# Supplementary material for: COE2 Is Required for the Root Foraging Response to Nitrogen Limitation
Source: Int J Mol Sci. 2022 Jan 13;23(2):861. doi: 10.3390/ijms23020861 (PMC8778332; doi:10.3390/ijms23020861)
Supplement: Supplementary file 1 [file ijms-23-00861-s001.zip]

Archive with 3 entries (3 files):
- ijms-1499701 Manuscript and supplement Table/ijms-1499701-supplementary materials.pdf
- ijms-1499701 Manuscript and supplement Table/ijms-1499701-Table S1.xls
- ijms-1499701 Manuscript and supplement Table/ijms-1499701-Table S2.xls
