# Supplementary material for: COE2 Is Required for the Root Foraging Response to Nitrogen Limitation
Source: Int J Mol Sci. 2022 Jan 13;23(2):861. doi: 10.3390/ijms23020861 (PMC8778332; doi:10.3390/ijms23020861)
Supplement: Supplementary file 1 [file ijms-23-00861-s001.zip › ijms-1499701 Manuscript and supplement Table/ijms-1499701-Table S1.xls]

gene_id	baseMean	baseMean_control_WTleaf_control	baseMean_case_rprs1leaf_control	foldChange	log2FoldChange	pval	padj	up_down	expression_WT_leaf_1	expression_WT_leaf_2	expression_WT_leaf_3	expression_coe2_leaf_1	expression_coe2_leaf_2	expression_coe2_leaf_3	geneID	GO_id	GO_term	Pathway_id	Pahtway_description
AT1G01560	781.0129821	470.8442	1091.181764	2.317500702	1.212569776	5.93E-54	7.43E-52	Up	10.4011	9.39852	9.8835	22.9764	22.3815	21.709	839523	GO:0004672,GO:0004707,GO:0005524,GO:0005829,GO:0006468,GO:0009737	protein kinase activity|MAP kinase activity|ATP binding|cytosol|protein phosphorylation|response to abscisic acid	path:ath04933	AGE-RAGE signaling pathway in diabetic complications
AT1G02335	153.3039511	69.67755974	236.9303424	3.400382323	1.765696965	4.27E-29	1.82E-27	Up	3.76954	3.83544	3.61409	11.9278	11.2216	11.3677	3766642	GO:0005576,GO:0009506,GO:0010497,GO:0030145,GO:0045735,GO:0046872,GO:0048046,GO:2000280	extracellular region|plasmodesma|plasmodesmata-mediated intercellular transport|manganese ion binding|nutrient reservoir activity|metal ion binding|apoplast|regulation of root development
AT1G02620	10.10267113	5.839065332	14.36627692	2.460372697	1.298876872	0.030710667	0.082948563	Up	0.58657	0.387027	0.492124	0.962245	1.05969	0.65501	839269	GO:0000166,GO:0005525,GO:0005622,GO:0006863,GO:0006886	nucleotide binding|GTP binding|intracellular|purine nucleobase transport|intracellular protein transport	path:ath04141	Protein processing in endoplasmic reticulum
AT1G02640	794.1496067	450.7708943	1137.528319	2.523517675	1.335436191	4.22E-55	5.45E-53	Up	6.28434	6.25154	7.44475	14.2451	16.5775	16.8996	837940	GO:0004553,GO:0005578,GO:0005975,GO:0009505	hydrolase activity, hydrolyzing O-glycosyl compounds|proteinaceous extracellular matrix|carbohydrate metabolic process|plant-type cell wall
AT1G02810	204.0174344	90.68464295	317.3502259	3.499492479	1.807145707	1.01E-38	6.72E-37	Up	1.69365	2.1899	1.97454	6.00001	6.39996	6.27386	838078	GO:0004857,GO:0005576,GO:0005618,GO:0030599,GO:0042545,GO:0045330,GO:0045490	enzyme inhibitor activity|extracellular region|cell wall|pectinesterase activity|cell wall modification|aspartyl esterase activity|pectin catabolic process	path:ath00040,path:ath00500	Pentose and glucuronate interconversions|Starch and sucrose metabolism
AT1G04490	48.79007973	31.37686645	66.20329302	2.109939599	1.0772017	4.53E-05	0.000251416	Up	0.471009	0.98408	0.473629	1.01773	1.28872	1.16076	839509	GO:0003674,GO:0008150	molecular_function|biological_process
AT1G05310	38.68008888	13.27320949	64.08696828	4.828294794	2.271513763	8.84E-13	1.26E-11	Up	0.249074	0.32761	0.364058	1.68557	1.50916	1.90448	837030	GO:0005576,GO:0005618,GO:0030599,GO:0042545,GO:0045330,GO:0045490	extracellular region|cell wall|pectinesterase activity|cell wall modification|aspartyl esterase activity|pectin catabolic process
AT1G05370	37.48743231	22.70065746	52.27420715	2.302761814	1.203365194	6.86E-05	0.000366229	Up	0.746818	0.637169	0.711993	1.68919	1.19907	1.23414	837038
AT1G06080	710.3701693	440.1820222	980.5583164	2.227620091	1.15550321	2.57E-18	5.77E-17	Up	14.3904	17.7209	18.7229	33.6038	39.8832	34.3912	837117	GO:0005789,GO:0006629,GO:0006636,GO:0016021,GO:0016717,GO:0042761,GO:0055114	endoplasmic reticulum membrane|lipid metabolic process|unsaturated fatty acid biosynthetic process|integral component of membrane|oxidoreductase activity, acting on paired donors, with oxidation of a pair of donors resulting in the reduction of molecular oxygen to two molecules of water|very long-chain fatty acid biosynthetic process|oxidation-reduction process	path:ath01212,path:ath01040	Fatty acid metabolism|Biosynthesis of unsaturated fatty acids
AT1G06137	6.246492162	1.943929247	10.54905508	5.426666168	2.440066161	0.003353073	0.012350873	Up	0	0	0	0	0	2.44129	6240721	GO:0003674,GO:0008150	molecular_function|biological_process
AT1G07450	36.14687699	14.57660906	57.71714492	3.959572812	1.98534479	6.97E-10	7.51E-09	Up	0.802299	0.646762	0.712223	2.3412	2.44406	1.79572	837257	GO:0008152,GO:0016491,GO:0055114	metabolic process|oxidoreductase activity|oxidation-reduction process	path:ath00960	Tropane, piperidine and pyridine alkaloid biosynthesis
AT1G09390	378.9903854	209.4423685	548.5384022	2.619042203	1.389039307	6.79E-41	5.23E-39	Up	7.46584	5.81557	8.11781	17.2571	17.5112	17.6073	837461	GO:0005576,GO:0009570,GO:0016042,GO:0016788	extracellular region|chloroplast stroma|lipid catabolic process|hydrolase activity, acting on ester bonds
AT1G09890	26.54793767	15.24546482	37.85041053	2.48273247	1.311928811	0.000274412	0.001308202	Up	0.181985	0.136277	0.277436	0.6502	0.391549	0.514795	837521	GO:0003824,GO:0005975,GO:0008150,GO:0016829,GO:0030246	catalytic activity|carbohydrate metabolic process|biological_process|lyase activity|carbohydrate binding
AT1G09930	21.99689886	13.60594772	30.38785	2.233423987	1.159257154	0.00342258	0.012562757	Up	0.231662	0.276916	0.398859	0.544915	0.774768	0.525716	837525	GO:0005886,GO:0006857,GO:0015031,GO:0015198,GO:0016020,GO:0016021,GO:0055085	plasma membrane|oligopeptide transport|protein transport|oligopeptide transporter activity|membrane|integral component of membrane|transmembrane transport
AT1G10340	654.1749868	428.6670779	879.6828957	2.052135424	1.03712594	5.04E-36	2.96E-34	Up	8.17941	8.58121	9.23572	16.2073	16.1606	17.4507	837573	GO:0002237,GO:0005515,GO:0005575,GO:0008150,GO:0009581,GO:0009595,GO:0009627,GO:0009697	response to molecule of bacterial origin|protein binding|cellular_component|biological_process|detection of external stimulus|detection of biotic stimulus|systemic acquired resistance|salicylic acid biosynthetic process
AT1G10800	4.557217246	1.621328899	7.493105593	4.6215827	2.208386999	0.023855078	0.066873462	Up	0	0	0.32244	0.47266	0.152956	0	837623	GO:0003674,GO:0008150,GO:0009832,GO:0010014,GO:0010089,GO:0010413,GO:0045492	molecular_function|biological_process|plant-type cell wall biogenesis|meristem initiation|xylem development|glucuronoxylan metabolic process|xylan biosynthetic process
AT1G11190	30.62797276	16.52729689	44.72864863	2.70634992	1.436348386	2.16E-05	0.000125869	Up	0.504426	0.486412	0.524296	1.292	1.04141	0.946672	837660	GO:0000014,GO:0003676,GO:0004519,GO:0006308,GO:0010150,GO:0016788,GO:0016891,GO:0043765,GO:0046872,GO:0080187,GO:0090305,GO:0090502	single-stranded DNA endodeoxyribonuclease activity|nucleic acid binding|endonuclease activity|DNA catabolic process|leaf senescence|hydrolase activity, acting on ester bonds|endoribonuclease activity, producing 5'-phosphomonoesters|T/G mismatch-specific endonuclease activity|metal ion binding|floral organ senescence|nucleic acid phosphodiester bond hydrolysis|RNA phosphodiester bond hydrolysis, e…
AT1G12260	35.06755767	22.6710281	47.46408724	2.093601007	1.065986523	0.000617284	0.002742806	Up	0.500772	0.545369	0.412632	0.922895	0.85185	0.787565	837780	GO:0003677,GO:0003700,GO:0005634,GO:0006351,GO:0006355,GO:0007275,GO:0043565,GO:0048759,GO:1901348	DNA binding|transcription factor activity, sequence-specific DNA binding|nucleus|transcription, DNA-templated|regulation of transcription, DNA-templated|multicellular organismal development|sequence-specific DNA binding|xylem vessel member cell differentiation|positive regulation of secondary cell wall biogenesis
AT1G12610	2632.985683	1717.565162	3548.406204	2.06595143	1.046806338	4.73E-77	1.29E-74	Up	63.6518	66.5818	60.0721	122.999	124.731	126.059	837817	GO:0003677,GO:0003700,GO:0005634,GO:0006351,GO:0006355,GO:0009408,GO:0009414,GO:0010371,GO:0016049,GO:0043565,GO:0044212,GO:0048510,GO:0050826	DNA binding|transcription factor activity, sequence-specific DNA binding|nucleus|transcription, DNA-templated|regulation of transcription, DNA-templated|response to heat|response to water deprivation|regulation of gibberellin biosynthetic process|cell growth|sequence-specific DNA binding|transcription regulatory region DNA binding|regulation of timing of transition from vegetative to reproductive…
AT1G13400	6.279498397	1.943929247	10.61506755	5.460624436	2.449065936	0.003313166	0.012225033	Up	0.0679123	0.215282	0.143149	0.326614	0.825076	0.469268	837900	GO:0005634,GO:0007275,GO:0030154,GO:0046872,GO:0048440,GO:0048443,GO:0048653	nucleus|multicellular organismal development|cell differentiation|metal ion binding|carpel development|stamen development|anther development
AT1G13650	12.31555604	6.160108674	18.4710034	2.998486614	1.584234532	0.003741428	0.013582621	Up	0.170757	0.142972	0.144554	0.689466	0.366806	0.379691	837926	GO:0008150,GO:0019288	biological_process|isopentenyl diphosphate biosynthetic process, methylerythritol 4-phosphate pathway
AT1G14345	370.4703221	227.7176187	513.2230256	2.253769509	1.17233998	1.37E-29	6.02E-28	Up	16.9998	18.3302	16.5587	36.7351	37.6385	34.5669	837996	GO:0006098,GO:0009507,GO:0009534,GO:0009535,GO:0010207,GO:0016020,GO:0019288	pentose-phosphate shunt|chloroplast|chloroplast thylakoid|chloroplast thylakoid membrane|photosystem II assembly|membrane|isopentenyl diphosphate biosynthetic process, methylerythritol 4-phosphate pathway
AT1G14540	1386.712093	741.3212151	2032.102971	2.741190903	1.454802805	2.78E-106	1.92E-103	Up	28.8657	28.0131	26.6755	73.452	69.9198	66.388	838016	GO:0004601,GO:0005576,GO:0006979,GO:0020037,GO:0042744,GO:0046872,GO:0055114,GO:0071456	peroxidase activity|extracellular region|response to oxidative stress|heme binding|hydrogen peroxide catabolic process|metal ion binding|oxidation-reduction process|cellular response to hypoxia	path:ath00940	Phenylpropanoid biosynthesis
AT1G14880	74.33310141	46.63897402	102.0272288	2.18759591	1.12934627	1.47E-07	1.19E-06	Up	2.38013	2.97703	3.32659	6.06187	6.94182	4.95509	838053	GO:0005773,GO:0005886,GO:0016021	vacuole|plasma membrane|integral component of membrane
AT1G15050	23.78394583	11.03006968	36.53782198	3.31256493	1.727948733	9.63E-06	5.97E-05	Up	0.394688	0.0971872	0.791892	1.60261	2.64146	1.33318	838070	GO:0003700,GO:0005515,GO:0005634,GO:0006351,GO:0006355,GO:0009733,GO:0009734,GO:0046983	transcription factor activity, sequence-specific DNA binding|protein binding|nucleus|transcription, DNA-templated|regulation of transcription, DNA-templated|response to auxin|auxin-activated signaling pathway|protein dimerization activity	path:ath04075	Plant hormone signal transduction
AT1G15330	15.62892025	8.737024724	22.52081578	2.577629856	1.366045109	0.004167716	0.014926506	Up	0.300148	0.438142	0.261027	0.863481	0.76903	0.74646	838102	GO:0003006,GO:0009553,GO:0009555,GO:0010183,GO:0048443	developmental process involved in reproduction|embryo sac development|pollen development|pollen tube guidance|stamen development
AT1G15890	272.4819659	180.0835555	364.8803762	2.026172657	1.018757116	3.75E-18	8.25E-17	Up	2.6267	2.95875	2.69648	5.21706	5.47144	5.33255	838159	GO:0005515,GO:0005524,GO:0006952,GO:0043531	protein binding|ATP binding|defense response|ADP binding
AT1G16130	1522.828482	1012.149238	2033.507727	2.009098709	1.006548447	3.27E-56	4.48E-54	Up	14.9081	15.4867	16.4841	30.7913	29.7802	28.9926	838182	GO:0001653,GO:0004672,GO:0004674,GO:0004675,GO:0005509,GO:0005524,GO:0005886,GO:0006468,GO:0007178,GO:0009506,GO:0009755,GO:0016021,GO:0030247,GO:0031625,GO:0046777	peptide receptor activity|protein kinase activity|protein serine/threonine kinase activity|transmembrane receptor protein serine/threonine kinase activity|calcium ion binding|ATP binding|plasma membrane|protein phosphorylation|transmembrane receptor protein serine/threonine kinase signaling pathway|plasmodesma|hormone-mediated signaling pathway|integral component of membrane|polysaccharide bindin…
AT1G16150	122.4509065	69.00065367	175.9011594	2.549268015	1.350083058	2.60E-15	4.61E-14	Up	1.00365	1.04689	0.993659	2.29142	2.47248	2.52842	838184	GO:0004672,GO:0004674,GO:0005509,GO:0005524,GO:0006468,GO:0016021,GO:0030247	protein kinase activity|protein serine/threonine kinase activity|calcium ion binding|ATP binding|protein phosphorylation|integral component of membrane|polysaccharide binding
AT1G16160	15.08056039	9.050271473	21.1108493	2.332620559	1.221951647	0.011356761	0.03575158	Up	0.0773429	0.17012	0.115283	0.27729	0.403377	0.355439	838185	GO:0004672,GO:0004674,GO:0005509,GO:0005524,GO:0006468,GO:0016021,GO:0030247	protein kinase activity|protein serine/threonine kinase activity|calcium ion binding|ATP binding|protein phosphorylation|integral component of membrane|polysaccharide binding
AT1G16410	51.79527558	17.82940474	85.76114642	4.810095887	2.266065654	1.80E-16	3.50E-15	Up	0.266219	0.27104	0.450653	1.66481	1.49384	1.11586	838211	GO:0005506,GO:0005783,GO:0005789,GO:0009625,GO:0009684,GO:0016020,GO:0016021,GO:0016705,GO:0016709,GO:0019761,GO:0020037,GO:0055114,GO:0098542	iron ion binding|endoplasmic reticulum|endoplasmic reticulum membrane|response to insect|indoleacetic acid biosynthetic process|membrane|integral component of membrane|oxidoreductase activity, acting on paired donors, with incorporation or reduction of molecular oxygen|oxidoreductase activity, acting on paired donors, with incorporation or reduction of molecular oxygen, NAD(P)H as one donor, and …	path:ath01210,path:ath00966	2-Oxocarboxylic acid metabolism|Glucosinolate biosynthesis
AT1G16530	3.895405578	0.650402279	7.140408876	10.97844996	3.45660247	0.003963552	0.014273908	Up	0.0705634	0	0.0760859	0.348006	0.439413	0.641979	838223	GO:0005634	nucleus
AT1G17600	61.99621246	34.99437102	88.99805389	2.543210559	1.346650912	1.27E-08	1.18E-07	Up	0.365776	0.426591	0.540097	1.07707	0.973552	1.02528	838336	GO:0005515,GO:0006952,GO:0007165,GO:0043531	protein binding|defense response|signal transduction|ADP binding
AT1G17610	12.28819045	6.798031778	17.77834912	2.615220066	1.386932352	0.010646158	0.033851399	Up	0.315877	0.241022	0.105226	0.569672	0.697674	0.407576	838337	GO:0000165,GO:0005515,GO:0006952,GO:0007165,GO:0009697,GO:0009862,GO:0010310,GO:0031348,GO:0042742,GO:0043531,GO:0045088,GO:0046713,GO:0050832	MAPK cascade|protein binding|defense response|signal transduction|salicylic acid biosynthetic process|systemic acquired resistance, salicylic acid mediated signaling pathway|regulation of hydrogen peroxide metabolic process|negative regulation of defense response|defense response to bacterium|ADP binding|regulation of innate immune response|borate transport|defense response to fungus
AT1G17810	152.0813968	70.88400932	233.2787844	3.290993083	1.718522994	4.74E-15	8.25E-14	Up	2.87691	3.64126	1.70291	8.23329	7.6543	9.97262	838359	GO:0005215,GO:0005887,GO:0006810,GO:0006833,GO:0009705,GO:0009992,GO:0015250,GO:0015254,GO:0015793,GO:0016020,GO:0034220,GO:0042807	transporter activity|integral component of plasma membrane|transport|water transport|plant-type vacuole membrane|cellular water homeostasis|water channel activity|glycerol channel activity|glycerol transport|membrane|ion transmembrane transport|central vacuole
AT1G18265	23.99188513	14.91896617	33.06480408	2.216293254	1.148148788	0.002336844	0.009043008	Up	0.549861	0.369578	0.712921	1.3169	1.14395	1.27342	2745754	GO:0003674,GO:0008150	molecular_function|biological_process
AT1G19050	1228.546917	742.9165708	1714.177262	2.307361728	1.206244195	1.83E-70	3.75E-68	Up	42.9445	40.0024	37.9136	90.1335	91.6856	87.9244	838487	GO:0000156,GO:0000160,GO:0005634,GO:0006351,GO:0006355,GO:0009735,GO:0009736,GO:0010200,GO:0019827,GO:0035556	phosphorelay response regulator activity|phosphorelay signal transduction system|nucleus|transcription, DNA-templated|regulation of transcription, DNA-templated|response to cytokinin|cytokinin-activated signaling pathway|response to chitin|stem cell population maintenance|intracellular signal transduction	path:ath04075	Plant hormone signal transduction
AT1G19770	11450.16264	6910.916405	15989.40888	2.313645245	1.21016767	1.77E-143	2.60E-140	Up	293.711	312.035	306.75	602.318	646.242	637.502	838565	GO:0005215,GO:0005345,GO:0006863,GO:0016020,GO:0016021	transporter activity|purine nucleobase transmembrane transporter activity|purine nucleobase transport|membrane|integral component of membrane
AT1G20190	1192.617292	741.7912925	1643.443292	2.215506314	1.147636438	4.31E-63	7.10E-61	Up	29.1104	32.3006	32.9201	68.1038	65.402	63.3059	838608	GO:0005576,GO:0005618,GO:0009664,GO:0016020	extracellular region|cell wall|plant-type cell wall organization|membrane
AT1G20850	635.9524586	361.8224982	910.0824189	2.515273161	1.330715087	1.46E-55	1.94E-53	Up	9.90292	11.0394	11.0668	26.967	24.4971	25.9243	838677	GO:0004197,GO:0005615,GO:0005618,GO:0005764,GO:0005886,GO:0006508,GO:0008233,GO:0008234,GO:0010623,GO:0016787,GO:0051603	cysteine-type endopeptidase activity|extracellular space|cell wall|lysosome|plasma membrane|proteolysis|peptidase activity|cysteine-type peptidase activity|developmental programmed cell death|hydrolase activity|proteolysis involved in cellular protein catabolic process
AT1G21090	373.8086174	194.867028	552.7502068	2.836550711	1.504137656	5.06E-21	1.35E-19	Up	11.6439	8.52624	9.64291	26.0393	23.8481	26.4724	838705	GO:0031225	anchored component of membrane
AT1G21150	28.46121114	17.48600962	39.43641266	2.255312305	1.173327225	0.000678329	0.002987967	Up	0.428951	0.779536	0.828111	0.743705	1.55917	1.78046	838711	GO:0003690,GO:0005575,GO:0005739,GO:0006355	double-stranded DNA binding|cellular_component|mitochondrion|regulation of transcription, DNA-templated
AT1G21240	28.99021142	19.11409711	38.86632573	2.033385386	1.023883674	0.002722396	0.010318395	Up	0.183581	0.295909	0.375734	0.521394	0.708783	0.671871	838719	GO:0001653,GO:0004672,GO:0004675,GO:0005509,GO:0005515,GO:0005524,GO:0006468,GO:0007178,GO:0009506,GO:0009755,GO:0016021,GO:0030247,GO:0031625,GO:0046777	peptide receptor activity|protein kinase activity|transmembrane receptor protein serine/threonine kinase activity|calcium ion binding|protein binding|ATP binding|protein phosphorylation|transmembrane receptor protein serine/threonine kinase signaling pathway|plasmodesma|hormone-mediated signaling pathway|integral component of membrane|polysaccharide binding|ubiquitin protein ligase binding|protei…
AT1G21326	237.2344945	141.3104783	333.1585107	2.357634867	1.237340302	3.41E-21	9.17E-20	Up	6.97512	5.09294	5.71593	14.0813	12.2224	13.1736	838731	GO:0008150	biological_process
AT1G23935	15.09181956	9.066902663	21.11673646	2.328991194	1.219705185	0.011342436	0.035725696	Up	0.199577	0.156637	0.0994874	0.304865	0.219177	0.3301	2745761	GO:0003674,GO:0008150	molecular_function|biological_process
AT1G26761	62.15210278	37.9315671	86.37263847	2.277064859	1.187175385	8.59E-06	5.37E-05	Up	1.33275	0.843914	0.940976	1.85982	2.17355	2.70761	6241260	GO:0003674,GO:0008150	molecular_function|biological_process
AT1G26820	39.49053884	15.22311304	63.75796464	4.18823433	2.066342163	2.44E-11	3.05E-10	Up	0.820997	0.97365	0.522132	2.75115	2.68663	3.17454	839225	GO:0003723,GO:0004521,GO:0005576,GO:0006401,GO:0033897,GO:0090501,GO:0090502	RNA binding|endoribonuclease activity|extracellular region|RNA catabolic process|ribonuclease T2 activity|RNA phosphodiester bond hydrolysis|RNA phosphodiester bond hydrolysis, endonucleolytic
AT1G27770	10858.04296	5952.833239	15763.25268	2.648025241	1.404916874	2.32E-189	9.06E-186	Up	69.1186	68.415	71.7908	175.806	182.107	178.519	839670	GO:0000166,GO:0005262,GO:0005388,GO:0005516,GO:0005524,GO:0005783,GO:0005886,GO:0006812,GO:0009706,GO:0016020,GO:0016021,GO:0016787,GO:0019829,GO:0046872,GO:0070588	nucleotide binding|calcium channel activity|calcium-transporting ATPase activity|calmodulin binding|ATP binding|endoplasmic reticulum|plasma membrane|cation transport|chloroplast inner membrane|membrane|integral component of membrane|hydrolase activity|cation-transporting ATPase activity|metal ion binding|calcium ion transmembrane transport
AT1G28370	1004.729599	664.019579	1345.439618	2.02620474	1.01877996	1.71E-32	8.57E-31	Up	35.4214	44.7004	45.5472	70.246	82.4058	84.2586	839733	GO:0001944,GO:0003677,GO:0003700,GO:0005634,GO:0006351,GO:0006355,GO:0009873,GO:0051301	vasculature development|DNA binding|transcription factor activity, sequence-specific DNA binding|nucleus|transcription, DNA-templated|regulation of transcription, DNA-templated|ethylene-activated signaling pathway|cell division
AT1G29090	3.887453726	0.324941639	7.449965814	22.92708882	4.518981274	0.000901885	0.003867202	Up	0	0	0.0299988	0.143518	0.146784	0.285701	839784	GO:0004197,GO:0005615,GO:0005764,GO:0006508,GO:0008233,GO:0008234,GO:0016787,GO:0051603	cysteine-type endopeptidase activity|extracellular space|lysosome|proteolysis|peptidase activity|cysteine-type peptidase activity|hydrolase activity|proteolysis involved in cellular protein catabolic process
AT1G29530	71.04136941	44.35996525	97.72277358	2.202949732	1.139436576	2.28E-07	1.79E-06	Up	1.25354	1.60374	1.27005	3.34886	2.94304	2.28965	839830	GO:0008150	biological_process
AT1G29740	7.238165155	3.89851538	10.57781493	2.713293112	1.440044908	0.046237025	0.116435542	Up	0.0249883	0	0.038373	0.089221	0.0506499	0.0618019	839852	GO:0000166,GO:0001653,GO:0004672,GO:0004674,GO:0004675,GO:0005524,GO:0005886,GO:0006468,GO:0007178,GO:0009506,GO:0009755,GO:0016021,GO:0016301,GO:0016310,GO:0016772,GO:0031625,GO:0046777	nucleotide binding|peptide receptor activity|protein kinase activity|protein serine/threonine kinase activity|transmembrane receptor protein serine/threonine kinase activity|ATP binding|plasma membrane|protein phosphorylation|transmembrane receptor protein serine/threonine kinase signaling pathway|plasmodesma|hormone-mediated signaling pathway|integral component of membrane|kinase activity|phosph…
AT1G30160	56.53545515	30.15845669	82.91245361	2.749227339	1.459026211	4.68E-09	4.59E-08	Up	1.02739	0.799484	1.22402	2.45798	2.45903	2.42447	839896
AT1G30720	1481.871361	808.6296325	2155.11309	2.665142364	1.4142126	1.12E-104	6.57E-102	Up	17.2672	18.9852	19.8386	44.6815	46.9294	47.7356	839952	GO:0003824,GO:0008762,GO:0016491,GO:0016614,GO:0050660,GO:0055114	catalytic activity|UDP-N-acetylmuramate dehydrogenase activity|oxidoreductase activity|oxidoreductase activity, acting on CH-OH group of donors|flavin adenine dinucleotide binding|oxidation-reduction process
AT1G30730	461.0004678	274.1088327	647.8921029	2.363630885	1.241004756	9.24E-39	6.17E-37	Up	5.5571	5.844	5.8243	11.321	13.1381	12.1061	839953	GO:0003824,GO:0008762,GO:0016491,GO:0016614,GO:0050660,GO:0055114	catalytic activity|UDP-N-acetylmuramate dehydrogenase activity|oxidoreductase activity|oxidoreductase activity, acting on CH-OH group of donors|flavin adenine dinucleotide binding|oxidation-reduction process
AT1G32100	176.3861003	102.4480171	250.3241834	2.443426338	1.288905612	3.05E-19	7.26E-18	Up	3.4923	2.38869	3.14498	7.19994	8.85163	7.69331	840102	GO:0009807,GO:0010283	lignan biosynthetic process|pinoresinol reductase activity
AT1G32780	24.35281438	15.23142864	33.47420012	2.19770587	1.135998316	0.002490748	0.009554873	Up	0.381846	0.304367	0.308402	0.855701	0.740699	0.596031	840172	GO:0004022,GO:0005737,GO:0008270,GO:0016491,GO:0055114	alcohol dehydrogenase (NAD) activity|cytoplasm|zinc ion binding|oxidoreductase activity|oxidation-reduction process	path:ath00010,path:ath00071,path:ath00350	Glycolysis / Gluconeogenesis|Fatty acid degradation|Tyrosine metabolism
AT1G33560	602.3645784	401.3389831	803.3901737	2.001774578	1.00127952	7.59E-32	3.71E-30	Up	6.78033	6.90734	6.16772	12.3933	12.4042	12.3925	840250	GO:0005524,GO:0006952,GO:0009414,GO:0009626,GO:0016301,GO:0016310,GO:0042742,GO:0043531,GO:0051707,GO:0080167	ATP binding|defense response|response to water deprivation|plant-type hypersensitive response|kinase activity|phosphorylation|defense response to bacterium|ADP binding|response to other organism|response to karrikin
AT1G33610	2051.866277	1336.084584	2767.647971	2.071461646	1.050649108	4.28E-70	8.57E-68	Up	42.6068	49.5612	50.201	82.8538	89.2058	87.8256	840255	GO:0005515	protein binding
AT1G33720	20.54571366	9.738618716	31.35280861	3.219430755	1.68680562	5.63E-05	0.000305953	Up	0.375675	0.139234	0.281749	0.595403	0.498743	0.72864	840263	GO:0004497,GO:0005506,GO:0005783,GO:0009055,GO:0016020,GO:0016102,GO:0016491,GO:0016705,GO:0016709,GO:0020037,GO:0044550,GO:0046872,GO:0055114	monooxygenase activity|iron ion binding|endoplasmic reticulum|electron carrier activity|membrane|diterpenoid biosynthetic process|oxidoreductase activity|oxidoreductase activity, acting on paired donors, with incorporation or reduction of molecular oxygen|oxidoreductase activity, acting on paired donors, with incorporation or reduction of molecular oxygen, NAD(P)H as one donor, and incorporation …
AT1G33760	44.59951194	11.99085841	77.20816546	6.438918951	2.68681849	2.31E-18	5.21E-17	Up	0.420642	0.512308	0.854213	3.45628	3.33357	3.65414	840267	GO:0003677,GO:0003700,GO:0005634,GO:0006351,GO:0006355,GO:0009873	DNA binding|transcription factor activity, sequence-specific DNA binding|nucleus|transcription, DNA-templated|regulation of transcription, DNA-templated|ethylene-activated signaling pathway
AT1G33960	62.4034454	17.49094592	107.3159449	6.135514074	2.617184227	4.25E-24	1.39E-22	Up	0.392796	0.474775	0.51085	2.33974	2.40136	3.04109	840293	GO:0005525,GO:0009617	GTP binding|response to bacterium
AT1G35230	146.0709231	96.82422214	195.3176242	2.01723928	1.012382223	1.77E-09	1.82E-08	Up	10.3253	14.0844	13.1839	24.0917	20.5517	21.5135	840412	GO:0005886,GO:0031225	plasma membrane|anchored component of membrane
AT1G43790	94.96158044	33.35069035	156.5724705	4.694729522	2.231042042	1.38E-19	3.39E-18	Up	2.78049	4.1633	4.13544	14.2388	17.7141	18.3568	840976	GO:0009834	plant-type secondary cell wall biogenesis
AT1G44000	630.2455816	405.0212017	855.4699615	2.112160939	1.078719767	6.10E-22	1.73E-20	Up	19.7564	18.1092	17.0682	40.1629	32.7555	36.4867	841000	GO:0009507,GO:0009658	chloroplast|chloroplast organization
AT1G45207	420.2237083	276.6758762	563.7715405	2.037660631	1.026913793	8.59E-26	3.10E-24	Up	4.16898	4.60356	4.26974	7.6194	8.38701	9.40562	841090	GO:0003674,GO:0005886,GO:0008150	molecular_function|plasma membrane|biological_process
AT1G47920	2.540073726	0.324941639	4.755205813	14.63403037	3.871255253	0.017658992	0.052049896	Up	0	0	0.0502452	0.160069	0.150292	0.194735	841210	GO:0005575,GO:0008150	cellular_component|biological_process
AT1G48660	9.121609278	3.889680783	14.35353777	3.690158286	1.883682701	0.003853166	0.01393425	Up	0.0253482	0.0513432	0.0518498	0.439117	0.232912	0.352593	841288			path:ath04075	Plant hormone signal transduction
AT1G49990	25.65319696	16.85613683	34.45025709	2.043781291	1.031240819	0.004581683	0.016213175	Up	0.602756	0.40918	0.57819	1.17648	0.98817	1.0832	841423	GO:0005515	protein binding
AT1G50732	89.56001421	54.44951039	124.670518	2.28965361	1.195129357	1.14E-09	1.20E-08	Up	7.28182	6.41922	6.7687	13.3777	13.691	15.5636	10723115
AT1G51915	11.7437722	7.440637464	16.04690694	2.156657547	1.108797111	0.044642964	0.113090357	Up	1.30787	0.52952	0.532605	1.02502	2.57927	2.50862	841619	GO:0008150	biological_process
AT1G52100	1571.43094	911.8785967	2230.983283	2.446579283	1.290766035	4.91E-91	1.88E-88	Up	17.5946	18.3606	18.714	43.0397	41.5541	41.7579	841640
AT1G53070	111.564536	73.54723003	149.581842	2.033820198	1.024192142	6.24E-09	6.04E-08	Up	4.04051	4.16985	4.32331	7.87484	8.61075	6.81048	841741	GO:0005618,GO:0005829,GO:0009505,GO:0030246,GO:0048046,GO:0080167	cell wall|cytosol|plant-type cell wall|carbohydrate binding|apoplast|response to karrikin
AT1G53480	258.6261416	18.45589824	498.796385	27.02639441	4.75629715	1.58E-178	3.71E-175	Up	0.386989	0.844376	1.06294	18.4635	18.458	19.7871	841783	GO:0008150	biological_process
AT1G53490	181.8581089	16.52313331	347.1930845	21.01254514	4.393179013	4.90E-121	5.21E-118	Up	0.324796	0.302175	0.153684	4.92076	4.61201	5.15853	841784	GO:0005515,GO:0005694,GO:0005712,GO:0007126,GO:0007131,GO:0008270,GO:0016567,GO:0016874,GO:0035825,GO:0051026	protein binding|chromosome|chiasma|meiotic nuclear division|reciprocal meiotic recombination|zinc ion binding|protein ubiquitination|ligase activity|reciprocal DNA recombination|chiasma assembly
AT1G53520	336.3685193	223.7845376	448.9525009	2.006181954	1.004452459	7.57E-15	1.30E-13	Up	11.3535	12.5315	11.0116	19.4696	22.1073	22.6217	841787	GO:0005504,GO:0006631,GO:0009507,GO:0009570,GO:0009813,GO:0016872,GO:0045430	fatty acid binding|fatty acid metabolic process|chloroplast|chloroplast stroma|flavonoid biosynthetic process|intramolecular lyase activity|chalcone isomerase activity
AT1G54790	25.61075947	11.69293956	39.52857938	3.380551072	1.757258443	2.90E-06	1.96E-05	Up	0.184156	0.0332585	0.20048	0.554157	1.07748	0.795916	841920	GO:0005576,GO:0006629,GO:0016042,GO:0016787,GO:0016788	extracellular region|lipid metabolic process|lipid catabolic process|hydrolase activity|hydrolase activity, acting on ester bonds
AT1G54820	121.6186147	78.77929335	164.4579361	2.087578209	1.061830247	3.42E-10	3.81E-09	Up	2.25729	1.85907	2.17476	4.33545	4.08514	4.2215	841921	GO:0001653,GO:0004672,GO:0004675,GO:0005524,GO:0005886,GO:0006468,GO:0007178,GO:0009506,GO:0009755,GO:0016301,GO:0016310,GO:0016772,GO:0031625,GO:0046777	peptide receptor activity|protein kinase activity|transmembrane receptor protein serine/threonine kinase activity|ATP binding|plasma membrane|protein phosphorylation|transmembrane receptor protein serine/threonine kinase signaling pathway|plasmodesma|hormone-mediated signaling pathway|kinase activity|phosphorylation|transferase activity, transferring phosphorus-containing groups|ubiquitin protein…
AT1G55180	17.92084113	5.809954966	30.03172729	5.169012061	2.369888569	5.73E-07	4.28E-06	Up	0.0287331	0.148808	0.0302887	0.30959	0.358162	0.27588	841961	GO:0003824,GO:0004630,GO:0005509,GO:0005515,GO:0005737,GO:0005886,GO:0006970,GO:0006995,GO:0009395,GO:0009791,GO:0016020,GO:0016036,GO:0016049,GO:0045848,GO:0046470,GO:0048364,GO:0051301,GO:0051365,GO:0070290	catalytic activity|phospholipase D activity|calcium ion binding|protein binding|cytoplasm|plasma membrane|response to osmotic stress|cellular response to nitrogen starvation|phospholipid catabolic process|post-embryonic development|membrane|cellular response to phosphate starvation|cell growth|positive regulation of nitrogen utilization|phosphatidylcholine metabolic process|root development|cell …	path:ath00564,path:ath00565,path:ath04144	Glycerophospholipid metabolism|Ether lipid metabolism|Endocytosis
AT1G56520	425.9768714	281.1998355	570.7539074	2.029709251	1.021273081	1.09E-25	3.93E-24	Up	3.27383	3.26082	3.14324	6.29481	6.05877	5.93656	842105	GO:0000166,GO:0005515,GO:0005524,GO:0006952,GO:0007165,GO:0017111,GO:0043531	nucleotide binding|protein binding|ATP binding|defense response|signal transduction|nucleoside-triphosphatase activity|ADP binding
AT1G58070	102.3224454	61.54805603	143.0968348	2.324961079	1.217206565	4.83E-11	5.88E-10	Up	2.0508	2.17783	2.08729	5.02408	4.67878	4.13937	842174	GO:0008150,GO:0010413,GO:0045492	biological_process|glucuronoxylan metabolic process|xylan biosynthetic process
AT1G58225	6.226839629	2.918754163	9.534925095	3.266779099	1.707868902	0.031459667	0.084610421	Up	0.194099	0.19763	0.401332	0.671086	0.194597	0.948631	842190	GO:0008150	biological_process
AT1G58370	161.3234962	94.97333301	227.6736594	2.397237752	1.261372999	3.14E-17	6.44E-16	Up	1.25546	0.994845	1.19876	2.44156	2.42889	2.89758	842206	GO:0003824,GO:0004553,GO:0005618,GO:0005975,GO:0008152,GO:0010413,GO:0016787,GO:0016798,GO:0031176,GO:0045492,GO:0045493	catalytic activity|hydrolase activity, hydrolyzing O-glycosyl compounds|cell wall|carbohydrate metabolic process|metabolic process|glucuronoxylan metabolic process|hydrolase activity|hydrolase activity, acting on glycosyl bonds|endo-1,4-beta-xylanase activity|xylan biosynthetic process|xylan catabolic process
AT1G59740	1359.603146	822.9955626	1896.210729	2.30403518	1.204162746	2.93E-74	6.99E-72	Up	21.7228	18.3103	21.7109	43.73	44.8971	44.4833	842267	GO:0005215,GO:0005886,GO:0006810,GO:0006857,GO:0009624,GO:0016020,GO:0016021	transporter activity|plasma membrane|transport|oligopeptide transport|response to nematode|membrane|integral component of membrane
AT1G60460	10.10462511	4.54215907	15.66709115	3.449260783	1.786287209	0.003459751	0.012677991	Up	0.146873	0.0726946	0.0740405	0.400566	0.221275	0.455416	842341	GO:0008150	biological_process
AT1G61160	8.42070438	4.527084885	12.31432388	2.720144241	1.443683155	0.030897824	0.083348295	Up	0.211846	0.327996	0.270082	0.725378	0.87279	0.584943	842409	GO:0008150	biological_process
AT1G62360	209.8318276	134.7014552	284.9621999	2.115509438	1.081005122	2.66E-16	5.11E-15	Up	4.34653	4.56145	3.17887	8.44309	8.42921	7.37539	842534	GO:0003677,GO:0003700,GO:0005634,GO:0006355,GO:0009691,GO:0009934,GO:0019827,GO:0043565,GO:0048440	DNA binding|transcription factor activity, sequence-specific DNA binding|nucleus|regulation of transcription, DNA-templated|cytokinin biosynthetic process|regulation of meristem structural organization|stem cell population maintenance|sequence-specific DNA binding|carpel development
AT1G62440	454.4181235	282.3251254	626.5111216	2.21911217	1.149982594	7.16E-26	2.61E-24	Up	4.77787	4.36084	4.6758	8.66609	9.76939	9.18923	842542	GO:0005576,GO:0005618,GO:0007275,GO:0071555	extracellular region|cell wall|multicellular organismal development|cell wall organization
AT1G62630	187.343346	118.9340013	255.7526906	2.150374895	1.1045882	1.93E-15	3.45E-14	Up	1.77768	1.61558	1.97605	3.95682	4.0098	3.26512	842560	GO:0005515,GO:0005524,GO:0006952,GO:0043531	protein binding|ATP binding|defense response|ADP binding
AT1G63030	131.2163906	62.15843734	200.2743439	3.221997729	1.687955477	1.44E-23	4.56E-22	Up	1.57573	2.75475	1.94188	4.06224	5.41433	5.64211	842606	GO:0003677,GO:0003700,GO:0005634,GO:0006351,GO:0006355,GO:0010371,GO:0016049,GO:0048510	DNA binding|transcription factor activity, sequence-specific DNA binding|nucleus|transcription, DNA-templated|regulation of transcription, DNA-templated|regulation of gibberellin biosynthetic process|cell growth|regulation of timing of transition from vegetative to reproductive phase
AT1G63295	14.95324383	7.143768188	22.76271947	3.186374316	1.671915756	0.000672808	0.002965879	Up	0.454235	0.0586157	0.297061	0.575162	0.689913	1.18086	10723038
AT1G65490	389.9678865	216.6121896	563.3235833	2.600608877	1.378849439	3.27E-41	2.55E-39	Up	25.0715	35.265	31.8899	64.8429	77.3751	73.2588	842861	GO:0008150	biological_process
AT1G65860	99.85025161	64.77355207	134.9269512	2.08305623	1.058701784	1.30E-08	1.21E-07	Up	1.56093	1.69622	1.30775	3.48453	3.05809	2.9209	842897	GO:0004499,GO:0016491,GO:0033506,GO:0050660,GO:0050661,GO:0055114,GO:0080102,GO:0080103,GO:0080104,GO:0080105,GO:0080106,GO:0080107	N,N-dimethylaniline monooxygenase activity|oxidoreductase activity|glucosinolate biosynthetic process from homomethionine|flavin adenine dinucleotide binding|NADP binding|oxidation-reduction process|3-methylthiopropyl glucosinolate S-oxygenase activity|4-methylthiopropyl glucosinolate S-oxygenase activity|5-methylthiopropyl glucosinolate S-oxygenase activity|6-methylthiopropyl glucosinolate S-oxy…
AT1G65870	11.58932908	6.478810725	16.69984744	2.57761002	1.366034007	0.014259078	0.043360634	Up	0.76347	0.533416	0.454587	1.18668	1.14631	1.62045	842898	GO:0005618,GO:0048046	cell wall|apoplast
AT1G67220	14.00974251	3.900072385	24.11941262	6.184349992	2.628621968	1.57E-06	1.11E-05	Up	0.0668016	0.00847067	0.0258125	0.137563	0.181276	0.261205	843042	GO:0003712,GO:0004402,GO:0005515,GO:0005634,GO:0006351,GO:0006355,GO:0008270,GO:0016568,GO:0016573,GO:0016746	transcription cofactor activity|histone acetyltransferase activity|protein binding|nucleus|transcription, DNA-templated|regulation of transcription, DNA-templated|zinc ion binding|chromatin modification|histone acetylation|transferase activity, transferring acyl groups
AT1G68238	105.8023821	68.66948401	142.9352801	2.081496347	1.057621027	1.55E-06	1.09E-05	Up	8.66963	11.9184	12.4116	18.8965	26.7634	24.4562	6241144	GO:0003674,GO:0008150	molecular_function|biological_process
AT1G69400	32.49452766	16.20210154	48.78695377	3.011149736	1.590314451	1.51E-06	1.07E-05	Up	0.162951	0.55657	0.603604	0.914301	0.768491	1.41724	843272	GO:0000777,GO:0005515,GO:0005634,GO:0005819,GO:0007059,GO:0007067,GO:0009524,GO:0051301,GO:0051321,GO:0080008	condensed chromosome kinetochore|protein binding|nucleus|spindle|chromosome segregation|mitotic nuclear division|phragmoplast|cell division|meiotic cell cycle|Cul4-RING E3 ubiquitin ligase complex
AT1G70370	2655.835529	1746.799347	3564.871712	2.040802063	1.029136263	2.31E-41	1.80E-39	Up	29.5449	27.568	28.3295	52.9227	53.5339	52.9127	843373	GO:0005618,GO:0048046	cell wall|apoplast
AT1G71930	7.66043399	0.650921281	14.6699467	22.53720553	4.494236736	1.31E-06	9.30E-06	Up	0.0644598	0	0	0.358494	0.569107	0.326343	843524	GO:0003677,GO:0003700,GO:0005634,GO:0006351,GO:0006355,GO:0007155,GO:0009733,GO:0009735,GO:0009737,GO:0009741,GO:0010014,GO:0010089,GO:0010090,GO:0010413,GO:0010628,GO:0042546,GO:0042803,GO:0043565,GO:0044036,GO:0044212,GO:0045010,GO:0045491,GO:0045492,GO:0045893,GO:0046982,GO:0048759,GO:0048765,GO:0071555,GO:0090059	DNA binding|transcription factor activity, sequence-specific DNA binding|nucleus|transcription, DNA-templated|regulation of transcription, DNA-templated|cell adhesion|response to auxin|response to cytokinin|response to abscisic acid|response to brassinosteroid|meristem initiation|xylem development|trichome morphogenesis|glucuronoxylan metabolic process|positive regulation of gene expression|cell …
AT1G73510	29.67063095	14.90779028	44.43347161	2.980553842	1.575580435	5.43E-06	3.51E-05	Up	0.438501	0.596048	0.655788	1.97682	1.31491	1.4343	843686	GO:0008150	biological_process
AT1G73550	71.59494538	39.17754179	104.012349	2.654897276	1.408656041	2.02E-10	2.32E-09	Up	1.92273	1.68175	2.68429	6.89824	5.0811	6.00678	843689
AT1G73805	463.1475595	301.5204053	624.7747137	2.072081036	1.051080426	7.67E-29	3.24E-27	Up	5.18314	5.66503	5.86142	10.7133	10.8033	11.4626	843716	GO:0000165,GO:0001666,GO:0002229,GO:0002237,GO:0003700,GO:0005516,GO:0005634,GO:0006355,GO:0006612,GO:0006950,GO:0009581,GO:0009595,GO:0009617,GO:0009627,GO:0009697,GO:0009814,GO:0009862,GO:0009863,GO:0009867,GO:0010112,GO:0010200,GO:0010224,GO:0010310,GO:0010363,GO:0031347,GO:0031348,GO:0035304,GO:0042742,GO:0043565,GO:0043900,GO:0045087,GO:0045088,GO:0050832,GO:0071219,GO:0080142,GO:1900426	MAPK cascade|response to hypoxia|defense response to oomycetes|response to molecule of bacterial origin|transcription factor activity, sequence-specific DNA binding|calmodulin binding|nucleus|regulation of transcription, DNA-templated|protein targeting to membrane|response to stress|detection of external stimulus|detection of biotic stimulus|response to bacterium|systemic acquired resistance|sali…
AT1G74670	4739.691764	3117.355882	6362.027646	2.040840984	1.029163776	1.64E-79	4.87E-77	Up	226.692	275.421	262.213	445.997	502.523	520.158	843806	GO:0005576,GO:0009740,GO:0009744,GO:0009749,GO:0009750,GO:0080167	extracellular region|gibberellic acid mediated signaling pathway|response to sucrose|response to glucose|response to fructose|response to karrikin
AT1G75430	6.894926508	3.55460126	10.23525176	2.879437385	1.52578695	0.041292651	0.105898077	Up	0.0591464	0.174567	0.237009	0.415468	0.347873	0.28232	843879	GO:0003677,GO:0003700,GO:0005634,GO:0006351,GO:0006355,GO:0043565	DNA binding|transcription factor activity, sequence-specific DNA binding|nucleus|transcription, DNA-templated|regulation of transcription, DNA-templated|sequence-specific DNA binding
AT1G75620	12.37042991	7.776235989	16.96462382	2.181598378	1.125385533	0.034095238	0.090400648	Up	0.232019	0.20967	0.158748	0.203226	0.385425	0.574367	843897	GO:0008150,GO:0010413,GO:0045492	biological_process|glucuronoxylan metabolic process|xylan biosynthetic process
AT1G78370	498.7835811	232.2093652	765.357797	3.295981609	1.720708193	8.62E-74	2.00E-71	Up	10.097	11.9221	10.73	33.0333	35.5459	37.0491	844173	GO:0004364,GO:0005515,GO:0005634,GO:0005737,GO:0005829,GO:0009407,GO:0009507,GO:0009636,GO:0009735,GO:0019899,GO:0040008,GO:0048046,GO:2000030	glutathione transferase activity|protein binding|nucleus|cytoplasm|cytosol|toxin catabolic process|chloroplast|response to toxic substance|response to cytokinin|enzyme binding|regulation of growth|apoplast|regulation of response to red or far red light	path:ath00480	Glutathione metabolism
AT1G78750	19.00768166	11.0235648	26.99179851	2.448554437	1.291930271	0.002607761	0.009927302	Up	0.519641	0.356205	0.135124	1.1383	0.808637	0.873773	844211	GO:0005515	protein binding
AT1G78820	454.9929509	178.1073788	731.8785229	4.109198215	2.038856923	8.35E-92	3.26E-89	Up	4.26705	5.4496	3.91133	16.1913	17.8181	17.4942	844219	GO:0030246,GO:0048046	carbohydrate binding|apoplast
AT2G02147	6.076165292	1.95172584	10.20060474	5.226453702	2.385832369	0.004460783	0.015847626	Up	0	0	0	1.58485	1.83213	4.3796	3768036	GO:0005576,GO:0006952,GO:0031640,GO:0050832	extracellular region|defense response|killing of cells of other organism|defense response to fungus
AT2G03360	30.14051883	19.77982729	40.50121036	2.04760182	1.033935194	0.00194537	0.007697314	Up	0.491086	0.235737	0.62545	0.765991	0.902422	1.07939	814865	GO:0016740,GO:0016757	transferase activity|transferase activity, transferring glycosyl groups
AT2G04450	18.98073709	12.31787606	25.64359812	2.081819788	1.057845188	0.013263226	0.040857718	Up	0.447506	0.338715	0.343153	0.946014	0.815885	0.595931	814985	GO:0000210,GO:0016787,GO:0035529,GO:0046872,GO:0047631,GO:0051287,GO:0051707,GO:0080151	NAD+ diphosphatase activity|hydrolase activity|NADH pyrophosphatase activity|metal ion binding|ADP-ribose diphosphatase activity|NAD binding|response to other organism|positive regulation of salicylic acid mediated signaling pathway
AT2G05070	4786.358283	3109.575277	6463.141289	2.078464328	1.055517988	2.47E-94	1.03E-91	Up	127.987	132.402	130.804	240.243	255.56	255.611	815055	GO:0005774,GO:0009507,GO:0009522,GO:0009523,GO:0009534,GO:0009535,GO:0009579,GO:0009765,GO:0009941,GO:0010287,GO:0015979,GO:0016020,GO:0016021,GO:0016168,GO:0018298,GO:0046872	vacuolar membrane|chloroplast|photosystem I|photosystem II|chloroplast thylakoid|chloroplast thylakoid membrane|thylakoid|photosynthesis, light harvesting|chloroplast envelope|plastoglobule|photosynthesis|membrane|integral component of membrane|chlorophyll binding|protein-chromophore linkage|metal ion binding	path:ath00196	Photosynthesis - antenna proteins
AT2G05100	5281.189312	3359.371326	7203.007299	2.144153355	1.100408094	1.37E-104	7.84E-102	Up	130.768	144.729	138.046	258.539	281.836	282.021	815058	GO:0009507,GO:0009522,GO:0009523,GO:0009535,GO:0009579,GO:0009637,GO:0009765,GO:0009941,GO:0010114,GO:0010218,GO:0010287,GO:0015979,GO:0016020,GO:0016021,GO:0016168,GO:0018298,GO:0046872	chloroplast|photosystem I|photosystem II|chloroplast thylakoid membrane|thylakoid|response to blue light|photosynthesis, light harvesting|chloroplast envelope|response to red light|response to far red light|plastoglobule|photosynthesis|membrane|integral component of membrane|chlorophyll binding|protein-chromophore linkage|metal ion binding	path:ath00196	Photosynthesis - antenna proteins
AT2G05810	1667.641447	1044.191917	2291.090976	2.194128243	1.133647851	1.08E-24	3.59E-23	Up	20.5992	16.852	20.3177	40.2367	40.1674	39.3137	815132	GO:0005488,GO:0005515,GO:0005575,GO:0005634,GO:0005737	binding|protein binding|cellular_component|nucleus|cytoplasm
AT2G14095	2.712960939	0.647022985	4.778898893	7.385980108	2.884789377	0.041343727	0.105994232	Up	0.0495226	0.0502827	0	0.201183	0.202205	0.197	815895	GO:0003674,GO:0008150	molecular_function|biological_process
AT2G14560	100.1905619	46.90205035	153.4790734	3.272331856	1.710319063	1.31E-14	2.21E-13	Up	0.79727	1.54654	0.998875	4.09131	3.62885	4.1771	815943	GO:0009751,GO:0050832	response to salicylic acid|defense response to fungus
AT2G14610	56.0807089	21.37879285	90.78262495	4.246386856	2.08623581	7.97E-09	7.58E-08	Up	2.01404	1.42377	0.464214	6.40455	4.00105	5.24572	815949	GO:0005576,GO:0005618,GO:0006952,GO:0009414,GO:0009627,GO:0010266,GO:0048046	extracellular region|cell wall|defense response|response to water deprivation|systemic acquired resistance|response to vitamin B1|apoplast	path:ath04075,path:ath04626	Plant hormone signal transduction|Plant-pathogen interaction
AT2G14960	131.5680542	75.54234457	187.5937638	2.483292845	1.312254403	1.64E-15	2.95E-14	Up	1.78674	1.25597	0.980776	2.84736	3.27085	3.27514	815985	GO:0009733,GO:0016874	response to auxin|ligase activity	path:ath04075	Plant hormone signal transduction
AT2G15020	82.20777342	42.78645391	121.6290929	2.842700944	1.507262333	4.14E-13	6.06E-12	Up	0.994225	0.792902	0.888728	2.05821	2.5579	2.55113	815991	GO:0005575,GO:0008150,GO:0010264	cellular_component|biological_process|myo-inositol hexakisphosphate biosynthetic process
AT2G15090	1609.989176	908.4788662	2311.499486	2.544362419	1.347304183	7.65E-100	3.81E-97	Up	23.359	23.9872	24.1884	54.2689	58.0476	58.7904	815998	GO:0003824,GO:0005783,GO:0006633,GO:0008152,GO:0008610,GO:0016020,GO:0016021,GO:0016747	catalytic activity|endoplasmic reticulum|fatty acid biosynthetic process|metabolic process|lipid biosynthetic process|membrane|integral component of membrane|transferase activity, transferring acyl groups other than amino-acyl groups	path:ath00062	Fatty acid elongation
AT2G17040	116.2353873	73.86748909	158.6032856	2.147132487	1.102411214	1.90E-10	2.19E-09	Up	2.92368	2.54998	2.33655	4.95452	5.40165	4.85578	816209	GO:0000165,GO:0003677,GO:0003700,GO:0005634,GO:0006351,GO:0006355,GO:0009814,GO:0009965,GO:0010200,GO:0045792,GO:0048281	MAPK cascade|DNA binding|transcription factor activity, sequence-specific DNA binding|nucleus|transcription, DNA-templated|regulation of transcription, DNA-templated|defense response, incompatible interaction|leaf morphogenesis|response to chitin|negative regulation of cell size|inflorescence morphogenesis
AT2G17660	1002.983591	572.0244779	1433.942705	2.506785566	1.325838591	2.68E-56	3.73E-54	Up	59.2902	62.2936	60.5239	148.387	149.273	129.923	816273
AT2G17780	424.8601379	280.9313154	568.7889604	2.024654886	1.017676014	1.61E-25	5.68E-24	Up	4.44713	4.7349	5.33819	9.68398	9.49328	9.94469	816287	GO:0005886,GO:0016021,GO:0048528	plasma membrane|integral component of membrane|post-embryonic root development
AT2G17850	17.11779576	9.711849641	24.52374189	2.525136075	1.336361134	0.003169606	0.011771387	Up	0.722357	1.51483	1.36886	2.2823	2.66514	2.17378	816295
AT2G18660	47.01994318	21.68840659	72.35147977	3.335951836	1.73809846	3.88E-10	4.30E-09	Up	1.57972	1.51185	1.02762	4.99779	3.98586	4.15525	816381	GO:0005618,GO:0009627,GO:0010230,GO:0048046	cell wall|systemic acquired resistance|alternative respiration|apoplast
AT2G20875	12.5769731	6.478291723	18.67565447	2.882805417	1.527473461	0.006803847	0.022905931	Up	0.54763	0.736057	1.1317	2.17972	1.86008	3.60595	816621	GO:0005576,GO:0010374,GO:0010375,GO:2000122	extracellular region|stomatal complex development|stomatal complex patterning|negative regulation of stomatal complex development
AT2G21210	579.9991678	329.4819712	830.5163645	2.520673169	1.33380907	2.41E-52	2.85E-50	Up	32.6475	33.9168	33.3648	75.6532	78.4283	81.1491	816658	GO:0003674,GO:0009733,GO:0010200,GO:0015995	molecular_function|response to auxin|response to chitin|chlorophyll biosynthetic process	path:ath04075	Plant hormone signal transduction
AT2G23010	82.60875711	54.41832402	110.7991902	2.036063995	1.025782907	3.15E-06	2.11E-05	Up	1.45862	1.38691	1.17616	2.76706	2.6232	1.82121	816832	GO:0004180,GO:0004185,GO:0005576,GO:0006508,GO:0047158	carboxypeptidase activity|serine-type carboxypeptidase activity|extracellular region|proteolysis|sinapoylglucose-sinapoylglucose O-sinapoyltransferase activity
AT2G23590	50.50427484	24.26454992	76.74399977	3.16280335	1.661203858	6.32E-08	5.42E-07	Up	0.963763	2.03482	1.30734	3.06069	4.97523	3.4946	816891	GO:0008152,GO:0016788	metabolic process|hydrolase activity, acting on ester bonds
AT2G23810	3756.847909	2279.835658	5233.860161	2.295718177	1.198945547	3.51E-43	2.93E-41	Up	92.0433	113.172	108.921	203.763	232.697	243.336	816913	GO:0005794,GO:0005886,GO:0009506,GO:0016020,GO:0016021	Golgi apparatus|plasma membrane|plasmodesma|membrane|integral component of membrane
AT2G24130	119.9029439	74.48775457	165.3181333	2.219400145	1.1501698	1.67E-11	2.11E-10	Up	0.982324	1.37195	1.4707	2.38653	2.46	2.7414	816947	GO:0001653,GO:0004672,GO:0004675,GO:0005515,GO:0005524,GO:0005886,GO:0006468,GO:0007178,GO:0009506,GO:0009755,GO:0016021,GO:0031625,GO:0046777	peptide receptor activity|protein kinase activity|transmembrane receptor protein serine/threonine kinase activity|protein binding|ATP binding|plasma membrane|protein phosphorylation|transmembrane receptor protein serine/threonine kinase signaling pathway|plasmodesma|hormone-mediated signaling pathway|integral component of membrane|ubiquitin protein ligase binding|protein autophosphorylation
AT2G25940	16.48737432	10.03782928	22.93691936	2.285047764	1.192224322	0.016581043	0.049369883	Up	0.251886	0.192612	0.139521	0.747302	0.30931	0.273619	817135	GO:0000326,GO:0004197,GO:0006508,GO:0006624,GO:0008233	protein storage vacuole|cysteine-type endopeptidase activity|proteolysis|vacuolar protein processing|peptidase activity
AT2G27380	9.367112825	0.321562344	18.41266331	57.26001086	5.839456039	3.19E-09	3.17E-08	Up	0	0	0	0.183097	0.201288	0.248758	817282	GO:0005199,GO:0005576,GO:0009530,GO:0009827,GO:0009845	structural constituent of cell wall|extracellular region|primary cell wall|plant-type cell wall modification|seed germination
AT2G27385	1100.33758	683.3475737	1517.327585	2.22043312	1.150841118	1.37E-60	2.09E-58	Up	38.8322	45.8875	37.1584	80.3448	88.821	85.8695	817283	GO:0008150	biological_process
AT2G29090	151.9575764	68.40066396	235.5144888	3.443160858	1.783733582	2.18E-29	9.46E-28	Up	1.35159	0.958081	1.13338	3.87216	3.74677	3.58079	817457	GO:0005506,GO:0009639,GO:0009687,GO:0010114,GO:0010295,GO:0016021,GO:0016705,GO:0020037,GO:0046345,GO:0048838,GO:0055114	iron ion binding|response to red or far red light|abscisic acid metabolic process|response to red light|(+)-abscisic acid 8'-hydroxylase activity|integral component of membrane|oxidoreductase activity, acting on paired donors, with incorporation or reduction of molecular oxygen|heme binding|abscisic acid catabolic process|release of seed from dormancy|oxidation-reduction process	path:ath00906	Carotenoid biosynthesis
AT2G29110	50.24485354	29.14386452	71.34584256	2.448057035	1.29163717	8.45E-07	6.19E-06	Up	0.405631	0.493673	0.420752	1.00086	0.979887	0.848313	817459	GO:0004970,GO:0005262,GO:0005886,GO:0006816,GO:0008066,GO:0016020,GO:0016021,GO:0019722,GO:0070588,GO:0071230	ionotropic glutamate receptor activity|calcium channel activity|plasma membrane|calcium ion transport|glutamate receptor activity|membrane|integral component of membrane|calcium-mediated signaling|calcium ion transmembrane transport|cellular response to amino acid stimulus
AT2G29300	181.9261426	120.7786278	243.0736574	2.012555217	1.009028366	6.09E-13	8.80E-12	Up	4.70764	4.53089	3.7753	8.55909	9.01616	9.51102	817479	GO:0008152,GO:0016491,GO:0055114	metabolic process|oxidoreductase activity|oxidation-reduction process	path:ath00960	Tropane, piperidine and pyridine alkaloid biosynthesis
AT2G29310	539.2879591	355.2589629	723.3169553	2.036027323	1.025756922	9.19E-31	4.25E-29	Up	15.3801	18.2846	17.6224	33.2364	31.1286	33.0264	817480	GO:0008152,GO:0016491,GO:0055114	metabolic process|oxidoreductase activity|oxidation-reduction process	path:ath00960	Tropane, piperidine and pyridine alkaloid biosynthesis
AT2G29680	14.73306813	9.706913341	19.75922292	2.035582499	1.025441693	0.035046319	0.092513746	Up	0.11127	0.246494	0.16664	0.426299	0.474925	0.462805	817518	GO:0005515,GO:0005634,GO:0006260,GO:0006261,GO:0006270,GO:0007049,GO:0051301	protein binding|nucleus|DNA replication|DNA-dependent DNA replication|DNA replication initiation|cell cycle|cell division
AT2G30770	39.42856492	20.4177504	58.43937944	2.862185026	1.517116938	1.01E-06	7.29E-06	Up	0.549048	0.350633	0.356359	1.39929	0.944779	1.11226	817628	GO:0005506,GO:0006952,GO:0016021,GO:0016705,GO:0020037,GO:0047720,GO:0055114	iron ion binding|defense response|integral component of membrane|oxidoreductase activity, acting on paired donors, with incorporation or reduction of molecular oxygen|heme binding|indoleacetaldoxime dehydratase activity|oxidation-reduction process	path:ath00380	Tryptophan metabolism
AT2G31690	8.346678714	2.273807186	14.41955024	6.341588826	2.664844339	0.00217015	0.008493405	Up	0.0893535	0.0314113	0	0.538911	0.403209	0.180852	817725	GO:0004806,GO:0006629,GO:0008970,GO:0009570,GO:0010027,GO:0010150,GO:0010287,GO:0019433,GO:0047714	triglyceride lipase activity|lipid metabolic process|phosphatidylcholine 1-acylhydrolase activity|chloroplast stroma|thylakoid membrane organization|leaf senescence|plastoglobule|triglyceride catabolic process|galactolipase activity
AT2G32200	205.0493618	111.4052369	298.6934867	2.681144037	1.422848726	8.05E-17	1.61E-15	Up	14.4337	16.396	12.0158	36.9447	45.7163	35.0685	817779	GO:0008150	biological_process
AT2G32210	777.3829029	431.7097932	1123.056013	2.601414261	1.379296159	1.95E-41	1.53E-39	Up	52.5645	48.3538	55.9089	127.798	123.053	124.096	817780	GO:0008150	biological_process
AT2G34620	201.7386411	113.7151899	289.7620924	2.548138842	1.349443889	2.70E-23	8.37E-22	Up	5.70737	6.23376	6.96389	13.4323	14.4175	15.1852	818027	GO:0003690,GO:0005739,GO:0006355,GO:0009507	double-stranded DNA binding|mitochondrion|regulation of transcription, DNA-templated|chloroplast
AT2G34790	165.8899657	107.2857538	224.4941777	2.092488237	1.065219512	3.14E-13	4.64E-12	Up	2.27805	1.9325	2.28254	4.11223	3.88213	4.69356	818044	GO:0003824,GO:0005618,GO:0007155,GO:0008762,GO:0009506,GO:0009793,GO:0010090,GO:0010197,GO:0016491,GO:0016614,GO:0045010,GO:0048765,GO:0050660,GO:0055114,GO:0071555	catalytic activity|cell wall|cell adhesion|UDP-N-acetylmuramate dehydrogenase activity|plasmodesma|embryo development ending in seed dormancy|trichome morphogenesis|polar nucleus fusion|oxidoreductase activity|oxidoreductase activity, acting on CH-OH group of donors|actin nucleation|root hair cell differentiation|flavin adenine dinucleotide binding|oxidation-reduction process|cell wall organizati…
AT2G36885	116.5924452	60.2186601	172.9662304	2.872302872	1.522207883	8.03E-12	1.05E-10	Up	2.42415	3.18983	2.16489	8.69787	7.44974	6.1175	818261	GO:0005886	plasma membrane
AT2G37260	93.25562138	59.88851688	126.6227259	2.114307257	1.080185049	1.97E-08	1.79E-07	Up	1.22569	1.55141	1.0252	2.80021	2.46367	2.34041	818303	GO:0003700,GO:0005634,GO:0006351,GO:0006355,GO:0009957,GO:0010214,GO:0043565	transcription factor activity, sequence-specific DNA binding|nucleus|transcription, DNA-templated|regulation of transcription, DNA-templated|epidermal cell fate specification|seed coat development|sequence-specific DNA binding
AT2G37560	10.8988832	6.798816064	14.99895033	2.206112093	1.141506096	0.046533336	0.117043239	Up	0.137338	0.245165	0.285125	0.41518	0.559905	0.511772	818332	GO:0000808,GO:0003688,GO:0005634,GO:0006260	origin recognition complex|DNA replication origin binding|nucleus|DNA replication
AT2G40100	264.976496	164.4975559	365.455436	2.221646602	1.151629345	2.26E-19	5.45E-18	Up	3.16359	4.59039	4.08455	6.88988	9.12402	9.12253	818599	GO:0009507,GO:0009522,GO:0009523,GO:0009534,GO:0009535,GO:0009579,GO:0009637,GO:0009765,GO:0010114,GO:0010218,GO:0015979,GO:0016020,GO:0016021,GO:0016168,GO:0018298,GO:0046872	chloroplast|photosystem I|photosystem II|chloroplast thylakoid|chloroplast thylakoid membrane|thylakoid|response to blue light|photosynthesis, light harvesting|response to red light|response to far red light|photosynthesis|membrane|integral component of membrane|chlorophyll binding|protein-chromophore linkage|metal ion binding	path:ath00196	Photosynthesis - antenna proteins
AT2G40470	4.545630206	1.621847901	7.469412512	4.605495069	2.203356248	0.02394299	0.067083927	Up	0.0486518	0	0.159607	0.289367	0.205134	0.448018	818641	GO:0005634	nucleus
AT2G40610	1028.910662	627.3499496	1430.471375	2.280180904	1.189148289	1.63E-45	1.51E-43	Up	22.4643	21.5802	20.9866	47.5772	45.3127	43.8668	818656	GO:0005576,GO:0005618,GO:0006949,GO:0009664,GO:0016020	extracellular region|cell wall|syncytium formation|plant-type cell wall organization|membrane
AT2G40670	87.25402081	43.40332853	131.1047131	3.02061426	1.59484196	4.03E-15	7.04E-14	Up	2.30283	3.06963	2.13676	6.14158	6.70816	7.22391	818662	GO:0000156,GO:0000160,GO:0005634,GO:0006351,GO:0006355,GO:0009736,GO:0035556	phosphorelay response regulator activity|phosphorelay signal transduction system|nucleus|transcription, DNA-templated|regulation of transcription, DNA-templated|cytokinin-activated signaling pathway|intracellular signal transduction	path:ath04075	Plant hormone signal transduction
AT2G41850	2.918084327	0	5.836168654	Inf	Inf	0.001294287	0.005360313	Up	0	0	0	0.177143	0.131145	0.051141	818785	GO:0004650,GO:0005576,GO:0005618,GO:0005975,GO:0009830,GO:0009901,GO:0010047,GO:0010227	polygalacturonase activity|extracellular region|cell wall|carbohydrate metabolic process|cell wall modification involved in abscission|anther dehiscence|fruit dehiscence|floral organ abscission
AT2G41990	110.5650975	58.9576228	162.1725721	2.750663348	1.45977958	6.03E-16	1.12E-14	Up	2.01348	2.22363	2.13366	5.52975	5.34868	5.13467	818799	GO:0005575,GO:0008150	cellular_component|biological_process
AT2G43100	124.8954185	77.43638025	172.3544567	2.225755596	1.154295183	5.34E-12	7.08E-11	Up	4.49272	4.16237	3.62063	8.07632	7.97106	9.54214	818912	GO:0003861,GO:0008152,GO:0009098,GO:0009536,GO:0009570,GO:0009684,GO:0016853,GO:0019344,GO:0019761	3-isopropylmalate dehydratase activity|metabolic process|leucine biosynthetic process|plastid|chloroplast stroma|indoleacetic acid biosynthetic process|isomerase activity|cysteine biosynthetic process|glucosinolate biosynthetic process	path:ath01210,path:ath01230,path:ath00660,path:ath00290	2-Oxocarboxylic acid metabolism|Biosynthesis of amino acids|C5-Branched dibasic acid metabolism|Valine, leucine and isoleucine biosynthesis
AT2G44260	26.16660379	6.173360569	46.15984702	7.477264044	2.90251048	1.39E-12	1.93E-11	Up	0.21009	0.0378033	0.0955796	0.866143	0.823743	0.676404	819034
AT2G44930	10.5668604	6.149970789	14.98375002	2.436393689	1.284747273	0.027887172	0.076379794	Up	0.143021	0.1972	0.0745564	0.239118	0.438751	0.332523	819102	GO:0003674	molecular_function
AT2G45135	11.77455078	7.45987523	16.08922633	2.156768825	1.108871548	0.044513114	0.112871333	Up	0.253574	0.22118	0.491009	0.51277	0.739805	0.380276	819121	GO:0005515,GO:0005575,GO:0008150,GO:0008270,GO:0046872	protein binding|cellular_component|biological_process|zinc ion binding|metal ion binding
AT2G46290	62.41122185	39.84119596	84.98124775	2.132999417	1.092883571	2.91E-06	1.97E-05	Up	1.26508	1.39991	1.44579	2.98336	2.33102	2.26088	819237	GO:0001731,GO:0003743,GO:0005515,GO:0005737,GO:0005852,GO:0006412,GO:0006413,GO:0006446,GO:0009506,GO:0016282,GO:0033290,GO:0080008	formation of translation preinitiation complex|translation initiation factor activity|protein binding|cytoplasm|eukaryotic translation initiation factor 3 complex|translation|translational initiation|regulation of translational initiation|plasmodesma|eukaryotic 43S preinitiation complex|eukaryotic 48S preinitiation complex|Cul4-RING E3 ubiquitin ligase complex	path:ath03013	RNA transport
AT2G46400	841.5008687	439.7670747	1243.234663	2.827029885	1.499287134	1.47E-83	4.97E-81	Up	15.561	14.372	16.7732	40.5684	41.2164	42.4886	819248	GO:0000987,GO:0003700,GO:0005730,GO:0006351,GO:0006355,GO:0010200,GO:0043565,GO:0044212	core promoter proximal region sequence-specific DNA binding|transcription factor activity, sequence-specific DNA binding|nucleolus|transcription, DNA-templated|regulation of transcription, DNA-templated|response to chitin|sequence-specific DNA binding|transcription regulatory region DNA binding
AT2G47750	29.57573028	16.82910247	42.32235809	2.514831564	1.330461776	0.00010356	0.000534628	Up	0.361306	0.449639	0.0793946	0.667756	0.854776	0.698896	819387	GO:0009941,GO:0016874	chloroplast envelope|ligase activity	path:ath04075	Plant hormone signal transduction
AT3G01345	1771.060533	59.93867574	3482.182391	58.09575117	5.860360751	0	0	Up	2.96929	2.63413	2.12945	144.186	136.707	136.343	2745868	GO:0004553,GO:0004565,GO:0005773,GO:0005975,GO:0008152	hydrolase activity, hydrolyzing O-glycosyl compounds|beta-galactosidase activity|vacuole|carbohydrate metabolic process|metabolic process
AT3G01600	8.896561591	4.531502183	13.261621	2.926539691	1.549195845	0.016580875	0.049369883	Up	0.149868	0.119249	0.0606216	0.306326	0.270769	0.351607	819872	GO:0003677,GO:0003700,GO:0005634,GO:0006351,GO:0006355	DNA binding|transcription factor activity, sequence-specific DNA binding|nucleus|transcription, DNA-templated|regulation of transcription, DNA-templated
AT3G02020	88.52466913	57.03500732	120.0143309	2.104222241	1.073287085	4.83E-08	4.20E-07	Up	0.878759	0.874083	0.780344	1.91084	1.82809	1.89975	821287	GO:0004072,GO:0005524,GO:0008152,GO:0008652,GO:0009088,GO:0009089,GO:0009507,GO:0016597	aspartate kinase activity|ATP binding|metabolic process|cellular amino acid biosynthetic process|threonine biosynthetic process|lysine biosynthetic process via diaminopimelate|chloroplast|amino acid binding	path:ath01210,path:ath01230,path:ath00260,path:ath00270,path:ath00300,path:ath00261	2-Oxocarboxylic acid metabolism|Biosynthesis of amino acids|Glycine, serine and threonine metabolism|Cysteine and methionine metabolism|Lysine biosynthesis|Monobactam biosynthesis
AT3G02470	3.424372252	0.321562344	6.527182161	20.29834116	4.343289926	0.006221414	0.021130967	Up	1.21301	0.888138	0.705797	1.35936	1.58989	1.81226	821214	GO:0004014,GO:0006557,GO:0006596,GO:0006597,GO:0008295,GO:0016458,GO:0016829,GO:0016831,GO:0019079,GO:0048513	adenosylmethionine decarboxylase activity|S-adenosylmethioninamine biosynthetic process|polyamine biosynthetic process|spermine biosynthetic process|spermidine biosynthetic process|gene silencing|lyase activity|carboxy-lyase activity|viral genome replication|organ development	path:ath00270,path:ath00330	Cysteine and methionine metabolism|Arginine and proline metabolism
AT3G03200	16.59597001	10.71344363	22.47849639	2.0981579	1.069123254	0.018767091	0.054709892	Up	0.320986	0.0856159	0.26129	0.486087	0.478796	0.549378	821226	GO:0003677,GO:0003700,GO:0005634,GO:0006351,GO:0006355,GO:0044212,GO:0090602,GO:0090603	DNA binding|transcription factor activity, sequence-specific DNA binding|nucleus|transcription, DNA-templated|regulation of transcription, DNA-templated|transcription regulatory region DNA binding|sieve element enucleation|sieve element differentiation
AT3G03240	2.032506347	0	4.065012695	Inf	Inf	0.01070898	0.034032665	Up	0	0	0	0	0.0833176	0.202983	821317	GO:0008150,GO:0016787	biological_process|hydrolase activity
AT3G05620	24.26860942	12.96203875	35.5751801	2.744566714	1.456578409	0.000135915	0.000688606	Up	0.306499	0.285322	0.240855	1.03101	0.667819	0.650028	819728	GO:0004857,GO:0005576,GO:0005618,GO:0030599,GO:0042545,GO:0045330,GO:0045490	enzyme inhibitor activity|extracellular region|cell wall|pectinesterase activity|cell wall modification|aspartyl esterase activity|pectin catabolic process	path:ath00040,path:ath00500	Pentose and glucuronate interconversions|Starch and sucrose metabolism
AT3G06640	13.83814384	6.474912428	21.20137524	3.274387951	1.711225263	0.000946408	0.004046259	Up	0.071471	0.0356549	0	0.199361	0.198629	0.158236	819844	GO:0004672,GO:0004674,GO:0004871,GO:0005524,GO:0006355,GO:0006468,GO:0007165,GO:0016301,GO:0016310,GO:0016772	protein kinase activity|protein serine/threonine kinase activity|signal transducer activity|ATP binding|regulation of transcription, DNA-templated|protein phosphorylation|signal transduction|kinase activity|phosphorylation|transferase activity, transferring phosphorus-containing groups
AT3G06880	455.2135673	301.2443308	609.1828038	2.022221637	1.015941126	8.89E-27	3.42E-25	Up	2.35651	2.59903	2.71677	5.11645	5.04065	5.28331	819873	GO:0005488,GO:0005515,GO:0007165	binding|protein binding|signal transduction
AT3G08030	3301.939548	2172.68608	4431.193016	2.039499888	1.028215428	1.19E-80	3.71E-78	Up	44.8821	61.1152	57.7635	85.2889	104.084	102.049	819994	GO:0005618,GO:0005886,GO:0009740,GO:0010162,GO:0015995	cell wall|plasma membrane|gibberellic acid mediated signaling pathway|seed dormancy process|chlorophyll biosynthetic process
AT3G10150	2.372946329	0	4.745892658	Inf	Inf	0.004651902	0.016437917	Up	0	0	0	0.113843	0.147356	0.250556	820178	GO:0003993,GO:0005576,GO:0016020,GO:0016311,GO:0016787,GO:0046872	acid phosphatase activity|extracellular region|membrane|dephosphorylation|hydrolase activity|metal ion binding
AT3G10590	2.731823399	0.650921281	4.812725517	7.393713581	2.886299157	0.040995933	0.105287054	Up	0	0	0	0.278073	0.27252	0.0662623	820227	GO:0003677,GO:0003682,GO:0003700,GO:0005634,GO:0006355	DNA binding|chromatin binding|transcription factor activity, sequence-specific DNA binding|nucleus|regulation of transcription, DNA-templated
AT3G10720	16249.49554	10450.59881	22048.39227	2.109773102	1.077087851	9.56E-101	4.87E-98	Up	174.192	173.222	175.689	344.537	340.622	336.676	820241	GO:0004857,GO:0005576,GO:0005618,GO:0016787,GO:0030599,GO:0042545,GO:0043086,GO:0045330,GO:0045490	enzyme inhibitor activity|extracellular region|cell wall|hydrolase activity|pectinesterase activity|cell wall modification|negative regulation of catalytic activity|aspartyl esterase activity|pectin catabolic process	path:ath00040,path:ath00500	Pentose and glucuronate interconversions|Starch and sucrose metabolism
AT3G10740	2452.911828	1574.805954	3331.017701	2.115192474	1.080788949	8.88E-80	2.66E-77	Up	26.3347	23.5368	25.0706	51.4105	49.206	50.4174	820243	GO:0005578,GO:0005773,GO:0009044,GO:0009505,GO:0045493,GO:0046373,GO:0046556,GO:0048046	proteinaceous extracellular matrix|vacuole|xylan 1,4-beta-xylosidase activity|plant-type cell wall|xylan catabolic process|L-arabinose metabolic process|alpha-L-arabinofuranosidase activity|apoplast	path:ath00520	Amino sugar and nucleotide sugar metabolism
AT3G13433	35.52706967	23.34144086	47.71269848	2.044119674	1.031479662	0.000801255	0.003481622	Up	3.86665	2.67121	2.06599	4.44832	4.91029	5.68494	7922438	GO:0003674,GO:0008150	molecular_function|biological_process
AT3G13750	5545.371168	3558.100539	7532.641796	2.117040177	1.082048649	1.81E-102	9.83E-100	Up	41.5611	44.4979	44.8313	84.1465	88.4565	91.6564	820584	GO:0003824,GO:0004553,GO:0004565,GO:0005618,GO:0005773,GO:0005975,GO:0008152,GO:0009505,GO:0009506,GO:0016787,GO:0016798,GO:0030246,GO:0048046	catalytic activity|hydrolase activity, hydrolyzing O-glycosyl compounds|beta-galactosidase activity|cell wall|vacuole|carbohydrate metabolic process|metabolic process|plant-type cell wall|plasmodesma|hydrolase activity|hydrolase activity, acting on glycosyl bonds|carbohydrate binding|apoplast
AT3G15370	17.25126528	10.03548799	24.46704257	2.4380521	1.285728956	0.004176955	0.01495502	Up	0.477018	0.465121	0.236355	0.696497	0.785169	1.11971	820776	GO:0005576,GO:0005618,GO:0009664,GO:0016020	extracellular region|cell wall|plant-type cell wall organization|membrane
AT3G16860	2305.277568	1528.76373	3081.791406	2.015871613	1.011403759	4.78E-34	2.58E-32	Up	30.2792	27.8568	30.031	54.3153	52.9339	55.3408	820941	GO:0005886,GO:0010215,GO:0016049,GO:0031225	plasma membrane|cellulose microfibril organization|cell growth|anchored component of membrane
AT3G17640	38.97125497	25.26821992	52.67429003	2.084606284	1.05977493	0.000340218	0.001591129	Up	1.03876	1.33748	0.904163	2.46782	1.83876	1.79112	821031	GO:0005515	protein binding
AT3G18050	1148.58142	753.8720191	1543.290821	2.047152277	1.033618421	8.53E-51	9.55E-49	Up	26.9301	28.4218	27.4032	52.6008	51.7177	51.8448	821330	GO:0008150,GO:0009740,GO:0010162,GO:0031225	biological_process|gibberellic acid mediated signaling pathway|seed dormancy process|anchored component of membrane
AT3G18730	36.57420924	23.61881865	49.52959982	2.097039676	1.068354158	0.000467325	0.002127773	Up	0.211898	0.259455	0.101354	0.463652	0.416588	0.385948	821404	GO:0000086,GO:0005515,GO:0005634,GO:0005654,GO:0009933,GO:0009934,GO:0016020,GO:0016568,GO:0051301	G2/M transition of mitotic cell cycle|protein binding|nucleus|nucleoplasm|meristem structural organization|regulation of meristem structural organization|membrane|chromatin modification|cell division
AT3G19300	22.75912232	13.93530666	31.58293798	2.266397055	1.180400632	0.002250741	0.008770698	Up	0.255044	0.213792	0.347538	0.428821	0.579595	0.710438	821464	GO:0000166,GO:0001653,GO:0004672,GO:0004674,GO:0004675,GO:0005524,GO:0005886,GO:0006468,GO:0007178,GO:0009506,GO:0009755,GO:0016301,GO:0016310,GO:0016772,GO:0031625,GO:0046777	nucleotide binding|peptide receptor activity|protein kinase activity|protein serine/threonine kinase activity|transmembrane receptor protein serine/threonine kinase activity|ATP binding|plasma membrane|protein phosphorylation|transmembrane receptor protein serine/threonine kinase signaling pathway|plasmodesma|hormone-mediated signaling pathway|kinase activity|phosphorylation|transferase activity,…
AT3G19710	147.1646466	82.24995437	212.0793388	2.578473634	1.366517294	1.25E-14	2.10E-13	Up	1.8022	2.40813	1.87211	4.8028	4.81439	5.58422	821508	GO:0003824,GO:0004084,GO:0005829,GO:0008152,GO:0009081,GO:0009416,GO:0009611,GO:0010326,GO:0019761	catalytic activity|branched-chain-amino-acid transaminase activity|cytosol|metabolic process|branched-chain amino acid metabolic process|response to light stimulus|response to wounding|methionine-oxo-acid transaminase activity|glucosinolate biosynthetic process	path:ath01210,path:ath01230,path:ath00270,path:ath00280,path:ath00290,path:ath00770,path:ath00966	2-Oxocarboxylic acid metabolism|Biosynthesis of amino acids|Cysteine and methionine metabolism|Valine, leucine and isoleucine degradation|Valine, leucine and isoleucine biosynthesis|Pantothenate and CoA biosynthesis|Glucosinolate biosynthesis
AT3G20520	31.39490258	19.10993353	43.67987163	2.285715519	1.192645856	0.000305568	0.001440589	Up	0.254083	0.432884	0.354203	0.588986	0.711552	0.673564	821598	GO:0006071,GO:0006629,GO:0008081,GO:0008889,GO:0016021,GO:0031225	glycerol metabolic process|lipid metabolic process|phosphoric diester hydrolase activity|glycerophosphodiester phosphodiesterase activity|integral component of membrane|anchored component of membrane
AT3G20600	1414.017339	838.6166919	1989.417985	2.372261373	1.246262973	7.80E-81	2.47E-78	Up	51.6758	48.4441	48.6254	105.361	112.947	111.408	821607	GO:0005886,GO:0009626,GO:0009814,GO:0009816,GO:0009817,GO:0010942,GO:0016020,GO:0042742,GO:0046658	plasma membrane|plant-type hypersensitive response|defense response, incompatible interaction|defense response to bacterium, incompatible interaction|defense response to fungus, incompatible interaction|positive regulation of cell death|membrane|defense response to bacterium|anchored component of plasma membrane
AT3G20710	6.057461697	2.590952231	9.523971163	3.675857489	1.878080835	0.02092908	0.05988875	Up	0.141951	0.137521	0.092598	0.143348	0.506226	0.269231	821619	GO:0005515	protein binding
AT3G21370	2.712976116	0	5.425952233	Inf	Inf	0.002021374	0.007967073	Up	0	0	0	0.0212081	0.107452	0.103963	821691	GO:0003824,GO:0004553,GO:0005788,GO:0005975,GO:0008422	catalytic activity|hydrolase activity, hydrolyzing O-glycosyl compounds|endoplasmic reticulum lumen|carbohydrate metabolic process|beta-glucosidase activity	path:ath00500,path:ath00460,path:ath00940	Starch and sucrose metabolism|Cyanoamino acid metabolism|Phenylpropanoid biosynthesis
AT3G21550	130.3495588	67.70063339	192.9984841	2.850763345	1.51134828	1.65E-19	4.02E-18	Up	4.63225	5.68719	6.15273	14.127	14.1859	14.8554	821709	GO:0005783,GO:0008150,GO:0009705	endoplasmic reticulum|biological_process|plant-type vacuole membrane
AT3G21660	6.085680635	2.916412872	9.254948398	3.173401299	1.666029972	0.039412684	0.102015452	Up	0	0.0324397	0.0659235	0.153967	0.0636125	0.123945	821720	GO:0000045,GO:0005515,GO:0005634,GO:0005829,GO:0007030,GO:0008599,GO:0031468,GO:0043130,GO:0043161,GO:0050790,GO:0061025	autophagosome assembly|protein binding|nucleus|cytosol|Golgi organization|protein phosphatase type 1 regulator activity|nuclear envelope reassembly|ubiquitin binding|proteasome-mediated ubiquitin-dependent protein catabolic process|regulation of catalytic activity|membrane fusion	path:ath04141	Protein processing in endoplasmic reticulum
AT3G21870	100.8154288	63.85279587	137.7780618	2.157745169	1.109524491	8.22E-06	5.15E-05	Up	5.29978	4.0462	5.04317	9.51368	8.51839	12.5419	821742	GO:0000079,GO:0007049,GO:0019901,GO:0051301	regulation of cyclin-dependent protein serine/threonine kinase activity|cell cycle|protein kinase binding|cell division
AT3G22231	26.16263574	16.52599361	35.79927787	2.166240574	1.115193472	0.002000727	0.007894996	Up	2.27096	1.8598	1.41384	3.82744	2.42652	3.59915	821788	GO:0005886,GO:0006629,GO:0006952,GO:0007623,GO:0009617,GO:0009737,GO:0009738,GO:0009863,GO:0010513,GO:0016020,GO:0016021,GO:0046890,GO:0055088,GO:0071494,GO:1900150,GO:1902290,GO:2000028	plasma membrane|lipid metabolic process|defense response|circadian rhythm|response to bacterium|response to abscisic acid|abscisic acid-activated signaling pathway|salicylic acid mediated signaling pathway|positive regulation of phosphatidylinositol biosynthetic process|membrane|integral component of membrane|regulation of lipid biosynthetic process|lipid homeostasis|cellular response to UV-C|reg…
AT3G23510	118.7990395	76.40411888	161.1939601	2.109754846	1.077075367	3.06E-10	3.44E-09	Up	1.00232	1.22121	0.852339	1.98936	2.06908	2.27946	821931	GO:0005737,GO:0008610,GO:0008757,GO:0016491,GO:0032259,GO:0055114	cytoplasm|lipid biosynthetic process|S-adenosylmethionine-dependent methyltransferase activity|oxidoreductase activity|methylation|oxidation-reduction process
AT3G24450	72.82486968	46.60829508	99.04144428	2.124974623	1.087445612	1.12E-05	6.90E-05	Up	3.10647	3.21863	2.26298	5.29012	6.46444	7.2087	822035	GO:0030001,GO:0046872	metal ion transport|metal ion binding
AT3G24520	1305.689857	765.667364	1845.712351	2.410592951	1.26938806	5.07E-77	1.36E-74	Up	14.955	15.0876	15.0964	33.9613	35.8969	33.2924	822047	GO:0003677,GO:0003700,GO:0005634,GO:0006351,GO:0006355,GO:0006950,GO:0009408,GO:0043565	DNA binding|transcription factor activity, sequence-specific DNA binding|nucleus|transcription, DNA-templated|regulation of transcription, DNA-templated|response to stress|response to heat|sequence-specific DNA binding
AT3G24535	12.73166271	8.097798333	17.36552709	2.144475125	1.100624581	0.036257793	0.095132517	Up	0.546559	0.677007	0.489272	0.629813	1.01732	1.26673	822049	GO:0005575,GO:0008150	cellular_component|biological_process
AT3G25010	20.81454956	12.96255775	28.66654137	2.211488035	1.145017437	0.004897252	0.017156138	Up	0.359105	0.270626	0.226745	0.563446	0.529277	0.602182	822092	GO:0004672,GO:0005515,GO:0005886,GO:0009506,GO:0009627,GO:0009755,GO:0034976,GO:0046777	protein kinase activity|protein binding|plasma membrane|plasmodesma|systemic acquired resistance|hormone-mediated signaling pathway|response to endoplasmic reticulum stress|protein autophosphorylation
AT3G26125	5.25172559	1.949649833	8.553801348	4.387352643	2.133350671	0.017613077	0.051927637	Up	0	0	0.153615	0.200338	0.225439	0.122139	822212	GO:0004497,GO:0005506,GO:0009055,GO:0016491,GO:0016705,GO:0020037,GO:0046872,GO:0055114	monooxygenase activity|iron ion binding|electron carrier activity|oxidoreductase activity|oxidoreductase activity, acting on paired donors, with incorporation or reduction of molecular oxygen|heme binding|metal ion binding|oxidation-reduction process
AT3G27130	5.720290032	2.586534933	8.854045131	3.423129925	1.775316051	0.034017668	0.09021541	Up	0.0670365	0.334596	0.221538	0.750673	0.399174	0.587847	822332	GO:0003674,GO:0005575,GO:0008150	molecular_function|cellular_component|biological_process
AT3G27540	317.4382762	191.4728672	443.4036853	2.315752052	1.211480792	8.55E-28	3.46E-26	Up	6.34325	6.46029	6.17565	14.8391	13.6952	13.2287	822376	GO:0003830,GO:0006487,GO:0016020,GO:0016740,GO:0016757	beta-1,4-mannosylglycoprotein 4-beta-N-acetylglucosaminyltransferase activity|protein N-linked glycosylation|membrane|transferase activity|transferase activity, transferring glycosyl groups	path:ath00510	N-Glycan biosynthesis
AT3G27710	4.555485713	1.61950661	7.491464816	4.62576983	2.209693482	0.02386818	0.066895239	Up	0.0779027	0.048842	0	0.107606	0.279261	0.173015	822393	GO:0004842,GO:0005515,GO:0008270,GO:0016567,GO:0016874	ubiquitin-protein transferase activity|protein binding|zinc ion binding|protein ubiquitination|ligase activity
AT3G28290	3.065073418	0.650921281	5.479225555	8.417646976	3.073417006	0.021364559	0.060976114	Up	0.0466409	0	0	0.144079	0.119659	0.0932703	822457	GO:0016021	integral component of membrane
AT3G28310	7.359029371	3.883960197	10.83409855	2.789446337	1.479978797	0.037792821	0.098541655	Up	0.305652	0.306989	0	0	0	0	822458
AT3G28420	15.90919494	10.35991063	21.45847925	2.071299649	1.050536279	0.024384332	0.068141082	Up	0.454373	0.52979	0.332461	0.732065	0.8325	0.729274	822472	GO:0008150	biological_process
AT3G28890	11.46320313	4.528122888	18.39828338	4.063114857	2.022586147	0.000502462	0.002277128	Up	0.107335	0.154318	0.0443767	0.364014	0.368199	0.400917	822523	GO:0004672,GO:0005515,GO:0005886,GO:0009506,GO:0009755,GO:0046777	protein kinase activity|protein binding|plasma membrane|plasmodesma|hormone-mediated signaling pathway|protein autophosphorylation
AT3G42725	7.943511657	3.243695802	12.64332751	3.897815419	1.962665773	0.005417417	0.018728967	Up	0.163565	0.160866	0.405135	1.15642	0.964694	0.855661	823305	GO:0008150	biological_process
AT3G44350	41.08414421	18.46031554	63.70797288	3.451077136	1.78704672	1.85E-09	1.89E-08	Up	0.508244	0.730683	1.26798	2.71314	1.75313	2.36472	823560	GO:0003677,GO:0003700,GO:0005634,GO:0006351,GO:0006355,GO:0010200	DNA binding|transcription factor activity, sequence-specific DNA binding|nucleus|transcription, DNA-templated|regulation of transcription, DNA-templated|response to chitin
AT3G44970	466.1614226	265.0016322	667.3212129	2.518177746	1.33238012	2.02E-44	1.81E-42	Up	5.55819	5.59356	4.99593	14.4833	14.7241	14.6723	823632	GO:0004497,GO:0005506,GO:0009055,GO:0016491,GO:0016705,GO:0020037,GO:0046872,GO:0055114	monooxygenase activity|iron ion binding|electron carrier activity|oxidoreductase activity|oxidoreductase activity, acting on paired donors, with incorporation or reduction of molecular oxygen|heme binding|metal ion binding|oxidation-reduction process
AT3G44990	599.2168527	373.2102529	825.2234525	2.211148933	1.144796202	1.37E-40	1.03E-38	Up	10.992	12.2336	12.3489	22.0122	25.8248	25.8225	823634	GO:0004553,GO:0005618,GO:0005975,GO:0006073,GO:0010411,GO:0016762,GO:0016998,GO:0033946,GO:0042546,GO:0048046,GO:0071555	hydrolase activity, hydrolyzing O-glycosyl compounds|cell wall|carbohydrate metabolic process|cellular glucan metabolic process|xyloglucan metabolic process|xyloglucan:xyloglucosyl transferase activity|cell wall macromolecule catabolic process|xyloglucan-specific endo-beta-1,4-glucanase activity|cell wall biogenesis|apoplast|cell wall organization
AT3G47660	12.2698506	7.128428718	17.41127247	2.44251197	1.288365633	0.027122188	0.074635315	Up	0.170977	0.115716	0.0146444	0.173462	0.306279	0.184482	823920	GO:0046872	metal ion binding
AT3G48100	518.3016573	250.4026829	786.2006317	3.139745239	1.650647503	1.66E-70	3.46E-68	Up	10.283	10.394	9.28588	30.935	29.7227	29.5934	823965	GO:0000156,GO:0000160,GO:0005634,GO:0005737,GO:0006351,GO:0006355,GO:0007623,GO:0009735,GO:0009736,GO:0010114,GO:0035556	phosphorelay response regulator activity|phosphorelay signal transduction system|nucleus|cytoplasm|transcription, DNA-templated|regulation of transcription, DNA-templated|circadian rhythm|response to cytokinin|cytokinin-activated signaling pathway|response to red light|intracellular signal transduction	path:ath04075	Plant hormone signal transduction
AT3G49070	12.80578957	5.831268739	19.78031039	3.392110925	1.762183348	0.001080232	0.004556006	Up	0.165908	0.266874	0.225143	0.82061	0.562323	0.715406	824069	GO:0016021	integral component of membrane
AT3G49160	1710.685051	985.1554612	2436.21464	2.472924057	1.306217935	4.16E-97	1.87E-94	Up	17.5462	18.1683	18.1458	42.4796	42.6054	43.2197	824077	GO:0000287,GO:0003824,GO:0004743,GO:0005524,GO:0006096,GO:0009570,GO:0030955	magnesium ion binding|catalytic activity|pyruvate kinase activity|ATP binding|glycolytic process|chloroplast stroma|potassium ion binding	path:ath01200,path:ath01230,path:ath00010,path:ath00620,path:ath00230	Carbon metabolism|Biosynthesis of amino acids|Glycolysis / Gluconeogenesis|Pyruvate metabolism|Purine metabolism
AT3G50330	24.46680614	16.21301214	32.72060013	2.018169101	1.013047062	0.006460398	0.021857057	Up	0.652448	0.406255	0.559252	0.925263	1.15547	1.15747	824195	GO:0003677,GO:0003700,GO:0005634,GO:0006351,GO:0006355,GO:0010500,GO:0046983,GO:0048462,GO:0080126	DNA binding|transcription factor activity, sequence-specific DNA binding|nucleus|transcription, DNA-templated|regulation of transcription, DNA-templated|transmitting tissue development|protein dimerization activity|carpel formation|ovary septum development
AT3G50390	6.363517526	3.240316507	9.486718544	2.92771355	1.549774406	0.045590262	0.114992373	Up	0.0622488	0.0917032	0.156511	0.158266	0.279168	0.391561	824203	GO:0005515,GO:0008150	protein binding|biological_process
AT3G50870	5.048716488	2.266010593	7.831422383	3.456039618	1.789119756	0.046690574	0.117346504	Up	0.0662964	0.105415	0.0358369	0.297224	0.138324	0.33586	824251	GO:0003700,GO:0005634,GO:0006351,GO:0006355,GO:0008270,GO:0009793,GO:0009909,GO:0043565	transcription factor activity, sequence-specific DNA binding|nucleus|transcription, DNA-templated|regulation of transcription, DNA-templated|zinc ion binding|embryo development ending in seed dormancy|regulation of flower development|sequence-specific DNA binding
AT3G52720	471.7024349	279.6684327	663.7364372	2.373297661	1.246893056	8.22E-40	5.88E-38	Up	5.26367	4.47886	4.97619	12.8508	11.0472	12.2108	824438	GO:0004089,GO:0005783,GO:0006730,GO:0008270,GO:0009570,GO:0016829,GO:0046872	carbonate dehydratase activity|endoplasmic reticulum|one-carbon metabolic process|zinc ion binding|chloroplast stroma|lyase activity|metal ion binding	path:ath00910	Nitrogen metabolism
AT3G52820	9.432852465	5.516983986	13.34872094	2.41956855	1.274749814	0.041078588	0.105473588	Up	0.145788	0.0807005	0.190012	0.388118	0.236047	0.153163	824448	GO:0003993,GO:0005576,GO:0016311,GO:0016787,GO:0046872	acid phosphatase activity|extracellular region|dephosphorylation|hydrolase activity|metal ion binding
AT3G52840	1553.917084	962.8633972	2144.970771	2.22769998	1.155554948	1.20E-73	2.75E-71	Up	15.0702	15.186	14.9468	31.4163	33.8609	31.3522	824450	GO:0004553,GO:0004565,GO:0005618,GO:0005773,GO:0005975,GO:0048046	hydrolase activity, hydrolyzing O-glycosyl compounds|beta-galactosidase activity|cell wall|vacuole|carbohydrate metabolic process|apoplast	path:ath00052,path:ath00600,path:ath00531,path:ath00604,path:ath00511	Galactose metabolism|Sphingolipid metabolism|Glycosaminoglycan degradation|Glycosphingolipid biosynthesis - ganglio series|Other glycan degradation
AT3G57040	373.7767378	219.3606423	528.1928333	2.40787421	1.267760026	2.32E-34	1.28E-32	Up	8.29984	8.21549	9.3691	20.0913	19.1805	20.8232	824871	GO:0000156,GO:0000160,GO:0005634,GO:0006351,GO:0006355,GO:0007623,GO:0009735,GO:0009736	phosphorelay response regulator activity|phosphorelay signal transduction system|nucleus|transcription, DNA-templated|regulation of transcription, DNA-templated|circadian rhythm|response to cytokinin|cytokinin-activated signaling pathway	path:ath04075	Plant hormone signal transduction
AT3G57640	164.217744	104.590055	223.845433	2.140217185	1.097757206	1.01E-13	1.56E-12	Up	4.18991	5.09087	4.02805	10.5015	7.87644	8.95954	824933	GO:0001653,GO:0004672,GO:0004675,GO:0005524,GO:0005886,GO:0006468,GO:0007178,GO:0009506,GO:0009755,GO:0016301,GO:0016310,GO:0016772,GO:0031625,GO:0046777	peptide receptor activity|protein kinase activity|transmembrane receptor protein serine/threonine kinase activity|ATP binding|plasma membrane|protein phosphorylation|transmembrane receptor protein serine/threonine kinase signaling pathway|plasmodesma|hormone-mediated signaling pathway|kinase activity|phosphorylation|transferase activity, transferring phosphorus-containing groups|ubiquitin protein…
AT3G58690	92.55965859	60.91040977	124.2089074	2.039206563	1.028007922	5.79E-05	0.000314084	Up	1.17215	1.77601	2.75263	3.51607	4.15416	3.48644	825038	GO:0000166,GO:0001653,GO:0004672,GO:0004674,GO:0004675,GO:0005524,GO:0005886,GO:0006468,GO:0007178,GO:0009506,GO:0009755,GO:0016301,GO:0016310,GO:0016772,GO:0031625,GO:0046777	nucleotide binding|peptide receptor activity|protein kinase activity|protein serine/threonine kinase activity|transmembrane receptor protein serine/threonine kinase activity|ATP binding|plasma membrane|protein phosphorylation|transmembrane receptor protein serine/threonine kinase signaling pathway|plasmodesma|hormone-mediated signaling pathway|kinase activity|phosphorylation|transferase activity,…
AT3G60670	20.50214968	12.31995206	28.68434729	2.328284002	1.219267047	0.003029873	0.011324182	Up	0.803963	0.473288	0.343376	0.800261	1.10911	0.944903	825238	GO:0008150	biological_process
AT3G61028	9.499388772	4.217217431	14.78156011	3.505050512	1.809435235	0.033481254	0.089004554	Up	0.200334	0.125616	0.168242	0.759369	0.412741	0.241259	5008101	GO:0004519,GO:0005777,GO:0010468,GO:0016787	endonuclease activity|peroxisome|regulation of gene expression|hydrolase activity
AT3G62020	82.46641166	49.189121	115.7437023	2.353034573	1.234522518	6.46E-08	5.52E-07	Up	0.957148	2.29169	1.46432	3.86441	3.58847	3.73733	825375	GO:0005576,GO:0005618,GO:0009505,GO:0030145,GO:0045735,GO:0046872,GO:0048046	extracellular region|cell wall|plant-type cell wall|manganese ion binding|nutrient reservoir activity|metal ion binding|apoplast
AT3G62160	39.63468148	23.00792991	56.26143306	2.445306174	1.290015115	1.18E-05	7.24E-05	Up	0.655312	0.608544	0.812747	1.68403	1.51971	1.65922	825389	GO:0016740,GO:0016747	transferase activity|transferase activity, transferring acyl groups other than amino-acyl groups
AT4G00165	155.8989108	92.03274607	219.7650756	2.387900883	1.255742954	2.63E-10	2.98E-09	Up	10.0961	9.37127	9.78246	24.0398	18.7476	21.7369	828076	GO:0005576	extracellular region
AT4G00970	1473.167535	976.9897783	1969.345291	2.015727631	1.011300712	7.60E-56	1.02E-53	Up	17.7286	17.4112	20.0394	33.2693	35.2868	33.3092	827936	GO:0001653,GO:0004672,GO:0004675,GO:0005524,GO:0005886,GO:0006468,GO:0007178,GO:0009506,GO:0009755,GO:0016021,GO:0031625,GO:0046777	peptide receptor activity|protein kinase activity|transmembrane receptor protein serine/threonine kinase activity|ATP binding|plasma membrane|protein phosphorylation|transmembrane receptor protein serine/threonine kinase signaling pathway|plasmodesma|hormone-mediated signaling pathway|integral component of membrane|ubiquitin protein ligase binding|protein autophosphorylation
AT4G01360	1068.842659	633.104083	1504.581235	2.376514819	1.248847398	2.23E-69	4.20E-67	Up	21.0275	21.3254	23.2074	48.1605	48.2668	50.256	827971	GO:0009790,GO:0009793	embryo development|embryo development ending in seed dormancy
AT4G01950	3547.497937	1819.236187	5275.759686	2.899986116	1.536045993	9.30E-176	1.98E-172	Up	44.8363	44.9787	43.7942	114.049	122.138	122.873	827165	GO:0004366,GO:0008152,GO:0016021,GO:0016024,GO:0016746	glycerol-3-phosphate O-acyltransferase activity|metabolic process|integral component of membrane|CDP-diacylglycerol biosynthetic process|transferase activity, transferring acyl groups	path:ath00561,path:ath00564	Glycerolipid metabolism|Glycerophospholipid metabolism
AT4G02200	675.4170302	446.1460405	904.6880199	2.027784487	1.019904331	6.70E-27	2.60E-25	Up	13.7225	12.9142	12.0735	28.5257	24.2078	25.4372	827516	GO:0005634	nucleus
AT4G02330	1881.539866	898.3726898	2864.707042	3.188773518	1.673001634	1.89E-123	2.11E-120	Up	18.9101	21.2684	20.8694	59.841	59.5981	60.1468	828064	GO:0004857,GO:0005576,GO:0005618,GO:0009409,GO:0009620,GO:0009741,GO:0030599,GO:0042545,GO:0045330,GO:0045490	enzyme inhibitor activity|extracellular region|cell wall|response to cold|response to fungus|response to brassinosteroid|pectinesterase activity|cell wall modification|aspartyl esterase activity|pectin catabolic process	path:ath00040,path:ath00500	Pentose and glucuronate interconversions|Starch and sucrose metabolism
AT4G09160	1026.87926	664.9816479	1388.776872	2.088443909	1.062428396	2.65E-26	9.97E-25	Up	8.49376	10.5215	10.4479	16.9171	21.362	19.2157	826497	GO:0006810,GO:0007049,GO:0008289,GO:0009507,GO:0016021,GO:0051301	transport|cell cycle|lipid binding|chloroplast|integral component of membrane|cell division
AT4G10020	34.80917525	18.47070714	51.14764337	2.769122101	1.469428669	3.58E-06	2.39E-05	Up	0.465912	0.435383	0.442173	1.18958	1.32375	1.18411	826593	GO:0006694,GO:0008152,GO:0016021,GO:0016491	steroid biosynthetic process|metabolic process|integral component of membrane|oxidoreductase activity
AT4G10560	17.78686649	10.69550915	24.87822382	2.326043899	1.217878325	0.025372712	0.070507528	Up	0.205183	0.223123	0.249309	0.327424	0.656298	0.485204	826648	GO:0005575,GO:0008270,GO:0009793,GO:0047134,GO:0055114	cellular_component|zinc ion binding|embryo development ending in seed dormancy|protein-disulfide reductase activity|oxidation-reduction process
AT4G11250	8.586502266	4.206560544	12.96644399	3.082433701	1.624069864	0.014461492	0.043896336	Up	0.0444862	0.232319	0.0469239	0.357277	0.592309	0.534305	826727	GO:0003677,GO:0003700,GO:0005634,GO:0006351,GO:0006355,GO:0046983	DNA binding|transcription factor activity, sequence-specific DNA binding|nucleus|transcription, DNA-templated|regulation of transcription, DNA-templated|protein dimerization activity
AT4G11470	329.2616801	219.4035236	439.1198366	2.001425635	1.001028012	2.16E-20	5.53E-19	Up	3.79318	3.83985	3.86532	7.36498	7.82659	7.30468	826752	GO:0001653,GO:0004672,GO:0004675,GO:0005524,GO:0005886,GO:0006468,GO:0007178,GO:0009506,GO:0009755,GO:0016021,GO:0031625,GO:0046777	peptide receptor activity|protein kinase activity|transmembrane receptor protein serine/threonine kinase activity|ATP binding|plasma membrane|protein phosphorylation|transmembrane receptor protein serine/threonine kinase signaling pathway|plasmodesma|hormone-mediated signaling pathway|integral component of membrane|ubiquitin protein ligase binding|protein autophosphorylation
AT4G11950	10.0418388	6.150489791	13.93318781	2.265378576	1.179752165	0.048352885	0.120712064	Up	0.283307	0.324594	0.192359	0.48226	0.515951	0.683945	826802	GO:0008150	biological_process
AT4G13710	89.27050501	57.6859286	120.8550814	2.095053063	1.066986785	4.73E-08	4.12E-07	Up	1.35683	1.11581	1.32715	2.13348	2.45668	2.74535	827005	GO:0016829,GO:0030570,GO:0045490,GO:0046872	lyase activity|pectate lyase activity|pectin catabolic process|metal ion binding	path:ath00040	Pentose and glucuronate interconversions
AT4G14690	78.00789976	46.03950332	109.9762962	2.388737677	1.256248431	2.67E-09	2.68E-08	Up	3.19589	2.23184	2.82476	6.0851	7.03906	5.46944	827119	GO:0009522,GO:0009523,GO:0009535,GO:0010030,GO:0010114,GO:0010117,GO:0010218,GO:0010224,GO:0010380,GO:0015979,GO:0016021,GO:0034605,GO:0071483,GO:0071486,GO:0071490,GO:0071491,GO:0071492	photosystem I|photosystem II|chloroplast thylakoid membrane|positive regulation of seed germination|response to red light|photoprotection|response to far red light|response to UV-B|regulation of chlorophyll biosynthetic process|photosynthesis|integral component of membrane|cellular response to heat|cellular response to blue light|cellular response to high light intensity|cellular response to far …
AT4G14819	15.77885292	9.387946005	22.16975984	2.361513352	1.239711693	0.008606462	0.028157419	Up	1.02757	1.25582	0.753688	2.53382	1.65803	2.41391	3770106	GO:0003674,GO:0005575,GO:0008150	molecular_function|cellular_component|biological_process
AT4G15680	94.76809061	57.97058399	131.5655972	2.269523406	1.182389367	6.31E-10	6.83E-09	Up	5.33116	6.14715	5.42744	12.3871	10.3929	12.5692	827245	GO:0005634,GO:0005737,GO:0009055,GO:0015035,GO:0045454,GO:0046872,GO:0051537	nucleus|cytoplasm|electron carrier activity|protein disulfide oxidoreductase activity|cell redox homeostasis|metal ion binding|2 iron, 2 sulfur cluster binding
AT4G15690	57.51219716	33.37043555	81.65395877	2.446895206	1.290952316	1.45E-07	1.18E-06	Up	2.44929	2.89387	2.81919	4.37234	6.50238	5.07632	827246	GO:0005634,GO:0005737,GO:0009055,GO:0015035,GO:0045454,GO:0046872,GO:0051537	nucleus|cytoplasm|electron carrier activity|protein disulfide oxidoreductase activity|cell redox homeostasis|metal ion binding|2 iron, 2 sulfur cluster binding
AT4G16820	19.83522742	11.65863918	28.01181565	2.402665973	1.264636094	0.003950281	0.014234873	Up	0.155496	0.264484	0.269387	0.559991	0.279245	0.499991	827388	GO:0004806,GO:0006629,GO:0008970,GO:0009507,GO:0016042,GO:0047714	triglyceride lipase activity|lipid metabolic process|phosphatidylcholine 1-acylhydrolase activity|chloroplast|lipid catabolic process|galactolipase activity
AT4G17660	27.65929436	17.82758245	37.49100626	2.102977583	1.072433472	0.002182273	0.008533718	Up	0.560318	0.372995	0.54802	0.824773	0.866052	0.9088	827486	GO:0000166,GO:0001653,GO:0004672,GO:0004674,GO:0004675,GO:0005524,GO:0005886,GO:0006468,GO:0007178,GO:0009506,GO:0009755,GO:0016301,GO:0016310,GO:0016772,GO:0031625,GO:0046777	nucleotide binding|peptide receptor activity|protein kinase activity|protein serine/threonine kinase activity|transmembrane receptor protein serine/threonine kinase activity|ATP binding|plasma membrane|protein phosphorylation|transmembrane receptor protein serine/threonine kinase signaling pathway|plasmodesma|hormone-mediated signaling pathway|kinase activity|phosphorylation|transferase activity,…
AT4G17710	2.72785843	0.324941639	5.130775221	15.78983611	3.980924291	0.01211644	0.037783526	Up	0	0	0.0203163	0.0789525	0.13974	0.0388759	827492	GO:0003677,GO:0003700,GO:0005634,GO:0006351,GO:0006355,GO:0008289,GO:0043565	DNA binding|transcription factor activity, sequence-specific DNA binding|nucleus|transcription, DNA-templated|regulation of transcription, DNA-templated|lipid binding|sequence-specific DNA binding
AT4G18220	440.8040235	285.6380322	595.9700147	2.086451899	1.061051661	6.82E-28	2.78E-26	Up	9.45966	11.3746	9.94302	20.6672	19.7689	20.9395	827548	GO:0005215,GO:0016021	transporter activity|integral component of membrane
AT4G18900	8.155962	1.293526967	15.01839703	11.61042438	3.5373488	1.06E-05	6.54E-05	Up	0.0293975	0.0291476	0	0.181092	0.324137	0.372925	827624	GO:0005515,GO:0008150	protein binding|biological_process
AT4G19570	10.76886978	5.840103336	15.69763622	2.687903846	1.42648153	0.014119794	0.04304331	Up	0.151856	0.0836467	0.105736	0.264685	0.419892	0.266099	827699
AT4G21445	130.1889376	81.96710971	178.4107656	2.176614086	1.12208564	3.10E-10	3.47E-09	Up	5.76517	5.76046	5.63733	9.6829	12.2259	12.3746	825893	GO:0008150,GO:0009507,GO:0009570	biological_process|chloroplast|chloroplast stroma
AT4G21745	6.214754767	2.904717982	9.524791551	3.279076182	1.71328942	0.031540156	0.084787935	Up	0.0521975	0.108041	0.10863	0.364822	0.533423	0.573995	5008153
AT4G21926	64.73822512	42.75526754	86.72118269	2.028315753	1.020282258	8.44E-06	5.29E-05	Up	1.38053	1.78998	1.37432	3.10433	1.53613	2.68587	6240612	GO:0003674,GO:0008150	molecular_function|biological_process
AT4G22960	13.25775603	7.454154643	19.06135742	2.557145422	1.354534208	0.008862735	0.028878823	Up	0.221524	0.108945	0.194699	0.509062	0.276435	0.619398	828395
AT4G23180	8181.05871	4919.574318	11442.5431	2.325921383	1.217802334	2.77E-138	3.60E-135	Up	95.6684	98.8134	99.9463	213.516	212.177	216.495	828417	GO:0001653,GO:0004672,GO:0004675,GO:0005524,GO:0005886,GO:0006468,GO:0007178,GO:0009506,GO:0009755,GO:0016021,GO:0031625,GO:0046777	peptide receptor activity|protein kinase activity|transmembrane receptor protein serine/threonine kinase activity|ATP binding|plasma membrane|protein phosphorylation|transmembrane receptor protein serine/threonine kinase signaling pathway|plasmodesma|hormone-mediated signaling pathway|integral component of membrane|ubiquitin protein ligase binding|protein autophosphorylation
AT4G23500	109.4136931	67.72063231	151.106754	2.231325208	1.157900797	8.77E-11	1.04E-09	Up	1.80433	1.62736	1.47586	3.32313	3.37694	3.41152	828450	GO:0004650,GO:0005576,GO:0005618,GO:0005975,GO:0008152,GO:0016787,GO:0016798,GO:0071555	polygalacturonase activity|extracellular region|cell wall|carbohydrate metabolic process|metabolic process|hydrolase activity|hydrolase activity, acting on glycosyl bonds|cell wall organization
AT4G24260	16.8237516	10.05161175	23.59589146	2.347473426	1.231108826	0.015063784	0.045430028	Up	0.049979	0.148405	0.350612	0.606568	0.47357	0.412832	828527	GO:0003824,GO:0004553,GO:0005886,GO:0005975,GO:0008810,GO:0009624,GO:0016021,GO:0030245,GO:0071555	catalytic activity|hydrolase activity, hydrolyzing O-glycosyl compounds|plasma membrane|carbohydrate metabolic process|cellulase activity|response to nematode|integral component of membrane|cellulose catabolic process|cell wall organization
AT4G24430	24.56964938	7.787930879	41.35136788	5.309673202	2.408623069	2.53E-09	2.55E-08	Up	0.196919	0.0929856	0.132638	0.699119	0.736879	0.570937	828545	GO:0003824,GO:0005774,GO:0005975,GO:0008150,GO:0016829,GO:0030246	catalytic activity|vacuolar membrane|carbohydrate metabolic process|biological_process|lyase activity|carbohydrate binding
AT4G24890	10.92761178	5.842963629	16.01225993	2.74043464	1.454404726	0.011564933	0.036323882	Up	0.17283	0.0437308	0.154942	0.197796	0.308065	0.214326	828591	GO:0003993,GO:0005576,GO:0005618,GO:0016311,GO:0016787,GO:0046872	acid phosphatase activity|extracellular region|cell wall|dephosphorylation|hydrolase activity|metal ion binding
AT4G25100	11863.56048	7077.296565	16649.8244	2.352568421	1.234236682	2.63E-105	1.62E-102	Up	130.453	164.048	162.921	290.055	336.37	341.864	828613	GO:0004784,GO:0005507,GO:0005737,GO:0005739,GO:0005886,GO:0006801,GO:0006979,GO:0007623,GO:0009507,GO:0009570,GO:0009579,GO:0009642,GO:0009941,GO:0010193,GO:0016491,GO:0019430,GO:0031969,GO:0046686,GO:0046688,GO:0046872,GO:0055114	superoxide dismutase activity|copper ion binding|cytoplasm|mitochondrion|plasma membrane|superoxide metabolic process|response to oxidative stress|circadian rhythm|chloroplast|chloroplast stroma|thylakoid|response to light intensity|chloroplast envelope|response to ozone|oxidoreductase activity|removal of superoxide radicals|chloroplast membrane|response to cadmium ion|response to copper ion|meta…	path:ath04146	Peroxisome
AT4G25160	19.14500059	12.30383988	25.9861613	2.112036694	1.0786349	0.011339142	0.035720127	Up	0.160794	0.133936	0.105626	0.337154	0.357217	0.304158	828619	GO:0001653,GO:0004672,GO:0004675,GO:0004842,GO:0005524,GO:0005886,GO:0006468,GO:0006950,GO:0007178,GO:0009506,GO:0009755,GO:0016567,GO:0016874,GO:0031625,GO:0046777	peptide receptor activity|protein kinase activity|transmembrane receptor protein serine/threonine kinase activity|ubiquitin-protein transferase activity|ATP binding|plasma membrane|protein phosphorylation|response to stress|transmembrane receptor protein serine/threonine kinase signaling pathway|plasmodesma|hormone-mediated signaling pathway|protein ubiquitination|ligase activity|ubiquitin protei…
AT4G25470	207.1298958	113.998542	300.2612496	2.633904296	1.397202926	3.12E-25	1.08E-23	Up	4.42082	5.55949	5.17154	12.8431	12.0196	11.9154	828651	GO:0003677,GO:0003700,GO:0005634,GO:0006351,GO:0006355,GO:0009409,GO:0009631	DNA binding|transcription factor activity, sequence-specific DNA binding|nucleus|transcription, DNA-templated|regulation of transcription, DNA-templated|response to cold|cold acclimation
AT4G25490	188.1142903	69.65599224	306.5725884	4.401237833	2.137909334	1.07E-47	1.08E-45	Up	2.96231	3.09608	3.10457	12.8095	11.5308	13.2671	828653	GO:0003677,GO:0003700,GO:0005634,GO:0006351,GO:0006355,GO:0009409,GO:0009631,GO:0045893	DNA binding|transcription factor activity, sequence-specific DNA binding|nucleus|transcription, DNA-templated|regulation of transcription, DNA-templated|response to cold|cold acclimation|positive regulation of transcription, DNA-templated
AT4G27360	8.408698974	3.883960197	12.93343775	3.329961456	1.735505478	0.009974805	0.032038706	Up	0.401169	0.539332	0.272706	1.06908	1.35487	0.921646	828844	GO:0005875,GO:0007017	microtubule associated complex|microtubule-based process
AT4G28140	59.16911233	39.19053996	79.1476847	2.019560965	1.014041698	2.23E-05	0.000129446	Up	0.917762	1.39485	1.70841	2.53289	2.58007	2.48127	828929	GO:0003677,GO:0003700,GO:0005634,GO:0006351,GO:0006355,GO:0009873,GO:0010200	DNA binding|transcription factor activity, sequence-specific DNA binding|nucleus|transcription, DNA-templated|regulation of transcription, DNA-templated|ethylene-activated signaling pathway|response to chitin
AT4G29610	18.88691833	9.736542709	28.03729395	2.87959441	1.525865623	0.000451826	0.002062418	Up	0.563687	0.295284	0.911288	1.55935	1.68034	0.954538	829082	GO:0003824,GO:0004126,GO:0008270,GO:0009972,GO:0016787,GO:0046872	catalytic activity|cytidine deaminase activity|zinc ion binding|cytidine deamination|hydrolase activity|metal ion binding
AT4G29905	64.99060162	37.93130181	92.04990143	2.426753025	1.279027291	2.81E-08	2.51E-07	Up	3.78267	2.57666	2.22857	5.65193	7.4301	6.64384	829113	GO:0005575	cellular_component
AT4G30290	4875.077874	2536.818844	7213.336904	2.843457632	1.507646308	1.14E-185	3.80E-182	Up	94.5214	99.6864	97.9589	265.032	259.756	255.156	829152	GO:0004553,GO:0005618,GO:0005975,GO:0006073,GO:0008283,GO:0010411,GO:0016762,GO:0042546,GO:0048046,GO:0071365,GO:0071555,GO:0080039	hydrolase activity, hydrolyzing O-glycosyl compounds|cell wall|carbohydrate metabolic process|cellular glucan metabolic process|cell proliferation|xyloglucan metabolic process|xyloglucan:xyloglucosyl transferase activity|cell wall biogenesis|apoplast|cellular response to auxin stimulus|cell wall organization|xyloglucan endotransglucosylase activity
AT4G30430	98.93592512	63.13169368	134.7401566	2.134271215	1.09374352	4.91E-09	4.81E-08	Up	3.38727	4.44261	3.27779	7.00482	8.08568	7.51712	829166	GO:0005886,GO:0016021	plasma membrane|integral component of membrane
AT4G31870	85.4926425	49.90683232	121.0784527	2.426089716	1.278632902	2.38E-10	2.72E-09	Up	2.7761	2.65167	2.59152	4.38759	5.49	5.61467	829316	GO:0004602,GO:0006979,GO:0009507,GO:0055114,GO:0080167	glutathione peroxidase activity|response to oxidative stress|chloroplast|oxidation-reduction process|response to karrikin	path:ath00590,path:ath00480	Arachidonic acid metabolism|Glutathione metabolism
AT4G32460	3721.085755	2181.589141	5260.58237	2.41135339	1.269843097	1.05E-61	1.66E-59	Up	58.7912	64.2384	65.6584	131.533	150.703	138.429	829381	GO:0009505	plant-type cell wall
AT4G33666	74.79411736	38.89158311	110.6966516	2.846288136	1.509081717	4.03E-12	5.40E-11	Up	6.42593	6.63388	8.35996	16.8786	16.4152	21.6706	829508	GO:0008150	biological_process
AT4G33810	23.32485568	3.881618906	42.76809246	11.01810701	3.461804474	1.72E-07	1.39E-06	Up	0.0904997	0.131902	0.0224667	0.46736	0.879269	0.900592	829523	GO:0003824,GO:0004553,GO:0005975,GO:0016787	catalytic activity|hydrolase activity, hydrolyzing O-glycosyl compounds|carbohydrate metabolic process|hydrolase activity
AT4G34419	20.54212013	9.401463185	31.68277707	3.369983634	1.752741585	3.11E-05	0.000176886	Up	0.622215	0.500673	0.695273	1.64239	2.12422	2.00384	10723104
AT4G35350	240.5789684	155.5330585	325.6248782	2.093605574	1.06598967	2.84E-08	2.53E-07	Up	3.24534	3.36553	3.99802	6.0181	7.04231	8.47156	829688	GO:0000325,GO:0004197,GO:0005615,GO:0005634,GO:0005764,GO:0005886,GO:0006508,GO:0008234,GO:0010623,GO:0051603	plant-type vacuole|cysteine-type endopeptidase activity|extracellular space|nucleus|lysosome|plasma membrane|proteolysis|cysteine-type peptidase activity|developmental programmed cell death|proteolysis involved in cellular protein catabolic process
AT4G35655	60.49692367	35.67674396	85.31710337	2.391392653	1.257851031	1.34E-07	1.09E-06	Up	3.62075	6.9154	10.117	12.649	11.664	7.39539	5008182	GO:0003674,GO:0008150	molecular_function|biological_process
AT4G35783	6.394549092	3.229659621	9.559438564	2.959890418	1.565543765	0.045334849	0.114448088	Up	0.203565	1.03194	0.652464	2.34423	0.991228	1.91702	5008183	GO:0003674,GO:0048367	molecular_function|shoot system development
AT4G36550	388.6855585	258.9127425	518.4583745	2.002444413	1.001762194	3.11E-23	9.56E-22	Up	4.79007	4.2075	4.25012	7.79662	7.94583	8.64815	829807	GO:0004842,GO:0005488,GO:0016567,GO:0016874	ubiquitin-protein transferase activity|binding|protein ubiquitination|ligase activity
AT4G39360	12.42274707	7.445320046	17.4001741	2.337061939	1.22469597	0.022283639	0.063252249	Up	0.194698	0.424434	0.487141	1.03804	0.516453	0.867287	830091	GO:0008150	biological_process
AT5G02090	12.08866201	6.165563976	18.01176004	2.921348332	1.546634391	0.004666301	0.016472773	Up	0.893806	0.385074	0.483147	1.05494	1.75564	1.97597	831871	GO:0008150	biological_process
AT5G03260	108.4669659	35.96477864	180.9691532	5.031843932	2.331087176	2.34E-29	1.02E-27	Up	0.483161	0.645491	0.873102	3.37109	2.82309	2.75109	831887	GO:0005507,GO:0016491,GO:0046274,GO:0048046,GO:0052716,GO:0055114	copper ion binding|oxidoreductase activity|lignin catabolic process|apoplast|hydroquinone:oxygen oxidoreductase activity|oxidation-reduction process
AT5G03860	89.40931768	56.37239115	122.4462442	2.17209598	1.119087854	1.18E-08	1.10E-07	Up	0.997426	1.07813	1.02153	2.00195	2.49756	2.01921	831690	GO:0003824,GO:0004474,GO:0006097,GO:0006099,GO:0009514,GO:0016740	catalytic activity|malate synthase activity|glyoxylate cycle|tricarboxylic acid cycle|glyoxysome|transferase activity	path:ath01200,path:ath00620,path:ath00630	Carbon metabolism|Pyruvate metabolism|Glyoxylate and dicarboxylate metabolism
AT5G04200	100.2042223	63.48030195	136.9281426	2.157017821	1.109038096	2.23E-09	2.27E-08	Up	1.60516	2.31521	2.73621	4.11021	4.08608	4.88319	830299	GO:0004197,GO:0008234,GO:0048046	cysteine-type endopeptidase activity|cysteine-type peptidase activity|apoplast
AT5G05880	112.2035906	73.89063672	150.5165444	2.037017829	1.026458608	5.18E-07	3.89E-06	Up	1.93616	1.85481	3.19946	4.23074	4.9435	3.79855	830473	GO:0008152,GO:0009813,GO:0016758,GO:0043231,GO:0052696,GO:0080043,GO:0080044	metabolic process|flavonoid biosynthetic process|transferase activity, transferring hexosyl groups|intracellular membrane-bounded organelle|flavonoid glucuronidation|quercetin 3-O-glucosyltransferase activity|quercetin 7-O-glucosyltransferase activity
AT5G06320	6664.391106	4093.406567	9235.375645	2.256158897	1.173868677	3.74E-94	1.54E-91	Up	193.257	198.931	189.388	394.682	402.27	405.263	830520	GO:0003674,GO:0005774,GO:0005794,GO:0005886,GO:0009506,GO:0009617,GO:0042742,GO:0051607	molecular_function|vacuolar membrane|Golgi apparatus|plasma membrane|plasmodesma|response to bacterium|defense response to bacterium|defense response to virus
AT5G08030	5.753984748	2.273288184	9.234681311	4.062257208	2.022281589	0.016996074	0.050419677	Up	0.151541	0	0.0789666	0.384837	0.353888	0.230272	830697	GO:0006071,GO:0006629,GO:0008081,GO:0008889	glycerol metabolic process|lipid metabolic process|phosphoric diester hydrolase activity|glycerophosphodiester phosphodiesterase activity	path:ath00564	Glycerophospholipid metabolism
AT5G09876	12.74599571	7.442978755	18.04901266	2.424971675	1.277967896	0.015539106	0.04665917	Up	0.479112	0.219518	0.112629	0.243037	1.0994	0.63632	7922554	GO:0003674,GO:0005575,GO:0008150	molecular_function|cellular_component|biological_process
AT5G10100	1229.713524	731.659559	1727.76749	2.361436366	1.239664659	3.79E-67	6.92E-65	Up	14.5527	14.5603	16.3113	33.304	33.6241	31.4635	830874	GO:0003824,GO:0004805,GO:0005992,GO:0008152	catalytic activity|trehalose-phosphatase activity|trehalose biosynthetic process|metabolic process	path:ath00500	Starch and sucrose metabolism
AT5G10250	35.32970712	16.84755595	53.8118583	3.194045383	1.675384812	1.39E-07	1.13E-06	Up	0.349249	0.224371	0.303045	1.08863	0.778306	0.954893	830889	GO:0005515,GO:0010087,GO:0010305,GO:0010588,GO:0016567,GO:0048367,GO:0080022	protein binding|phloem or xylem histogenesis|leaf vascular tissue pattern formation|cotyledon vascular tissue pattern formation|protein ubiquitination|shoot system development|primary root development
AT5G10760	48.51888906	28.83088305	68.20689507	2.365758099	1.242302564	2.97E-06	2.00E-05	Up	0.623171	0.750313	0.926371	1.87893	1.44698	1.79946	830943	GO:0000165,GO:0003677,GO:0004190,GO:0006508,GO:0008233,GO:0009505,GO:0009627,GO:0009814,GO:0030163,GO:0034976,GO:0046658,GO:0048046	MAPK cascade|DNA binding|aspartic-type endopeptidase activity|proteolysis|peptidase activity|plant-type cell wall|systemic acquired resistance|defense response, incompatible interaction|protein catabolic process|response to endoplasmic reticulum stress|anchored component of plasma membrane|apoplast
AT5G11070	4199.789019	2243.880166	6155.697873	2.74332737	1.455926794	3.75E-106	2.51E-103	Up	156.95	158.236	145.724	395.685	382.662	392.993	830974	GO:0008150,GO:0009741	biological_process|response to brassinosteroid
AT5G11540	22.68387543	12.96438004	32.40337082	2.499415377	1.321590682	0.000734453	0.00321162	Up	0.260344	0.237599	0.265501	0.553564	0.598601	0.675679	831026	GO:0003824,GO:0003885,GO:0005773,GO:0008762,GO:0016020,GO:0016491,GO:0016614,GO:0019853,GO:0050105,GO:0050660,GO:0055114	catalytic activity|D-arabinono-1,4-lactone oxidase activity|vacuole|UDP-N-acetylmuramate dehydrogenase activity|membrane|oxidoreductase activity|oxidoreductase activity, acting on CH-OH group of donors|L-ascorbic acid biosynthetic process|L-gulonolactone oxidase activity|flavin adenine dinucleotide binding|oxidation-reduction process
AT5G12380	3.23770113	0.972483625	5.502918635	5.658623439	2.500451134	0.042578623	0.108672269	Up	0.0541044	0.0536621	0	0.270902	0.214192	0.103939	831113	GO:0005509,GO:0005544,GO:0009408,GO:0009409,GO:0009414,GO:0009651	calcium ion binding|calcium-dependent phospholipid binding|response to heat|response to cold|response to water deprivation|response to salt stress
AT5G12940	2049.592067	1319.126826	2780.057309	2.107498122	1.075531346	3.20E-73	7.15E-71	Up	47.3439	53.9876	53.4196	93.5215	106.581	98.1574	831134	GO:0001653,GO:0004675,GO:0005515,GO:0005886,GO:0007178,GO:0009506,GO:0009755,GO:0031625,GO:0046777	peptide receptor activity|transmembrane receptor protein serine/threonine kinase activity|protein binding|plasma membrane|transmembrane receptor protein serine/threonine kinase signaling pathway|plasmodesma|hormone-mediated signaling pathway|ubiquitin protein ligase binding|protein autophosphorylation
AT5G13320	135.2185383	78.0828958	192.3541808	2.463461157	1.300686724	1.27E-15	2.32E-14	Up	1.36353	1.60746	1.75669	3.31041	3.83772	3.48924	831173	GO:0009626,GO:0010112,GO:0016874,GO:0034052,GO:0044419	plant-type hypersensitive response|regulation of systemic acquired resistance|ligase activity|positive regulation of plant-type hypersensitive response|interspecies interaction between organisms	path:ath04075	Plant hormone signal transduction
AT5G13630	13500.19399	8820.384008	18180.00398	2.061135202	1.043439143	1.09E-74	2.67E-72	Up	62.6438	67.9384	72.8371	127.372	138.147	137.345	831207	GO:0005524,GO:0005739,GO:0009058,GO:0009507,GO:0009570,GO:0009706,GO:0010007,GO:0015979,GO:0015995,GO:0016851	ATP binding|mitochondrion|biosynthetic process|chloroplast|chloroplast stroma|chloroplast inner membrane|magnesium chelatase complex|photosynthesis|chlorophyll biosynthetic process|magnesium chelatase activity	path:ath00860	Porphyrin and chlorophyll metabolism
AT5G13930	613.1799472	360.989569	865.3703254	2.397216983	1.2613605	2.90E-49	3.04E-47	Up	9.64901	9.35069	10.1339	19.4995	22.6533	22.8433	831241	GO:0003824,GO:0005634,GO:0005783,GO:0006979,GO:0008152,GO:0009058,GO:0009611,GO:0009629,GO:0009705,GO:0009733,GO:0009753,GO:0009813,GO:0009926,GO:0010224,GO:0016210,GO:0016740,GO:0016746,GO:0016747,GO:0031540	catalytic activity|nucleus|endoplasmic reticulum|response to oxidative stress|metabolic process|biosynthetic process|response to wounding|response to gravity|plant-type vacuole membrane|response to auxin|response to jasmonic acid|flavonoid biosynthetic process|auxin polar transport|response to UV-B|naringenin-chalcone synthase activity|transferase activity|transferase activity, transferring acyl …	path:ath00941,path:ath04712	Flavonoid biosynthesis|Circadian rhythm - plant
AT5G14110	5.081285571	1.936132653	8.226438489	4.248902302	2.087090171	0.02299058	0.064912622	Up	0	0.522713	0.261495	1.49049	0.779532	0.760517	831261	GO:0008150,GO:0031225	biological_process|anchored component of membrane
AT5G14750	20.58586573	13.60984602	27.56188545	2.025143077	1.018023839	0.012194911	0.037986597	Up	0.527587	0.622084	0.525169	1.02649	0.732222	1.07067	831327	GO:0003677,GO:0003682,GO:0003700,GO:0005634,GO:0006351,GO:0045165,GO:0045893,GO:0048765	DNA binding|chromatin binding|transcription factor activity, sequence-specific DNA binding|nucleus|transcription, DNA-templated|cell fate commitment|positive regulation of transcription, DNA-templated|root hair cell differentiation
AT5G19700	12.10310234	7.461432235	16.74477244	2.244176709	1.16618628	0.031638673	0.084955227	Up	0.284192	0.172818	0.24423	0.404498	0.645141	0.329675	832090	GO:0006855,GO:0015238,GO:0015297,GO:0016020,GO:0016021,GO:0055085	drug transmembrane transport|drug transmembrane transporter activity|antiporter activity|membrane|integral component of membrane|transmembrane transport
AT5G20870	11.60962265	6.462698537	16.75654676	2.592809592	1.374516263	0.014218774	0.043277423	Up	0.056774	0.336837	0.186306	0.557757	0.449225	0.348837	832210	GO:0003824,GO:0004553,GO:0005975,GO:0008152,GO:0016787,GO:0016798,GO:0031225	catalytic activity|hydrolase activity, hydrolyzing O-glycosyl compounds|carbohydrate metabolic process|metabolic process|hydrolase activity|hydrolase activity, acting on glycosyl bonds|anchored component of membrane
AT5G20940	10.58699871	5.823991147	15.35000627	2.635650688	1.398159178	0.0172545	0.051063375	Up	0.0484858	0.114377	0.0334092	0.0984691	0.230659	0.16009	832219	GO:0004553,GO:0005975,GO:0016787	hydrolase activity, hydrolyzing O-glycosyl compounds|carbohydrate metabolic process|hydrolase activity	path:ath00500,path:ath00460,path:ath00940	Starch and sucrose metabolism|Cyanoamino acid metabolism|Phenylpropanoid biosynthesis
AT5G21120	11.8156006	6.812067959	16.81913323	2.469020176	1.303938626	0.049961758	0.123922521	Up	0.204132	0.113907	0.138728	0.556388	0.297995	0.222418	832237	GO:0003677,GO:0003700,GO:0005634,GO:0006351,GO:0009873	DNA binding|transcription factor activity, sequence-specific DNA binding|nucleus|transcription, DNA-templated|ethylene-activated signaling pathway	path:ath04075	Plant hormone signal transduction
AT5G22380	13.60320741	7.76688239	19.43953244	2.502874572	1.323585994	0.009715306	0.031299674	Up	0.189324	0.46496	0.381658	0.673226	1.02538	0.680912	832299	GO:0003677,GO:0003700,GO:0005634,GO:0006351,GO:0006355	DNA binding|transcription factor activity, sequence-specific DNA binding|nucleus|transcription, DNA-templated|regulation of transcription, DNA-templated
AT5G23010	359.843875	177.8645782	541.8231717	3.046267993	1.607042867	9.05E-51	1.00E-48	Up	3.90735	3.73635	3.39719	10.8027	10.0871	11.1121	832365	GO:0003824,GO:0009414,GO:0009507,GO:0009625,GO:0010177,GO:0019752,GO:0019761,GO:0046912	catalytic activity|response to water deprivation|chloroplast|response to insect|2-(2'-methylthio)ethylmalate synthase activity|carboxylic acid metabolic process|glucosinolate biosynthetic process|transferase activity, transferring acyl groups, acyl groups converted into alkyl on transfer	path:ath01210,path:ath00966	2-Oxocarboxylic acid metabolism|Glucosinolate biosynthesis
AT5G24150	40.34577066	24.94431628	55.74722505	2.23486683	1.160188867	6.93E-05	0.000369691	Up	0.66867	0.551782	0.431391	1.2793	1.10312	0.926886	832480	GO:0004497,GO:0004506,GO:0008152,GO:0016021,GO:0016491,GO:0044550,GO:0050660,GO:0055114	monooxygenase activity|squalene monooxygenase activity|metabolic process|integral component of membrane|oxidoreductase activity|secondary metabolite biosynthetic process|flavin adenine dinucleotide binding|oxidation-reduction process	path:ath00100,path:ath00909	Steroid biosynthesis|Sesquiterpenoid and triterpenoid biosynthesis
AT5G24200	10.6231161	3.888377495	17.35785471	4.46403538	2.158348461	0.002327106	0.009009793	Up	0.144571	0.11799	0.089814	0.469048	0.235937	0.631557	832487	GO:0004806,GO:0006629,GO:0016787	triglyceride lipase activity|lipid metabolic process|hydrolase activity
AT5G25260	158.2058994	100.0897276	216.3220713	2.161281447	1.111886955	1.29E-13	1.98E-12	Up	2.6048	2.43335	1.77076	4.84784	4.71743	4.40875	832597	GO:0005774,GO:0005901	vacuolar membrane|caveola
AT5G25380	5.908572559	2.601090116	9.216055002	3.543150983	1.825032944	0.026607771	0.073451377	Up	0.0793101	0	0.0824148	0.318632	0.12205	0.237575	832610	GO:0005634,GO:0007049,GO:0051301	nucleus|cell cycle|cell division
AT5G26200	159.2041564	91.01791175	227.3904011	2.498303869	1.320948963	2.09E-18	4.75E-17	Up	3.38433	3.98756	4.34946	9.39884	8.93149	9.30683	832689	GO:0006810,GO:0016020,GO:0016021,GO:0055085	transport|membrane|integral component of membrane|transmembrane transport
AT5G26920	1145.218298	725.1056195	1565.330976	2.158762715	1.110204675	4.28E-58	6.18E-56	Up	13.4317	13.8431	13.9644	26.2054	28.3694	29.3948	832750	GO:0000165,GO:0002229,GO:0002237,GO:0003700,GO:0005516,GO:0005634,GO:0006355,GO:0006612,GO:0006950,GO:0009409,GO:0009595,GO:0009617,GO:0009620,GO:0009627,GO:0009697,GO:0009789,GO:0009814,GO:0009816,GO:0009862,GO:0009863,GO:0009867,GO:0010112,GO:0010200,GO:0010224,GO:0010310,GO:0010363,GO:0019684,GO:0031348,GO:0042742,GO:0043069,GO:0043565,GO:0043900,GO:0045087,GO:0045088,GO:0050832,GO:0071219,GO:…	MAPK cascade|defense response to oomycetes|response to molecule of bacterial origin|transcription factor activity, sequence-specific DNA binding|calmodulin binding|nucleus|regulation of transcription, DNA-templated|protein targeting to membrane|response to stress|response to cold|detection of biotic stimulus|response to bacterium|response to fungus|systemic acquired resistance|salicylic acid bios…
AT5G35740	254.1385177	163.2560101	345.0210253	2.113374112	1.079548178	4.91E-19	1.16E-17	Up	15.4119	16.4195	14.0559	32.5562	27.8172	29.1659	833551	GO:0008150	biological_process
AT5G36110	14.99924412	7.43959946	22.55888879	3.032271953	1.600399149	0.001179737	0.004931263	Up	0.133797	0.224926	0.142723	0.520134	0.562665	0.328694	833607	GO:0004497,GO:0005506,GO:0009055,GO:0016491,GO:0016705,GO:0020037,GO:0046872,GO:0055114	monooxygenase activity|iron ion binding|electron carrier activity|oxidoreductase activity|oxidoreductase activity, acting on paired donors, with incorporation or reduction of molecular oxygen|heme binding|metal ion binding|oxidation-reduction process
AT5G38610	30.66346211	13.92802907	47.39889516	3.403130115	1.766862312	2.81E-07	2.19E-06	Up	0.80214	1.07791	1.16035	3.25779	2.76373	3.44931	833851	GO:0004857,GO:0030599,GO:0043086	enzyme inhibitor activity|pectinesterase activity|negative regulation of catalytic activity
AT5G38700	979.3062622	497.9687528	1460.643772	2.933203667	1.552477248	7.60E-98	3.63E-95	Up	26.807	27.4491	28.2125	75.6914	77.1206	74.3878	833860	GO:0008150	biological_process
AT5G39210	134.2450718	88.44357915	180.0465645	2.035722279	1.025540757	2.02E-10	2.32E-09	Up	6.20239	5.72672	6.00915	11.1041	12.1617	11.4872	833917	GO:0000023,GO:0009507,GO:0009570,GO:0010207,GO:0010275,GO:0010598,GO:0016020,GO:0016556,GO:0019252	maltose metabolic process|chloroplast|chloroplast stroma|photosystem II assembly|NAD(P)H dehydrogenase complex assembly|NAD(P)H dehydrogenase complex (plastoquinone)|membrane|mRNA modification|starch biosynthetic process
AT5G40360	3.554463209	0.325460641	6.783465777	20.84266093	4.381467569	0.001912199	0.007576309	Up	0.0365465	0	0	0.183907	0.18398	0.359697	834034	GO:0003677,GO:0003682,GO:0003700,GO:0006355	DNA binding|chromatin binding|transcription factor activity, sequence-specific DNA binding|regulation of transcription, DNA-templated
AT5G41750	1114.421418	731.8514627	1496.991373	2.045485251	1.032443135	7.08E-50	7.63E-48	Up	6.3763	6.92729	7.73021	13.5985	14.2649	13.657	834178	GO:0000166,GO:0005515,GO:0005524,GO:0006952,GO:0007165,GO:0017111,GO:0043531	nucleotide binding|protein binding|ATP binding|defense response|signal transduction|nucleoside-triphosphatase activity|ADP binding
AT5G42450	26.16973159	15.53194249	36.80752069	2.369795067	1.244762304	0.000602459	0.002683555	Up	0.182193	0.457124	0.413019	1.02159	0.677471	0.736449	834252	GO:0005515,GO:0005739	protein binding|mitochondrion
AT5G42760	88.24870775	55.07133288	121.4260826	2.204887303	1.140704918	7.90E-09	7.52E-08	Up	1.49837	1.88522	2.18014	3.67759	4.21465	3.87376	834285	GO:0008168,GO:0016740,GO:0032259	methyltransferase activity|transferase activity|methylation
AT5G44568	320.3671327	207.4519018	433.2823637	2.088591909	1.062530631	4.07E-11	5.00E-10	Up	23.4961	16.9207	20.875	44.4084	35.2941	38.0932	5008297	GO:0003674,GO:0008150	molecular_function|biological_process
AT5G44575	37.66220653	24.62587951	50.69853355	2.058750167	1.041768767	0.00047914	0.002179028	Up	2.73013	2.67245	3.46045	4.53147	6.48038	6.40294	834485	GO:0008150	biological_process
AT5G44700	84.20930257	43.72178843	124.6968167	2.852052059	1.512000316	2.36E-13	3.54E-12	Up	0.294902	0.570274	0.725926	1.18811	1.36199	1.5023	834499	GO:0001653,GO:0004672,GO:0004675,GO:0005515,GO:0005524,GO:0005886,GO:0006468,GO:0007178,GO:0009506,GO:0009553,GO:0009755,GO:0009793,GO:0016021,GO:0016301,GO:0016310,GO:0031625,GO:0046777,GO:0090558	peptide receptor activity|protein kinase activity|transmembrane receptor protein serine/threonine kinase activity|protein binding|ATP binding|plasma membrane|protein phosphorylation|transmembrane receptor protein serine/threonine kinase signaling pathway|plasmodesma|embryo sac development|hormone-mediated signaling pathway|embryo development ending in seed dormancy|integral component of membrane|…
AT5G45340	2942.135262	1894.367494	3989.903029	2.106192722	1.074637453	4.03E-58	5.86E-56	Up	41.6996	33.5938	35.5314	81.9742	71.6055	73.446	834570	GO:0005506,GO:0009414,GO:0009639,GO:0010295,GO:0016021,GO:0016705,GO:0020037,GO:0046345,GO:0055114	iron ion binding|response to water deprivation|response to red or far red light|(+)-abscisic acid 8'-hydroxylase activity|integral component of membrane|oxidoreductase activity, acting on paired donors, with incorporation or reduction of molecular oxygen|heme binding|abscisic acid catabolic process|oxidation-reduction process	path:ath00906	Carotenoid biosynthesis
AT5G45460	16.02174793	8.741961024	23.30153484	2.665481437	1.414396135	0.002823744	0.01065423	Up	0.144339	0.150465	0.0694917	0.386296	0.328169	0.199874	834582	GO:0005575,GO:0008150	cellular_component|biological_process
AT5G45630	173.5553261	56.35653268	290.7541195	5.159191058	2.367144874	3.81E-52	4.46E-50	Up	3.54471	4.48412	3.57651	18.3318	18.5773	18.4289	834603	GO:0010200	response to chitin
AT5G46295	98.73291394	44.98047288	152.485355	3.390034502	1.761299957	1.04E-19	2.56E-18	Up	5.40102	8.55985	5.64628	21.8053	19.8025	20.5424	834672	GO:0008150	biological_process
AT5G48050	1.542354668	0	3.084709336	Inf	Inf	0.036777469	0.096269465	Up	0	0	0	0.161024	0.0444107	0.0432665	834857	GO:0005575,GO:0008150	cellular_component|biological_process
AT5G48920	67.91962037	25.27601651	110.5632242	4.374234531	2.129030575	3.95E-19	9.37E-18	Up	1.99847	1.8513	1.77525	6.72557	8.22279	7.15835	834950	GO:0003674,GO:0009834	molecular_function|plant-type secondary cell wall biogenesis
AT5G51530	9.733027405	5.188663053	14.27739176	2.751651362	1.46029769	0.017580731	0.051878002	Up	0.0509215	0.0379763	0.0128306	0.155167	0.025606	0.0873239	835227	GO:0004221,GO:0006511,GO:0016579,GO:0016787,GO:0036459	obsolete ubiquitin thiolesterase activity|ubiquitin-dependent protein catabolic process|protein deubiquitination|hydrolase activity|ubiquitinyl hydrolase activity
AT5G51720	379.4559375	143.7707223	615.1411527	4.278626015	2.097147582	1.98E-83	6.64E-81	Up	11.1416	14.0742	13.548	50.3499	56.7043	50.8887	835246	GO:0005739,GO:0006098,GO:0009507,GO:0009570,GO:0010150,GO:0016556,GO:0043231,GO:0046872,GO:0051537,GO:0055072,GO:0072593	mitochondrion|pentose-phosphate shunt|chloroplast|chloroplast stroma|leaf senescence|mRNA modification|intracellular membrane-bounded organelle|metal ion binding|2 iron, 2 sulfur cluster binding|iron ion homeostasis|reactive oxygen species metabolic process
AT5G51890	402.2368259	238.0260787	566.4475731	2.379771058	1.250822788	1.88E-35	1.07E-33	Up	7.8722	10.4188	9.64817	20.2594	19.6084	20.738	835264	GO:0004601,GO:0005576,GO:0006979,GO:0020037,GO:0042744,GO:0046872,GO:0055114	peroxidase activity|extracellular region|response to oxidative stress|heme binding|hydrogen peroxide catabolic process|metal ion binding|oxidation-reduction process	path:ath00940	Phenylpropanoid biosynthesis
AT5G51990	173.7963801	77.40468644	270.1880738	3.490590638	1.803471173	1.07E-33	5.69E-32	Up	1.97647	3.16148	3.62898	10.3336	9.21323	11.588	835274	GO:0003677,GO:0003700,GO:0005634,GO:0006351,GO:0006355,GO:0009738	DNA binding|transcription factor activity, sequence-specific DNA binding|nucleus|transcription, DNA-templated|regulation of transcription, DNA-templated|abscisic acid-activated signaling pathway
AT5G52720	3.542775534	0.968585329	6.11696574	6.315360722	2.65886514	0.023533615	0.066134798	Up	0.0685789	0.150196	0	0.35182	0.372626	0.581643	835349	GO:0005575	cellular_component
AT5G52740	8.90162019	3.887858494	13.91538189	3.579189394	1.839632887	0.010311692	0.032931024	Up	0.58165	0.384261	0.200583	0.776851	0.768466	1.85166	835351	GO:0005575,GO:0009627,GO:0030001,GO:0034976,GO:0046872	cellular_component|systemic acquired resistance|metal ion transport|response to endoplasmic reticulum stress|metal ion binding
AT5G52760	204.1317479	125.6576886	282.6058072	2.249013254	1.169292163	2.50E-18	5.63E-17	Up	9.98651	11.5633	8.8615	20.0884	22.7961	21.4272	835353	GO:0000165,GO:0002237,GO:0006355,GO:0006612,GO:0009581,GO:0009595,GO:0009617,GO:0009627,GO:0009697,GO:0009814,GO:0009862,GO:0009867,GO:0010200,GO:0010310,GO:0010363,GO:0031348,GO:0035304,GO:0042742,GO:0043069,GO:0043900,GO:0045088,GO:0050832	MAPK cascade|response to molecule of bacterial origin|regulation of transcription, DNA-templated|protein targeting to membrane|detection of external stimulus|detection of biotic stimulus|response to bacterium|systemic acquired resistance|salicylic acid biosynthetic process|defense response, incompatible interaction|systemic acquired resistance, salicylic acid mediated signaling pathway|jasmonic a…
AT5G54690	37.99544622	23.31727836	52.67361408	2.258994951	1.175681046	0.001151247	0.004824106	Up	0.445679	0.598075	0.712293	1.33863	1.51204	0.914273	835558	GO:0000139,GO:0005794,GO:0010413,GO:0010417,GO:0016021,GO:0016757,GO:0045489,GO:0045492,GO:0047262,GO:0071555	Golgi membrane|Golgi apparatus|glucuronoxylan metabolic process|glucuronoxylan biosynthetic process|integral component of membrane|transferase activity, transferring glycosyl groups|pectin biosynthetic process|xylan biosynthetic process|polygalacturonate 4-alpha-galacturonosyltransferase activity|cell wall organization	path:ath00500,path:ath00520	Starch and sucrose metabolism|Amino sugar and nucleotide sugar metabolism
AT5G54720	1258.189888	794.4813055	1721.898471	2.167324088	1.115914901	5.07E-51	5.76E-49	Up	41.1402	31.9783	38.1368	82.2988	75.5044	76.6632	835561	GO:0005515,GO:0005575,GO:0008150	protein binding|cellular_component|biological_process
AT5G58120	1878.092416	1066.939537	2689.245295	2.520522676	1.333722933	2.24E-105	1.42E-102	Up	12.9889	12.8368	13.6704	31.6512	31.8787	29.8316	835924	GO:0000166,GO:0005515,GO:0005524,GO:0006952,GO:0007165,GO:0017111,GO:0043531	nucleotide binding|protein binding|ATP binding|defense response|signal transduction|nucleoside-triphosphatase activity|ADP binding
AT5G58750	40.57828583	25.9092686	55.24730307	2.132337425	1.092435751	0.000156756	0.000784014	Up	0.701877	0.868334	0.854737	1.76791	1.56946	1.61586	835989	GO:0005575	cellular_component
AT5G59070	100.9024748	64.78290567	137.022044	2.115095681	1.080722928	1.82E-07	1.45E-06	Up	1.97164	2.02085	1.57678	4.06518	3.27128	3.22902	836024	GO:0001666,GO:0005768,GO:0005794,GO:0005802,GO:0009058,GO:0016740,GO:0019375	response to hypoxia|endosome|Golgi apparatus|trans-Golgi network|biosynthetic process|transferase activity|galactolipid biosynthetic process
AT5G59340	84.81776203	40.49238253	129.1431415	3.18931941	1.673248591	6.21E-16	1.15E-14	Up	1.07291	1.68894	2.0362	4.91783	4.36349	5.5627	836053	GO:0003677,GO:0003700,GO:0005634,GO:0006351,GO:0006355,GO:0008284,GO:0009880,GO:0009942,GO:0010654,GO:0043565,GO:0048825,GO:0080167,GO:0090451	DNA binding|transcription factor activity, sequence-specific DNA binding|nucleus|transcription, DNA-templated|regulation of transcription, DNA-templated|positive regulation of cell proliferation|embryonic pattern specification|longitudinal axis specification|apical cell fate commitment|sequence-specific DNA binding|cotyledon development|response to karrikin|cotyledon boundary formation
AT5G59845	7.798230265	2.59536953	13.001091	5.009341001	2.324620824	0.001497612	0.006081891	Up	0.533769	0.228454	0.115008	1.59021	1.12177	1.20416	836106	GO:0005576,GO:0009740	extracellular region|gibberellic acid mediated signaling pathway
AT5G60250	124.1701421	52.13437895	196.2059052	3.7634649	1.912061516	1.40E-27	5.61E-26	Up	0.850164	1.12702	0.974703	3.59327	3.60362	3.39175	836147	GO:0003676,GO:0004842,GO:0005515,GO:0008270,GO:0016567,GO:0046872	nucleic acid binding|ubiquitin-protein transferase activity|protein binding|zinc ion binding|protein ubiquitination|metal ion binding
AT5G60800	161.4072367	99.14324031	223.6712331	2.256041183	1.173793404	3.25E-15	5.72E-14	Up	2.42002	2.24735	1.99263	4.9053	4.31503	4.8797	836201	GO:0030001,GO:0046872	metal ion transport|metal ion binding
AT5G62920	321.3504292	156.801385	485.8994734	3.098821311	1.631719567	1.54E-47	1.54E-45	Up	7.64282	7.92997	9.00632	26.0292	23.8263	24.0098	836412	GO:0000156,GO:0000160,GO:0005634,GO:0006351,GO:0006355,GO:0009735,GO:0009736,GO:0035556	phosphorelay response regulator activity|phosphorelay signal transduction system|nucleus|transcription, DNA-templated|regulation of transcription, DNA-templated|response to cytokinin|cytokinin-activated signaling pathway|intracellular signal transduction	path:ath04075	Plant hormone signal transduction
AT5G64060	48.31420789	29.48699435	67.14142143	2.27698424	1.187124306	0.000996346	0.004234245	Up	1.06558	0.801908	0.686832	1.27246	2.45321	1.66319	836527	GO:0003677,GO:0003700,GO:0005634,GO:0006351,GO:0006355	DNA binding|transcription factor activity, sequence-specific DNA binding|nucleus|transcription, DNA-templated|regulation of transcription, DNA-templated
AT5G65030	24.34327447	14.23711224	34.4494367	2.419692711	1.274823844	0.000729876	0.00319459	Up	0.777355	1.23231	0.489201	1.7911	1.29978	1.8583	836627	GO:0005515,GO:0008150	protein binding|biological_process
AT5G65207	420.3413722	269.442424	571.2403204	2.120083066	1.084120792	2.49E-28	1.03E-26	Up	38.4816	41.2003	33.0217	74.8392	75.3326	74.6281	836645	GO:0005575,GO:0008150	cellular_component|biological_process
AT5G65730	201.7640595	127.6052625	275.9228565	2.162315653	1.112577142	1.24E-16	2.43E-15	Up	4.63445	5.73134	5.21909	9.91332	10.8877	10.3275	836702	GO:0004553,GO:0005618,GO:0005975,GO:0006073,GO:0009414,GO:0010411,GO:0016762,GO:0042546,GO:0048046,GO:0071555	hydrolase activity, hydrolyzing O-glycosyl compounds|cell wall|carbohydrate metabolic process|cellular glucan metabolic process|response to water deprivation|xyloglucan metabolic process|xyloglucan:xyloglucosyl transferase activity|cell wall biogenesis|apoplast|cell wall organization
AT5G65980	21.1784063	11.32876124	31.02805135	2.738874153	1.453582978	0.000369877	0.001717485	Up	0.150335	0.432422	0.237189	0.789544	0.700384	0.832273	836728	GO:0016021,GO:0055085	integral component of membrane|transmembrane transport
AT5G66740	6.394486027	3.244733806	9.544238249	2.94145493	1.556529931	0.045335365	0.114448088	Up	0.151109	0.0754788	0.115012	0.266337	0.187665	0.291394	836807	GO:0009827,GO:0009860	plant-type cell wall modification|pollen tube growth
ATMG00720	1.535164705	0	3.07032941	Inf	Inf	0.036989196	0.096728469	Up	0	0	0	0	0.799309	1.16049	4024985	GO:0005739	mitochondrion
AT1G01750	25.57000045	38.19725	12.94275091	0.338839862	-1.561324489	3.03E-05	0.000173232	Down	2.40354	2.97054	1.98576	0.726539	0.821277	0.862038	839281	GO:0003779,GO:0005622,GO:0015629,GO:0030042	actin binding|intracellular|actin cytoskeleton|actin filament depolymerization
AT1G01810	11.97029294	17.18081318	6.759772696	0.393448938	-1.345751682	0.025941129	0.071899337	Down	1.59198	0.927135	0.752627	0.188943	0.245915	0.717932	839247	GO:0003674,GO:0008150	molecular_function|biological_process
AT1G02230	26.75218654	39.50092642	14.00344666	0.354509322	-1.496104529	0.000506359	0.002293011	Down	0.758836	0.925324	1.59912	0.384181	0.421773	0.27335	837630	GO:0003677,GO:0003700,GO:0005634,GO:0006351,GO:0006355	DNA binding|transcription factor activity, sequence-specific DNA binding|nucleus|transcription, DNA-templated|regulation of transcription, DNA-templated
AT1G02310	64.08693162	85.50976236	42.66410087	0.498938363	-1.003066493	1.29E-05	7.84E-05	Down	1.69651	2.30989	2.01049	0.912163	1.15348	0.950708	839444	GO:0004553,GO:0005576,GO:0005975,GO:0016985	hydrolase activity, hydrolyzing O-glycosyl compounds|extracellular region|carbohydrate metabolic process|mannan endo-1,4-beta-mannosidase activity	path:ath00051	Fructose and mannose metabolism
AT1G02460	38.85304821	60.92078981	16.78530661	0.27552674	-1.859735756	1.60E-09	1.65E-08	Down	1.12663	1.0077	1.41583	0.403485	0.312196	0.257435	839443	GO:0004650,GO:0005576,GO:0005975,GO:0008152,GO:0016787,GO:0016798,GO:0016829,GO:0071555	polygalacturonase activity|extracellular region|carbohydrate metabolic process|metabolic process|hydrolase activity|hydrolase activity, acting on glycosyl bonds|lyase activity|cell wall organization
AT1G02470	236.5154474	374.6417657	98.38912917	0.262621892	-1.928940914	3.19E-38	2.06E-36	Down	17.9745	14.4272	16.7773	4.88728	3.3324	2.95939	837812	GO:0008150	biological_process
AT1G02770	18.44260973	25.60953903	11.27568042	0.440292206	-1.18346679	0.0064768	0.021903052	Down	0.839284	0.713837	1.01441	0.214951	0.398311	0.246167	839421
AT1G02850	1029.297181	1465.89662	592.6977409	0.404324379	-1.3064149	1.48E-49	1.58E-47	Down	22.8732	24.4915	22.0904	9.53541	9.37992	9.84861	839435	GO:0003824,GO:0004553,GO:0005975,GO:0008422	catalytic activity|hydrolase activity, hydrolyzing O-glycosyl compounds|carbohydrate metabolic process|beta-glucosidase activity	path:ath00500,path:ath00460,path:ath00940	Starch and sucrose metabolism|Cyanoamino acid metabolism|Phenylpropanoid biosynthesis
AT1G03840	8.012297352	11.97396194	4.050632768	0.338286758	-1.563681388	0.02456205	0.068564052	Down	0.215916	0.345648	0.232099	0.0215588	0.0901067	0.153534	839396	GO:0003676,GO:0003700,GO:0005634,GO:0006351,GO:0006355,GO:0044212,GO:0046872	nucleic acid binding|transcription factor activity, sequence-specific DNA binding|nucleus|transcription, DNA-templated|regulation of transcription, DNA-templated|transcription regulatory region DNA binding|metal ion binding
AT1G03990	32.10088748	46.33975189	17.86202307	0.385457892	-1.375354829	2.78E-05	0.000159437	Down	0.598897	0.557821	0.510321	0.358019	0.115717	0.0984844	839342	GO:0016021,GO:0016491,GO:0016614,GO:0046577,GO:0050660,GO:0055114	integral component of membrane|oxidoreductase activity|oxidoreductase activity, acting on CH-OH group of donors|long-chain-alcohol oxidase activity|flavin adenine dinucleotide binding|oxidation-reduction process
AT1G04220	196.5943755	289.7473094	103.4414417	0.357005702	-1.485980977	9.46E-13	1.34E-11	Down	8.39451	7.0487	6.99628	2.32071	2.8422	2.26874	839578	GO:0003824,GO:0006633,GO:0006970,GO:0008152,GO:0008610,GO:0009611,GO:0009922,GO:0010345,GO:0016020,GO:0016021,GO:0016747	catalytic activity|fatty acid biosynthetic process|response to osmotic stress|metabolic process|lipid biosynthetic process|response to wounding|fatty acid elongase activity|suberin biosynthetic process|membrane|integral component of membrane|transferase activity, transferring acyl groups other than amino-acyl groups	path:ath00062	Fatty acid elongation
AT1G04570	29.29664339	39.1816938	19.41159297	0.495425059	-1.013261251	0.002985643	0.011184117	Down	0.976079	1.16192	1.01208	0.380294	0.538934	0.55029	839486	GO:0006810,GO:0016021,GO:0031969	transport|integral component of membrane|chloroplast membrane
AT1G04880	21.06654054	28.50177783	13.63130325	0.478261508	-1.064128412	0.008575495	0.028066269	Down	0.557159	0.707509	0.543732	0.170791	0.436633	0.212767	839388	GO:0003677,GO:0003682,GO:0003700,GO:0005634,GO:0006338,GO:0006351,GO:0006355,GO:0044212	DNA binding|chromatin binding|transcription factor activity, sequence-specific DNA binding|nucleus|chromatin remodeling|transcription, DNA-templated|regulation of transcription, DNA-templated|transcription regulatory region DNA binding
AT1G05100	188.3099818	266.138917	110.4810466	0.415125484	-1.268380597	5.51E-15	9.55E-14	Down	7.77952	6.26787	8.15118	2.87214	2.71854	3.01133	839324	GO:0000166,GO:0000186,GO:0004672,GO:0004674,GO:0004709,GO:0005524,GO:0005737,GO:0006468,GO:0007346,GO:0016301,GO:0016310,GO:0016772,GO:0042981,GO:0051403	nucleotide binding|activation of MAPKK activity|protein kinase activity|protein serine/threonine kinase activity|MAP kinase kinase kinase activity|ATP binding|cytoplasm|protein phosphorylation|regulation of mitotic cell cycle|kinase activity|phosphorylation|transferase activity, transferring phosphorus-containing groups|regulation of apoptotic process|stress-activated MAPK cascade
AT1G05420	235.2603722	316.6761411	153.8446032	0.485810528	-1.041534341	1.26E-10	1.47E-09	Down	23.9227	23.078	29.7469	12.9498	11.8965	10.174	837043	GO:0005634,GO:0006351,GO:0045892	nucleus|transcription, DNA-templated|negative regulation of transcription, DNA-templated
AT1G05560	1290.643942	2115.886033	465.4018508	0.219956011	-2.184713069	1.54E-196	7.19E-193	Down	53.5878	48.4304	50.1738	10.9094	10.2965	10.0154	837058	GO:0005794,GO:0005856,GO:0008152,GO:0008194,GO:0009524,GO:0009751,GO:0009813,GO:0009920,GO:0016758,GO:0035251,GO:0043231,GO:0046482,GO:0047215,GO:0048471,GO:0052696,GO:0080002,GO:0080043,GO:0080044	Golgi apparatus|cytoskeleton|metabolic process|UDP-glycosyltransferase activity|phragmoplast|response to salicylic acid|flavonoid biosynthetic process|cell plate formation involved in plant-type cell wall biogenesis|transferase activity, transferring hexosyl groups|UDP-glucosyltransferase activity|intracellular membrane-bounded organelle|para-aminobenzoic acid metabolic process|indole-3-acetate b…
AT1G05660	3.915720942	6.803752364	1.02768952	0.151047461	-2.726926161	0.015153206	0.045658539	Down	0.201307	0.211848	0.21487	0	0.104313	0	837073	GO:0004650,GO:0005576,GO:0005975,GO:0008152,GO:0016787,GO:0016798,GO:0016829,GO:0071555	polygalacturonase activity|extracellular region|carbohydrate metabolic process|metabolic process|hydrolase activity|hydrolase activity, acting on glycosyl bonds|lyase activity|cell wall organization
AT1G05730	18.30557436	24.61912092	11.99202779	0.487102193	-1.037703617	0.01643396	0.049000494	Down	0.766677	0.814625	0.99844	0.602239	0.253576	0.328993	837080	GO:0008150	biological_process
AT1G06160	38.09938838	55.74771994	20.45105681	0.366850103	-1.446737404	2.00E-06	1.38E-05	Down	2.58145	2.3263	2.95718	0.97296	0.694549	1.03631	837125	GO:0003677,GO:0003700,GO:0005634,GO:0006351,GO:0006355,GO:0009723,GO:0009753,GO:0009861,GO:0009873	DNA binding|transcription factor activity, sequence-specific DNA binding|nucleus|transcription, DNA-templated|regulation of transcription, DNA-templated|response to ethylene|response to jasmonic acid|jasmonic acid and ethylene-dependent systemic resistance|ethylene-activated signaling pathway
AT1G06180	58.85198914	81.95879412	35.74518416	0.436136043	-1.197149873	7.91E-07	5.81E-06	Down	3.49199	4.26707	3.58085	1.32527	1.34047	1.88626	837127	GO:0003677,GO:0003682,GO:0003700,GO:0006355,GO:0009651,GO:0009739,GO:0009751,GO:0009753	DNA binding|chromatin binding|transcription factor activity, sequence-specific DNA binding|regulation of transcription, DNA-templated|response to salt stress|response to gibberellin|response to salicylic acid|response to jasmonic acid
AT1G06475	61.59712984	87.51918993	35.67506975	0.407625685	-1.294683135	1.36E-06	9.69E-06	Down	8.53108	6.86113	9.93818	2.05852	3.64156	3.99821	2745744	GO:0003674,GO:0008150	molecular_function|biological_process
AT1G07090	484.5139842	671.6644386	297.3635298	0.442726327	-1.175512928	2.77E-36	1.67E-34	Down	32.0922	36.3382	35.3863	12.5642	14.6099	14.9549	837220	GO:0003677,GO:0005634,GO:0006355,GO:0009299,GO:0009886	DNA binding|nucleus|regulation of transcription, DNA-templated|mRNA transcription|post-embryonic morphogenesis
AT1G07350	986.4661713	1326.764443	646.1678998	0.487025337	-1.037931266	9.64E-47	9.25E-45	Down	26.1045	27.9696	26.7343	13.232	12	12.3147	837246	GO:0000166,GO:0003676,GO:0005681,GO:0006397,GO:0008380,GO:0009644,GO:0016607,GO:0019013,GO:0030529,GO:0043484	nucleotide binding|nucleic acid binding|spliceosomal complex|mRNA processing|RNA splicing|response to high light intensity|nuclear speck|viral nucleocapsid|intracellular ribonucleoprotein complex|regulation of RNA splicing
AT1G07400	138.1742317	233.6294484	42.71901497	0.182849445	-2.451271847	1.69E-44	1.52E-42	Down	10.9177	9.6316	9.87771	2.05917	1.70811	1.48939	837252	GO:0005737,GO:0006979	cytoplasm|response to oxidative stress	path:ath04141	Protein processing in endoplasmic reticulum
AT1G09090	63.44090692	97.51151981	29.37029403	0.301198198	-1.731214957	5.67E-13	8.21E-12	Down	1.18874	1.50388	1.20044	0.351419	0.352929	0.298846	837430	GO:0004601,GO:0005509,GO:0009408,GO:0009845,GO:0016020,GO:0016021,GO:0016174,GO:0016491,GO:0050664,GO:0055114	peroxidase activity|calcium ion binding|response to heat|seed germination|membrane|integral component of membrane|NAD(P)H oxidase activity|oxidoreductase activity|oxidoreductase activity, acting on NAD(P)H, oxygen as acceptor|oxidation-reduction process
AT1G09170	5.872259844	9.383009705	2.361509983	0.251679371	-1.990341123	0.018491059	0.05402629	Down	0.0690137	0.0833812	0.0723797	0	0	0.0582265	837437	GO:0000166,GO:0003777,GO:0005515,GO:0005524,GO:0005871,GO:0005874,GO:0007018,GO:0008017,GO:0008152,GO:0016887	nucleotide binding|microtubule motor activity|protein binding|ATP binding|kinesin complex|microtubule|microtubule-based movement|microtubule binding|metabolic process|ATPase activity
AT1G09350	71.02382152	115.0515982	26.99604489	0.234642937	-2.091461061	3.25E-19	7.72E-18	Down	3.36836	2.98356	3.76095	0.8115	0.691429	0.703644	837457	GO:0005737,GO:0006012,GO:0006979,GO:0009409,GO:0016757,GO:0046872,GO:0047216	cytoplasm|galactose metabolic process|response to oxidative stress|response to cold|transferase activity, transferring glycosyl groups|metal ion binding|inositol 3-alpha-galactosyltransferase activity	path:ath00052	Galactose metabolism
AT1G09540	24.39038443	33.38940803	15.39136083	0.46096537	-1.117269722	0.002866184	0.010786545	Down	1.11659	0.930675	0.905966	0.579393	0.298973	0.379303	837480	GO:0001944,GO:0003677,GO:0003682,GO:0003700,GO:0006355,GO:0009733,GO:0010089,GO:0010119,GO:0010214,GO:0016132,GO:0044036,GO:0048364	vasculature development|DNA binding|chromatin binding|transcription factor activity, sequence-specific DNA binding|regulation of transcription, DNA-templated|response to auxin|xylem development|regulation of stomatal movement|seed coat development|brassinosteroid biosynthetic process|cell wall macromolecule metabolic process|root development
AT1G10370	1230.467744	1713.022356	747.9131313	0.436604419	-1.195601361	8.00E-37	4.94E-35	Down	81.7094	92.4051	82.1215	30.0737	37.7508	35.4803	837576	GO:0004364,GO:0005515,GO:0005737,GO:0005829,GO:0006749,GO:0009407,GO:0009507,GO:0009636,GO:0009651,GO:0009704,GO:0016740,GO:0040008,GO:0048527,GO:0060416,GO:0080148,GO:0080167	glutathione transferase activity|protein binding|cytoplasm|cytosol|glutathione metabolic process|toxin catabolic process|chloroplast|response to toxic substance|response to salt stress|de-etiolation|transferase activity|regulation of growth|lateral root development|response to growth hormone|negative regulation of response to water deprivation|response to karrikin	path:ath00480	Glutathione metabolism
AT1G10480	5.205110334	9.391844302	1.018376365	0.10843199	-3.20513765	0.001376721	0.005652717	Down	0.376453	0.337898	0.239203	0	0.0680002	0.0331619	837588	GO:0003676,GO:0003700,GO:0005634,GO:0005737,GO:0006351,GO:0006355,GO:0007275,GO:0009736,GO:0009740,GO:0010026,GO:0044212,GO:0046872,GO:0048510	nucleic acid binding|transcription factor activity, sequence-specific DNA binding|nucleus|cytoplasm|transcription, DNA-templated|regulation of transcription, DNA-templated|multicellular organismal development|cytokinin-activated signaling pathway|gibberellic acid mediated signaling pathway|trichome differentiation|transcription regulatory region DNA binding|metal ion binding|regulation of timing …
AT1G10585	23.86551329	32.72782986	15.00319672	0.458423207	-1.125248015	0.003078842	0.011481657	Down	2.01285	1.59669	1.05706	0.568387	0.934314	0.696746	837600	GO:0003677,GO:0003700,GO:0005634,GO:0005737,GO:0006355,GO:0006865,GO:0046983	DNA binding|transcription factor activity, sequence-specific DNA binding|nucleus|cytoplasm|regulation of transcription, DNA-templated|amino acid transport|protein dimerization activity
AT1G11570	11.34613975	15.84622724	6.846052253	0.432030423	-1.210795188	0.040882391	0.105018493	Down	0.702977	1.45467	0.977935	0.464106	0.119957	0.35024	837700	GO:0005622,GO:0006810	intracellular|transport
AT1G11785	9.057796631	12.96879734	5.146795925	0.396859924	-1.333298213	0.036303541	0.095209869	Down	1.08568	0.661278	1.11761	0.163301	0.137505	0.133348	5007687	GO:0003674,GO:0005575,GO:0008150	molecular_function|cellular_component|biological_process
AT1G12010	23.6597657	33.70603407	13.61349733	0.403889028	-1.307969142	0.000688607	0.003029818	Down	1.09692	0.965738	1.01364	0.311152	0.456491	0.443977	837753	GO:0006952,GO:0009693,GO:0009815,GO:0016491,GO:0016706,GO:0031418,GO:0046872,GO:0055114,GO:0071398	defense response|ethylene biosynthetic process|1-aminocyclopropane-1-carboxylate oxidase activity|oxidoreductase activity|oxidoreductase activity, acting on paired donors, with incorporation or reduction of molecular oxygen, 2-oxoglutarate as one donor, and incorporation of one atom each of oxygen into both donors|L-ascorbic acid binding|metal ion binding|oxidation-reduction process|cellular resp…	path:ath00270	Cysteine and methionine metabolism
AT1G12030	28.49538936	50.87463336	6.116145351	0.12021994	-3.056251894	2.83E-14	4.64E-13	Down	1.86681	1.73195	1.66207	0.0762846	0.292822	0.246984	837755
AT1G12040	41.31107557	58.33867218	24.28347897	0.416250114	-1.264477426	1.18E-05	7.22E-05	Down	0.934617	1.02883	1.23276	0.449468	0.33865	0.330459	837756	GO:0000904,GO:0005199,GO:0005576,GO:0009505,GO:0009506,GO:0009826,GO:0010054,GO:0071555	cell morphogenesis involved in differentiation|structural constituent of cell wall|extracellular region|plant-type cell wall|plasmodesma|unidimensional cell growth|trichoblast differentiation|cell wall organization
AT1G12540	3.745367114	6.481671018	1.009063211	0.155679486	-2.683349246	0.020293904	0.058375829	Down	0.236757	0.18943	0.334914	0	0	0.0917374	837810	GO:0003677,GO:0005634,GO:0006351,GO:0006355,GO:0046983	DNA binding|nucleus|transcription, DNA-templated|regulation of transcription, DNA-templated|protein dimerization activity
AT1G12560	25.45024864	38.25210301	12.64839428	0.330658795	-1.59658482	0.000129298	0.000657929	Down	1.38267	1.33143	2.14058	0.533101	0.500845	0.484652	837813	GO:0005576,GO:0005618,GO:0009664,GO:0016020,GO:0048767	extracellular region|cell wall|plant-type cell wall organization|membrane|root hair elongation
AT1G12950	190.6094327	292.9229234	88.29594201	0.301430632	-1.730102059	1.12E-33	5.97E-32	Down	7.74066	6.90566	6.56871	2.01988	1.66106	2.12201	837853	GO:0006855,GO:0015238,GO:0015297,GO:0016020,GO:0016021,GO:0048765,GO:0055085	drug transmembrane transport|drug transmembrane transporter activity|antiporter activity|membrane|integral component of membrane|root hair cell differentiation|transmembrane transport
AT1G13300	15.19425675	25.27211821	5.116395295	0.202452175	-2.304346954	7.86E-06	4.94E-05	Down	0.559707	0.579524	0.541431	0.0438745	0.183169	0.0891429	837890	GO:0000041,GO:0003677,GO:0003682,GO:0003700,GO:0006355,GO:0009788,GO:0016036,GO:0080022	transition metal ion transport|DNA binding|chromatin binding|transcription factor activity, sequence-specific DNA binding|regulation of transcription, DNA-templated|negative regulation of abscisic acid-activated signaling pathway|cellular response to phosphate starvation|primary root development
AT1G13420	154.0662571	221.3445925	86.78792166	0.392094158	-1.350727948	2.15E-18	4.87E-17	Down	8.61899	7.74473	8.79955	2.7266	2.93968	3.60596	837902	GO:0005737,GO:0008146,GO:0009735,GO:0016740	cytoplasm|sulfotransferase activity|response to cytokinin|transferase activity
AT1G13590	5.396781555	8.422739972	2.370823137	0.281478847	-1.828901585	0.037173859	0.097165834	Down	0.898726	0.801806	0.819496	0.256318	0.132098	0.384026	837920	GO:0005576,GO:0007275,GO:0008083,GO:0008283,GO:0016049,GO:0030154,GO:0031012	extracellular region|multicellular organismal development|growth factor activity|cell proliferation|cell growth|cell differentiation|extracellular matrix
AT1G13609	3.255166814	6.162703683	0.347629945	0.056408674	-4.147939158	0.008491472	0.02782398	Down	0.319954	0	0	0	0	0	3766721	GO:0005576,GO:0031640,GO:0050832	extracellular region|killing of cells of other organism|defense response to fungus
AT1G14080	12.49492962	17.50264081	7.487218433	0.4277765	-1.225070864	0.022562835	0.063936225	Down	0.481312	0.416392	0.472678	0.127326	0.180595	0.201238	837968	GO:0008107,GO:0016020,GO:0042546	galactoside 2-alpha-L-fucosyltransferase activity|membrane|cell wall biogenesis
AT1G14200	211.475755	310.237408	112.7141021	0.363315639	-1.460704627	8.81E-26	3.17E-24	Down	15.0943	17.9906	15.9125	4.89065	5.948	6.11717	837980	GO:0005515,GO:0006457,GO:0008270,GO:0009408,GO:0009644,GO:0034976,GO:0042542,GO:0046872	protein binding|protein folding|zinc ion binding|response to heat|response to high light intensity|response to endoplasmic reticulum stress|response to hydrogen peroxide|metal ion binding
AT1G14220	12.56490243	21.39804218	3.731762676	0.174397389	-2.519549658	3.10E-05	0.000176562	Down	1.13199	0.995618	1.35173	0	0.162235	0.237041	837983	GO:0003723,GO:0004521,GO:0005576,GO:0006401,GO:0033897,GO:0090501,GO:0090502	RNA binding|endoribonuclease activity|extracellular region|RNA catabolic process|ribonuclease T2 activity|RNA phosphodiester bond hydrolysis|RNA phosphodiester bond hydrolysis, endonucleolytic
AT1G14960	70.79969615	110.8606308	30.7387615	0.277273918	-1.850616178	7.79E-16	1.44E-14	Down	5.7677	5.09793	5.80339	1.68128	1.18956	1.41798	838061	GO:0006952,GO:0009607,GO:0016126	defense response|response to biotic stimulus|sterol biosynthetic process
AT1G15210	271.533112	372.7711545	170.2950696	0.456835427	-1.13025356	1.06E-14	1.80E-13	Down	3.27435	2.68279	3.39254	1.34814	1.42381	1.31705	838087	GO:0005524,GO:0005886,GO:0006855,GO:0009507,GO:0016020,GO:0016021,GO:0016887	ATP binding|plasma membrane|drug transmembrane transport|chloroplast|membrane|integral component of membrane|ATPase activity
AT1G15520	796.4885537	1109.928932	483.048175	0.4352064	-1.200228322	8.24E-46	7.75E-44	Down	9.77699	8.20117	8.77185	3.92397	3.52196	3.67377	838122	GO:0005524,GO:0005886,GO:0006855,GO:0006952,GO:0009723,GO:0009751,GO:0009753,GO:0010193,GO:0015692,GO:0016020,GO:0016021,GO:0016887,GO:0046865,GO:0080168	ATP binding|plasma membrane|drug transmembrane transport|defense response|response to ethylene|response to salicylic acid|response to jasmonic acid|response to ozone|lead ion transport|membrane|integral component of membrane|ATPase activity|terpenoid transport|abscisic acid transport
AT1G15640	15.70292064	25.27367522	6.132166054	0.242630563	-2.043166802	3.92E-05	0.000219648	Down	1.7138	1.25639	1.11293	0.471823	0.111152	0.270646	838134	GO:0005575,GO:0008150	cellular_component|biological_process
AT1G16030	218.550938	307.4275408	129.6743351	0.421804549	-1.245353442	2.03E-21	5.57E-20	Down	5.43741	5.26458	4.77416	1.95002	1.82554	2.39815	838174	GO:0005524,GO:0005618,GO:0005886,GO:0009408,GO:0009507,GO:0009615,GO:0016020	ATP binding|cell wall|plasma membrane|response to heat|chloroplast|response to virus|membrane	path:ath03040,path:ath04141,path:ath04144	Spliceosome|Protein processing in endoplasmic reticulum|Endocytosis
AT1G17020	66.66267886	96.87724129	36.44811643	0.376229917	-1.410313522	9.28E-10	9.88E-09	Down	3.10702	3.06913	3.2062	0.951314	1.14706	1.2462	838272	GO:0010260,GO:0016491,GO:0016682,GO:0016706,GO:0046872,GO:0055114	organ senescence|oxidoreductase activity|oxidoreductase activity, acting on diphenols and related substances as donors, oxygen as acceptor|oxidoreductase activity, acting on paired donors, with incorporation or reduction of molecular oxygen, 2-oxoglutarate as one donor, and incorporation of one atom each of oxygen into both donors|metal ion binding|oxidation-reduction process
AT1G17170	420.4355873	677.6751087	163.1960658	0.240817559	-2.053987503	1.41E-86	5.07E-84	Down	29.6353	31.7844	28.7497	5.4823	6.7285	7.22429	838288	GO:0004364,GO:0005515,GO:0005737,GO:0005829,GO:0009407,GO:0009636,GO:0043295,GO:0046256	glutathione transferase activity|protein binding|cytoplasm|cytosol|toxin catabolic process|response to toxic substance|glutathione binding|2,4,6-trinitrotoluene catabolic process	path:ath00480	Glutathione metabolism
AT1G17180	174.0893786	278.9304687	69.24828857	0.248263622	-2.010055213	6.00E-40	4.35E-38	Down	12.729	13.4256	14.5408	2.85605	3.84407	3.0681	838289	GO:0004364,GO:0005515,GO:0005737,GO:0005829,GO:0009407,GO:0009636,GO:0046256	glutathione transferase activity|protein binding|cytoplasm|cytosol|toxin catabolic process|response to toxic substance|2,4,6-trinitrotoluene catabolic process	path:ath00480	Glutathione metabolism
AT1G17190	578.8489836	843.8054578	313.8925095	0.371996301	-1.426639817	1.87E-58	2.75E-56	Down	38.2672	41.6177	40.3747	12.5414	13.9991	15.5816	838290	GO:0004364,GO:0005515,GO:0005737,GO:0005829,GO:0009407,GO:0009409,GO:0009635	glutathione transferase activity|protein binding|cytoplasm|cytosol|toxin catabolic process|response to cold|response to herbicide	path:ath00480	Glutathione metabolism
AT1G17285	5.386630663	9.059625072	1.713636255	0.189150902	-2.402390438	0.008057736	0.026585079	Down	0.893014	0.800518	0.451143	0.0886596	0.176291	0.0851661	2745753	GO:0003674,GO:0008150	molecular_function|biological_process
AT1G17300	9.894250065	18.42756059	1.360939538	0.073853483	-3.759190223	0.000175486	0.000870055	Down	0.593828	1.14561	0.677182	0	0	0	838302	GO:0008150	biological_process
AT1G17744	6.573201308	10.04224658	3.104156034	0.309109721	-1.693809072	0.027729696	0.07601073	Down	0.416155	0.53848	0.396157	0.272874	0.095009	0.0461625	6240445	GO:0003674,GO:0008150	molecular_function|biological_process
AT1G18140	40.02388849	59.63218758	20.41558941	0.342358552	-1.546420042	2.31E-07	1.82E-06	Down	1.2214	1.02224	0.913708	0.242995	0.412344	0.401618	838393	GO:0005507,GO:0016491,GO:0046274,GO:0048046,GO:0052716,GO:0055114	copper ion binding|oxidoreductase activity|lignin catabolic process|apoplast|hydroquinone:oxygen oxidoreductase activity|oxidation-reduction process
AT1G18970	12.17535289	22.98894586	1.361759927	0.059235423	-4.077396025	2.31E-05	0.000134153	Down	2.27055	1.98694	0.774999	0.143688	0	0.143972	838478	GO:0030145,GO:0045735,GO:0048046	manganese ion binding|nutrient reservoir activity|apoplast
AT1G21980	5267.188598	7466.845652	3067.531544	0.41082027	-1.28342073	1.79E-139	2.46E-136	Down	97.305	93.0696	96.7516	36.5187	38.0908	38.4702	838801	GO:0003785,GO:0005524,GO:0005886,GO:0016307,GO:0016308,GO:0046488,GO:0046854,GO:0051015	actin monomer binding|ATP binding|plasma membrane|phosphatidylinositol phosphate kinase activity|1-phosphatidylinositol-4-phosphate 5-kinase activity|phosphatidylinositol metabolic process|phosphatidylinositol phosphorylation|actin filament binding	path:ath00562,path:ath04070,path:ath04144	Inositol phosphate metabolism|Phosphatidylinositol signaling system|Endocytosis
AT1G22110	37.70047032	57.65135137	17.74958926	0.307878113	-1.699568785	4.20E-08	3.68E-07	Down	1.52286	1.50025	1.01096	0.356288	0.508918	0.337467	838816	GO:0009827,GO:0009860	plant-type cell wall modification|pollen tube growth
AT1G22220	14.65967052	20.07877258	9.240568471	0.460215804	-1.119617567	0.025213157	0.070139072	Down	0.930229	0.874661	0.445569	0.466432	0.217177	0.280072	838827	GO:0005515,GO:0009506	protein binding|plasmodesma
AT1G22400	5159.942283	7089.974852	3229.909715	0.455560109	-1.134286672	4.90E-110	3.58E-107	Down	174.93	160.034	163.079	79.1942	70.1698	69.6854	838846	GO:0008152,GO:0009813,GO:0015020,GO:0016758,GO:0043231,GO:0050403,GO:0050502,GO:0052696,GO:0080043,GO:0080044	metabolic process|flavonoid biosynthetic process|glucuronosyltransferase activity|transferase activity, transferring hexosyl groups|intracellular membrane-bounded organelle|trans-zeatin O-beta-D-glucosyltransferase activity|cis-zeatin O-beta-D-glucosyltransferase activity|flavonoid glucuronidation|quercetin 3-O-glucosyltransferase activity|quercetin 7-O-glucosyltransferase activity
AT1G22440	46.78042845	62.54211871	31.0187382	0.49596558	-1.011688093	0.00017337	0.000860492	Down	1.47959	1.60044	1.90865	0.801952	0.645154	0.836817	838850	GO:0004022,GO:0005829,GO:0008270,GO:0016491,GO:0055114	alcohol dehydrogenase (NAD) activity|cytosol|zinc ion binding|oxidoreductase activity|oxidation-reduction process	path:ath01200,path:ath00010,path:ath00071,path:ath00350	Carbon metabolism|Glycolysis / Gluconeogenesis|Fatty acid degradation|Tyrosine metabolism
AT1G23110	18.60499483	26.58903496	10.62095471	0.399448672	-1.323917962	0.002289252	0.008885274	Down	0.90547	0.503092	0.742122	0.489684	0.268808	0.224586	838919
AT1G23720	86.39238354	131.6753029	41.10946419	0.312203301	-1.679442305	1.53E-05	9.17E-05	Down	1.75825	1.42663	1.74227	0.4326	0.56286	0.328961	838982	GO:0005199,GO:0009664	structural constituent of cell wall|plant-type cell wall organization
AT1G23730	696.6697112	1035.392437	357.9469857	0.345711416	-1.532359849	8.67E-76	2.23E-73	Down	39.622	43.9105	44.196	12.3831	13.0473	14.8921	838983	GO:0004089,GO:0005829,GO:0005886,GO:0008270,GO:0015976,GO:0016020,GO:0016829	carbonate dehydratase activity|cytosol|plasma membrane|zinc ion binding|carbon utilization|membrane|lyase activity	path:ath00910	Nitrogen metabolism
AT1G23800	269.3545694	407.1959945	131.5131443	0.322972588	-1.630516371	9.45E-41	7.16E-39	Down	7.01945	6.72082	6.73047	2.35547	1.99428	2.6674	838991	GO:0004029,GO:0005759,GO:0008152,GO:0016491,GO:0016620,GO:0055114	aldehyde dehydrogenase (NAD) activity|mitochondrial matrix|metabolic process|oxidoreductase activity|oxidoreductase activity, acting on the aldehyde or oxo group of donors, NAD or NADP as acceptor|oxidation-reduction process	path:ath00010,path:ath00040,path:ath00053,path:ath00620,path:ath00071,path:ath00561,path:ath00280,path:ath00310,path:ath00330,path:ath00340,path:ath00380,path:ath00410,path:ath00903	Glycolysis / Gluconeogenesis|Pentose and glucuronate interconversions|Ascorbate and aldarate metabolism|Pyruvate metabolism|Fatty acid degradation|Glycerolipid metabolism|Valine, leucine and isoleucine degradation|Lysine degradation|Arginine and proline metabolism|Histidine metabolism|Tryptophan metabolism|beta-Alanine metabolism|Limonene and pinene degradation
AT1G24430	2.267440739	4.534881478	0	0	#NAME?	0.00703519	0.023590356	Down	0.125163	0.159911	0.12924	0	0	0	839059	GO:0016740,GO:0016747	transferase activity|transferase activity, transferring acyl groups other than amino-acyl groups
AT1G25560	2805.728812	3899.666811	1711.790813	0.438958223	-1.187844455	6.99E-80	2.13E-77	Down	103.783	122.85	118.792	41.5541	49.1683	50.1977	839143	GO:0003677,GO:0003700,GO:0005634,GO:0006351,GO:0006355,GO:0009873,GO:0048573	DNA binding|transcription factor activity, sequence-specific DNA binding|nucleus|transcription, DNA-templated|regulation of transcription, DNA-templated|ethylene-activated signaling pathway|photoperiodism, flowering
AT1G26250	8.183025752	12.64360198	3.722449521	0.294413691	-1.764083335	0.014616081	0.044302393	Down	0.262379	0.356702	0.698563	0.0554713	0.106278	0.172552	839166	GO:0005199,GO:0009664,GO:0015698	structural constituent of cell wall|plant-type cell wall organization|inorganic anion transport
AT1G26560	1160.359348	1549.95681	770.7618847	0.497279588	-1.00787088	1.25E-48	1.30E-46	Down	30.1792	31.2818	32.0095	14.2693	14.9153	14.4974	839196	GO:0004553,GO:0005975,GO:0008422,GO:0009507,GO:0048046	hydrolase activity, hydrolyzing O-glycosyl compounds|carbohydrate metabolic process|beta-glucosidase activity|chloroplast|apoplast	path:ath00500,path:ath00460,path:ath00940	Starch and sucrose metabolism|Cyanoamino acid metabolism|Phenylpropanoid biosynthesis
AT1G27140	6.517583782	11.66409448	1.371073082	0.117546466	-3.088696934	0.000389382	0.001800347	Down	0.657102	0.875208	0.7392	0.145959	0	0.070026	839603	GO:0004364,GO:0005515,GO:0005737,GO:0005829,GO:0006749,GO:0009407,GO:0009636	glutathione transferase activity|protein binding|cytoplasm|cytosol|glutathione metabolic process|toxin catabolic process|response to toxic substance	path:ath00480	Glutathione metabolism
AT1G27990	1.938341303	3.876682605	0	0	#NAME?	0.015308477	0.046073026	Down	0	0.445272	0.149995	0	0	0	839692	GO:0005575,GO:0008150	cellular_component|biological_process
AT1G28040	2.93171912	5.187625049	0.675813192	0.130274101	-2.940377791	0.032027468	0.085792572	Down	0.114165	0.161499	0.162892	0	0.039553	0.0384865	839697	GO:0005515,GO:0008270,GO:0016021,GO:0016567	protein binding|zinc ion binding|integral component of membrane|protein ubiquitination
AT1G29020	2.110557864	4.221115728	0	0	#NAME?	0.010309253	0.032931024	Down	0.144025	0.0588701	0.0298024	0	0	0	839776	GO:0005509	calcium ion binding
AT1G29195	51.62927139	72.56798782	30.69055495	0.422921399	-1.241538534	1.59E-06	1.12E-05	Down	3.1846	3.50085	3.61312	1.40973	0.915175	1.42204	839794	GO:0008150,GO:0009507	biological_process|chloroplast
AT1G29270	50.47295994	78.3870311	22.55888879	0.287788534	-1.79691898	2.71E-11	3.38E-10	Down	3.7642	4.28525	3.50111	1.49543	0.653019	0.919757	839801
AT1G29860	11.53091251	15.86389644	7.197928581	0.45373018	-1.140093472	0.03976614	0.102725905	Down	0.469967	0.515281	0.280711	0.237233	0.196143	0.191068	839864	GO:0003700,GO:0005634,GO:0006351,GO:0006355,GO:0043565	transcription factor activity, sequence-specific DNA binding|nucleus|transcription, DNA-templated|regulation of transcription, DNA-templated|sequence-specific DNA binding
AT1G30080	11.66747798	17.518234	5.816721956	0.332038147	-1.590579096	0.004745806	0.016711304	Down	0.644726	0.375844	0.567784	0.174967	0.214518	0.0896496	839887	GO:0003824,GO:0004553,GO:0005975,GO:0010089,GO:0016787,GO:0044036	catalytic activity|hydrolase activity, hydrolyzing O-glycosyl compounds|carbohydrate metabolic process|xylem development|hydrolase activity|cell wall macromolecule metabolic process
AT1G30220	41.56806907	58.30201893	24.83411921	0.425956419	-1.231222263	1.99E-05	0.000116977	Down	1.27446	1.4125	1.08965	0.496369	0.393502	0.598003	839902	GO:0005215,GO:0005351,GO:0005355,GO:0005366,GO:0005886,GO:0005887,GO:0015798,GO:0015992,GO:0016020,GO:0016021,GO:0022857,GO:0022891,GO:0023052,GO:0035428,GO:0046323,GO:0055085,GO:0090406	transporter activity|sugar:proton symporter activity|glucose transmembrane transporter activity|myo-inositol:proton symporter activity|plasma membrane|integral component of plasma membrane|myo-inositol transport|proton transport|membrane|integral component of membrane|transmembrane transporter activity|substrate-specific transmembrane transporter activity|signaling|hexose transmembrane transport|…
AT1G30320	1358.391522	1903.872088	812.9109572	0.426977717	-1.227767314	1.27E-76	3.33E-74	Down	33.1611	35.1345	35.0089	13.958	14.3302	13.6617	839912	GO:0005886	plasma membrane
AT1G30870	52.9776451	71.89990478	34.05538543	0.473649938	-1.0781069	2.75E-05	0.000158053	Down	2.72638	2.97834	2.37575	0.749706	1.68706	1.17395	839971	GO:0004601,GO:0005576,GO:0006979,GO:0020037,GO:0042744,GO:0046872,GO:0055114	peroxidase activity|extracellular region|response to oxidative stress|heme binding|hydrogen peroxide catabolic process|metal ion binding|oxidation-reduction process	path:ath00940	Phenylpropanoid biosynthesis
AT1G30990	3.584654786	6.488429608	0.680879963	0.104937559	-3.252396961	0.009284591	0.030080391	Down	0.411167	0.0981469	0.713065	0	0	0	839985	GO:0006952,GO:0009607	defense response|response to biotic stimulus
AT1G33090	2.272509681	4.545019363	0	0	#NAME?	0.00700425	0.02350344	Down	0.141255	0.0580023	0.176495	0	0	0	840205	GO:0006855,GO:0015238,GO:0015297,GO:0016020,GO:0016021,GO:0055085	drug transmembrane transport|drug transmembrane transporter activity|antiporter activity|membrane|integral component of membrane|transmembrane transport
AT1G33500	2.274195721	4.215141424	0.333250019	0.079060222	-3.660904175	0.036842785	0.096408102	Down	0	0.0369005	0.225098	0	0	0.0362962	840244	GO:0008150	biological_process
AT1G34510	23.66111348	35.96451336	11.3577136	0.315803344	-1.662901645	1.93E-05	0.000113653	Down	1.22015	1.2739	1.36405	0.582552	0.51275	0.107004	840353	GO:0004601,GO:0005576,GO:0006979,GO:0016491,GO:0020037,GO:0042744,GO:0046872,GO:0055114	peroxidase activity|extracellular region|response to oxidative stress|oxidoreductase activity|heme binding|hydrogen peroxide catabolic process|metal ion binding|oxidation-reduction process	path:ath00940	Phenylpropanoid biosynthesis
AT1G34670	3.731235119	7.462470238	0	0	#NAME?	0.000215937	0.001051698	Down	0.394548	0.165661	0.249773	0	0	0	840371	GO:0003677,GO:0003682,GO:0003700,GO:0006355,GO:0009733,GO:0009737,GO:0009751	DNA binding|chromatin binding|transcription factor activity, sequence-specific DNA binding|regulation of transcription, DNA-templated|response to auxin|response to abscisic acid|response to salicylic acid
AT1G35260	396.3325667	536.3128695	256.3522639	0.477990141	-1.064947234	4.29E-26	1.58E-24	Down	21.9863	19.8941	23.2624	9.72415	10.2731	10.1831	840415	GO:0006952,GO:0009607	defense response|response to biotic stimulus
AT1G35625	10.77424131	18.44939337	3.099089263	0.167977841	-2.573657166	4.34E-05	0.000241273	Down	0.569937	0.668979	0.338269	0.289594	0	0.0547858	840462	GO:0005515,GO:0005575,GO:0008150,GO:0008270,GO:0015031,GO:0016021,GO:0031902,GO:0032586,GO:0046872	protein binding|cellular_component|biological_process|zinc ion binding|protein transport|integral component of membrane|late endosome membrane|protein storage vacuole membrane|metal ion binding
AT1G43160	3429.034592	5045.301578	1812.767607	0.359298167	-1.476746521	3.19E-47	3.12E-45	Down	194.127	195.391	196.999	63.8678	64.3917	64.2614	840915	GO:0003677,GO:0003700,GO:0005634,GO:0006351,GO:0006355,GO:0006970,GO:0009409,GO:0009414,GO:0009611,GO:0009651,GO:0009658,GO:0009737,GO:0009751,GO:0009753,GO:0009873,GO:0034605,GO:0045893	DNA binding|transcription factor activity, sequence-specific DNA binding|nucleus|transcription, DNA-templated|regulation of transcription, DNA-templated|response to osmotic stress|response to cold|response to water deprivation|response to wounding|response to salt stress|chloroplast organization|response to abscisic acid|response to salicylic acid|response to jasmonic acid|ethylene-activated sign…
AT1G43640	8.038590492	12.29214499	3.785035998	0.307923149	-1.699357763	0.013575899	0.041672865	Down	0.173401	0.470306	0.238576	0.174875	0.0519201	0.0505571	840948	GO:0003700,GO:0005515,GO:0006355,GO:0009620	transcription factor activity, sequence-specific DNA binding|protein binding|regulation of transcription, DNA-templated|response to fungus
AT1G43650	50.92226443	69.67963574	32.16489312	0.461611097	-1.115250187	1.56E-05	9.33E-05	Down	1.54148	1.72713	1.03835	0.891835	0.593861	0.423747	840949	GO:0016020,GO:0016021,GO:0022857	membrane|integral component of membrane|transmembrane transporter activity
AT1G44160	34.8964626	52.8258402	16.96708499	0.321189117	-1.638505083	3.79E-07	2.89E-06	Down	1.45279	1.20034	1.16648	0.34519	0.174642	0.632512	841019	GO:0006457,GO:0051082	protein folding|unfolded protein binding
AT1G44608	21.22396528	30.5057501	11.94218046	0.391473097	-1.35301493	0.012766508	0.039510751	Down	1.9164	1.14177	2.70883	0.407296	1.00471	0.734572	841034	GO:0008150	biological_process
AT1G45015	6.174603199	10.99758001	1.351626384	0.122902164	-3.024417775	0.000718159	0.003148015	Down	0.216439	0.556428	0.111761	0	0.220429	0.107091	841067
AT1G45545	3.587035307	6.478810725	0.69525989	0.107312888	-3.220104745	0.0092721	0.030045455	Down	0.0838728	0.0827572	0.0562951	0.0142925	0	0	841100
AT1G45616	77.97215041	118.0108923	37.93340853	0.321439892	-1.637379108	3.43E-13	5.05E-12	Down	2.37132	1.83786	2.37301	0.600548	0.683209	0.533384	841101	GO:0002237,GO:0004672,GO:0005515,GO:0005886,GO:0007165,GO:0009506,GO:0009755,GO:0010103,GO:0016020,GO:0046777,GO:0048443	response to molecule of bacterial origin|protein kinase activity|protein binding|plasma membrane|signal transduction|plasmodesma|hormone-mediated signaling pathway|stomatal complex morphogenesis|membrane|protein autophosphorylation|stamen development
AT1G47395	318.4881393	505.9043334	131.0719452	0.259084448	-1.948505675	3.14E-37	1.96E-35	Down	116.969	122.493	100.388	23.9401	31.2927	22.0465	841143	GO:0008150	biological_process
AT1G47400	110.4870752	166.0609178	54.91323267	0.330681255	-1.596486828	4.74E-10	5.20E-09	Down	25.8556	35.4921	25.4038	9.09098	9.50255	9.07098	841144	GO:0005575,GO:0008150	cellular_component|biological_process
AT1G48000	21.0862477	28.85089354	13.32160187	0.461739663	-1.11484843	0.00586044	0.020041575	Down	1.18952	1.06345	1.17668	0.713444	0.134734	0.523817	841218	GO:0003677,GO:0003682,GO:0003700,GO:0006355,GO:0009651,GO:0009737,GO:0009751,GO:0009830,GO:0046686	DNA binding|chromatin binding|transcription factor activity, sequence-specific DNA binding|regulation of transcription, DNA-templated|response to salt stress|response to abscisic acid|response to salicylic acid|cell wall modification involved in abscission|response to cadmium ion
AT1G48510	12.94305794	21.07256997	4.813545906	0.228427093	-2.130194319	0.000359845	0.001674555	Down	0.658214	0.526877	0.369901	0.201351	0.0662966	0.0322189	841272	GO:0005743,GO:0016020,GO:0016021	mitochondrial inner membrane|membrane|integral component of membrane
AT1G48930	35.41220748	47.9415893	22.88282565	0.477306363	-1.067012524	0.00056516	0.002533803	Down	0.917047	0.957121	0.73588	0.42126	0.414726	0.404344	841315	GO:0003824,GO:0004553,GO:0005576,GO:0005975,GO:0008810,GO:0030245,GO:0030246,GO:0030247,GO:0071555	catalytic activity|hydrolase activity, hydrolyzing O-glycosyl compounds|extracellular region|carbohydrate metabolic process|cellulase activity|cellulose catabolic process|carbohydrate binding|polysaccharide binding|cell wall organization
AT1G49530	263.8762029	354.0446821	173.7077238	0.490637856	-1.027269542	7.81E-18	1.68E-16	Down	10.0766	11.0904	10.1326	4.52229	4.47886	5.28523	841377	GO:0004161,GO:0004311,GO:0004337,GO:0005739,GO:0008299,GO:0016117,GO:0033384,GO:0033386,GO:0045337,GO:0046872	dimethylallyltranstransferase activity|farnesyltranstransferase activity|geranyltranstransferase activity|mitochondrion|isoprenoid biosynthetic process|carotenoid biosynthetic process|geranyl diphosphate biosynthetic process|geranylgeranyl diphosphate biosynthetic process|farnesyl diphosphate biosynthetic process|metal ion binding	path:ath00900	Terpenoid backbone biosynthesis
AT1G49960	18.63851491	32.4296573	4.84737253	0.149473443	-2.742038912	9.80E-06	6.06E-05	Down	1.04956	0.721212	0.729535	0.095437	0.031522	0.0306194	841419	GO:0005215,GO:0006810,GO:0016020,GO:0016021,GO:0055085	transporter activity|transport|membrane|integral component of membrane|transmembrane transport
AT1G50350	2.434328857	4.868657714	0	0	#NAME?	0.006050746	0.020617095	Down	0	0.582954	0.196767	0	0	0	841457	GO:0008150	biological_process
AT1G50560	26.34483903	41.4453631	11.24431497	0.271304535	-1.882014931	5.70E-07	4.26E-06	Down	0.853466	1.01296	0.700768	0.248449	0.163364	0.238925	841477	GO:0004497,GO:0005506,GO:0006826,GO:0009055,GO:0010106,GO:0010167,GO:0015706,GO:0016020,GO:0016491,GO:0016705,GO:0016709,GO:0020037,GO:0044550,GO:0046872,GO:0055114	monooxygenase activity|iron ion binding|iron ion transport|electron carrier activity|cellular response to iron ion starvation|response to nitrate|nitrate transport|membrane|oxidoreductase activity|oxidoreductase activity, acting on paired donors, with incorporation or reduction of molecular oxygen|oxidoreductase activity, acting on paired donors, with incorporation or reduction of molecular oxyge…
AT1G51420	5.585564298	8.752098909	2.419029688	0.276394236	-1.855200567	0.029292426	0.0795862	Down	0.285363	0.116389	0.118777	0.175957	0	0.0285876	841567	GO:0000287,GO:0005774,GO:0005986,GO:0050307	magnesium ion binding|vacuolar membrane|sucrose biosynthetic process|sucrose-phosphate phosphatase activity
AT1G51470	41.5772662	57.63446646	25.52006595	0.442791744	-1.17529977	4.42E-05	0.000245558	Down	1.18449	1.70746	1.37809	0.482562	0.558991	0.727224	841572	GO:0004553,GO:0005975,GO:0008422,GO:0009651,GO:0019137	hydrolase activity, hydrolyzing O-glycosyl compounds|carbohydrate metabolic process|beta-glucosidase activity|response to salt stress|thioglucosidase activity	path:ath00380	Tryptophan metabolism
AT1G52270	22.54223035	30.13714291	14.94731779	0.495976604	-1.011656028	0.009912982	0.031850567	Down	2.65989	2.53971	3.00524	1.07213	1.04852	1.70165	841657	GO:0008150	biological_process
AT1G52560	24.49383596	40.85682613	8.130845778	0.199008258	-2.3290998	9.52E-09	8.97E-08	Down	1.46096	1.28446	1.92222	0.214148	0.133205	0.562415	841687	GO:0005739,GO:0009408,GO:0009644,GO:0042542	mitochondrion|response to heat|response to high light intensity|response to hydrogen peroxide	path:ath04141	Protein processing in endoplasmic reticulum
AT1G53540	71.2516239	123.1382206	19.3650272	0.157262523	-2.668753193	1.70E-27	6.81E-26	Down	4.65173	4.51214	5.76707	0.664844	0.545322	0.721019	841789	GO:0005737	cytoplasm	path:ath04141	Protein processing in endoplasmic reticulum
AT1G53940	13.92307653	20.40632079	7.439832271	0.364584696	-1.45567409	0.004598166	0.016264129	Down	0.494223	0.64909	0.6326	0.0941195	0.226604	0.347361	841833	GO:0005576,GO:0006629,GO:0009723,GO:0009734,GO:0009751,GO:0009753,GO:0009814,GO:0010930,GO:0016042,GO:0016298,GO:0016788	extracellular region|lipid metabolic process|response to ethylene|auxin-activated signaling pathway|response to salicylic acid|response to jasmonic acid|defense response, incompatible interaction|negative regulation of auxin mediated signaling pathway|lipid catabolic process|lipase activity|hydrolase activity, acting on ester bonds
AT1G53990	24.37812927	39.5495167	9.206741847	0.232790249	-2.102897465	1.28E-07	1.04E-06	Down	0.750351	0.800567	1.10337	0.197763	0.124484	0.404216	841837	GO:0005576,GO:0006629,GO:0016042,GO:0016298,GO:0016788	extracellular region|lipid metabolic process|lipid catabolic process|lipase activity|hydrolase activity, acting on ester bonds
AT1G54050	97.24352816	136.0797183	58.40733804	0.429214131	-1.22023052	1.24E-10	1.45E-09	Down	7.77851	6.54111	6.09627	3.20667	3.33768	2.27913	841843	GO:0005737,GO:0009408,GO:0009644,GO:0042542	cytoplasm|response to heat|response to high light intensity|response to hydrogen peroxide	path:ath04141	Protein processing in endoplasmic reticulum
AT1G54095	6.400833096	9.721203239	3.080462953	0.31688083	-1.657987709	0.034518236	0.09137731	Down	0.561482	0.446598	0.342529	0.286345	0.0566831	0.1102	841848	GO:0008150	biological_process
AT1G54280	15.29571623	21.03281429	9.558618175	0.454462158	-1.137767925	0.017370121	0.051301787	Down	0.104734	0.20672	0.25675	0.0950496	0.0819981	0.0912498	841869	GO:0000166,GO:0000287,GO:0004012,GO:0005524,GO:0005886,GO:0008270,GO:0015914,GO:0016021,GO:0045332,GO:0046872	nucleotide binding|magnesium ion binding|phospholipid-translocating ATPase activity|ATP binding|plasma membrane|zinc ion binding|phospholipid transport|integral component of membrane|phospholipid translocation|metal ion binding
AT1G54540	5.210020633	9.048968185	1.371073082	0.151517063	-2.722447825	0.026530316	0.073254836	Down	0.430247	0.884272	0.16712	0.0543482	0.0551249	0.0537032	841896	GO:0005575,GO:0008150	cellular_component|biological_process
AT1G54890	6.369491452	11.01603349	1.722949409	0.156403792	-2.676652605	0.001534725	0.006214284	Down	0.379976	0.434626	0.521187	0.0763117	0.117287	0	841928	GO:0008150	biological_process
AT1G54970	49.63717812	72.53966174	26.73469451	0.368552787	-1.440056826	5.61E-08	4.84E-07	Down	2.12132	3.01622	3.11807	0.97937	0.807782	0.708112	841938	GO:0005576,GO:0005618	extracellular region|cell wall
AT1G55175	15.29729107	20.74503333	9.849548804	0.474790696	-1.074636432	0.02570264	0.071322769	Down	0	0	0	0	0	0	7922366	GO:0003674,GO:0008150	molecular_function|biological_process
AT1G55230	3.589414392	6.146072493	1.032756291	0.168035163	-2.573164935	0.026911117	0.074146832	Down	0.273657	0.513502	0.289596	0.0542212	0.112113	0	841966
AT1G55420	4.245401008	7.124795706	1.36600631	0.191725681	-2.3828845	0.022021603	0.062629953	Down	0.091517	0.188678	0.1901	0.0232296	0.0236077	0.0229944	841989	GO:0008270,GO:0009561,GO:0047134,GO:0055114	zinc ion binding|megagametogenesis|protein-disulfide reductase activity|oxidation-reduction process
AT1G55920	1560.764432	2119.233298	1002.295566	0.472951971	-1.08023441	7.02E-65	1.20E-62	Down	70.6297	71.4541	73.5994	32.5609	30.6715	31.779	842043	GO:0005634,GO:0005737,GO:0005829,GO:0006535,GO:0009001,GO:0009409,GO:0009507,GO:0009970,GO:0016740	nucleus|cytoplasm|cytosol|cysteine biosynthetic process from serine|serine O-acetyltransferase activity|response to cold|chloroplast|cellular response to sulfate starvation|transferase activity	path:ath01200,path:ath01230,path:ath00920,path:ath00270	Carbon metabolism|Biosynthesis of amino acids|Sulfur metabolism|Cysteine and methionine metabolism
AT1G56320	6.726983174	10.03600699	3.417959355	0.340569647	-1.553978235	0.040678119	0.104560145	Down	0.593905	0.755387	0.383102	0.22536	0.151151	0.0734684	842085	GO:0008150,GO:0031225	biological_process|anchored component of membrane
AT1G56600	89.63373858	119.8773746	59.39010256	0.495423784	-1.013264964	2.20E-07	1.74E-06	Down	3.21461	3.33518	3.68099	1.80315	1.48836	1.58784	842114	GO:0005737,GO:0006012,GO:0006979,GO:0009409,GO:0009414,GO:0009651,GO:0009737,GO:0016757,GO:0046872,GO:0047216	cytoplasm|galactose metabolic process|response to oxidative stress|response to cold|response to water deprivation|response to salt stress|response to abscisic acid|transferase activity, transferring glycosyl groups|metal ion binding|inositol 3-alpha-galactosyltransferase activity	path:ath00052	Galactose metabolism
AT1G56710	18.89282037	25.58978226	12.19585847	0.476590944	-1.069176558	0.013290939	0.04091079	Down	0.720779	0.607021	0.582086	0.20381	0.210363	0.409951	842127	GO:0004650,GO:0005576,GO:0005975,GO:0008152,GO:0016787,GO:0016798,GO:0016829,GO:0071555	polygalacturonase activity|extracellular region|carbohydrate metabolic process|metabolic process|hydrolase activity|hydrolase activity, acting on glycosyl bonds|lyase activity|cell wall organization
AT1G57560	80.78944079	109.7841849	51.79469671	0.471786503	-1.083793948	1.53E-07	1.24E-06	Down	3.34519	4.05812	4.67097	1.34911	1.68879	1.81067	842131	GO:0003677,GO:0003682,GO:0003700,GO:0006355,GO:0007165,GO:0009414,GO:0009723,GO:0009733,GO:0009738,GO:0009739,GO:0009751,GO:0009753,GO:0042538	DNA binding|chromatin binding|transcription factor activity, sequence-specific DNA binding|regulation of transcription, DNA-templated|signal transduction|response to water deprivation|response to ethylene|response to auxin|abscisic acid-activated signaling pathway|response to gibberellin|response to salicylic acid|response to jasmonic acid|hyperosmotic salinity response
AT1G58460	2.104191417	4.208382834	0	0	#NAME?	0.010366292	0.033082829	Down	0	0.290306	0.0985511	0	0	0	842215	GO:0008150	biological_process
AT1G59730	11.79262177	19.12864073	4.456602806	0.232980632	-2.101718068	0.001104483	0.004649768	Down	1.89277	0.742337	0.572868	0.636156	0.0953605	0.371553	842266	GO:0000103,GO:0005829,GO:0005886,GO:0006457,GO:0006662,GO:0015035,GO:0016671,GO:0034599,GO:0045454,GO:0055114	sulfate assimilation|cytosol|plasma membrane|protein folding|glycerol ether metabolic process|protein disulfide oxidoreductase activity|oxidoreductase activity, acting on a sulfur group of donors, disulfide as acceptor|cellular response to oxidative stress|cell redox homeostasis|oxidation-reduction process
AT1G59860	237.1481525	349.7879742	124.5083308	0.35595372	-1.490238414	1.89E-31	9.05E-30	Down	16.2144	18.5298	17.5304	5.28777	6.46748	5.43082	842280	GO:0005737,GO:0006457,GO:0006970,GO:0009408,GO:0009651,GO:0051259	cytoplasm|protein folding|response to osmotic stress|response to heat|response to salt stress|protein oligomerization	path:ath04141	Protein processing in endoplasmic reticulum
AT1G59940	15.59005693	23.65988919	7.520224668	0.317846994	-1.653595649	0.000650742	0.002872395	Down	0.940736	0.757295	1.1017	0.263909	0.420206	0.181163	842288	GO:0000156,GO:0000160,GO:0005515,GO:0005634,GO:0005737,GO:0006351,GO:0006355,GO:0007623,GO:0009735,GO:0009736,GO:0010114,GO:0010161,GO:0035556	phosphorelay response regulator activity|phosphorelay signal transduction system|protein binding|nucleus|cytoplasm|transcription, DNA-templated|regulation of transcription, DNA-templated|circadian rhythm|response to cytokinin|cytokinin-activated signaling pathway|response to red light|red light signaling pathway|intracellular signal transduction	path:ath04075	Plant hormone signal transduction
AT1G60050	7.663046604	12.29890358	3.027189632	0.246134919	-2.02247875	0.005697121	0.019583175	Down	0.440314	0.483041	0.38845	0	0.146564	0.0951263	842299	GO:0016020,GO:0016021,GO:0022857	membrane|integral component of membrane|transmembrane transporter activity
AT1G60470	4.701243379	8.735986721	0.666500037	0.076293618	-3.712293802	0.000984315	0.004192249	Down	0.213429	0.439258	0.337229	0	0	0.0707264	842342	GO:0005737,GO:0006012,GO:0006979,GO:0016757,GO:0046872,GO:0047216	cytoplasm|galactose metabolic process|response to oxidative stress|transferase activity, transferring glycosyl groups|metal ion binding|inositol 3-alpha-galactosyltransferase activity	path:ath00052	Galactose metabolism
AT1G60750	9.489339278	16.23146562	2.747212935	0.169252303	-2.562752632	0.00127819	0.005302087	Down	0.473156	0.139386	0.330515	0.0476399	0.0466496	0	3767587	GO:0016491,GO:0055114	oxidoreductase activity|oxidation-reduction process
AT1G61120	2485.25021	3622.439159	1348.061261	0.372141864	-1.4260754	1.58E-65	2.80E-63	Down	51.6121	47.1529	50.5678	17.3739	17.0831	17.0707	842405	GO:0000287,GO:0000304,GO:0005737,GO:0008152,GO:0009611,GO:0009617,GO:0009753,GO:0010333,GO:0016102,GO:0016829,GO:0080013,GO:0080027	magnesium ion binding|response to singlet oxygen|cytoplasm|metabolic process|response to wounding|response to bacterium|response to jasmonic acid|terpene synthase activity|diterpenoid biosynthetic process|lyase activity|(E,E)-geranyllinalool synthase activity|response to herbivore	path:ath00904	Diterpenoid biosynthesis
AT1G61610	61.99131046	82.96271783	41.01990308	0.494437793	-1.016139074	7.29E-05	0.000386872	Down	1.15339	0.954147	0.900422	0.507753	0.674515	0.328793	842457	GO:0001653,GO:0004672,GO:0004674,GO:0004675,GO:0005515,GO:0005516,GO:0005524,GO:0005886,GO:0006468,GO:0007178,GO:0009506,GO:0009755,GO:0016021,GO:0016301,GO:0016310,GO:0016772,GO:0030246,GO:0031625,GO:0046777,GO:0048544	peptide receptor activity|protein kinase activity|protein serine/threonine kinase activity|transmembrane receptor protein serine/threonine kinase activity|protein binding|calmodulin binding|ATP binding|plasma membrane|protein phosphorylation|transmembrane receptor protein serine/threonine kinase signaling pathway|plasmodesma|hormone-mediated signaling pathway|integral component of membrane|kinase…
AT1G61800	631.2792732	862.5251254	400.0334211	0.463793354	-1.108445947	2.00E-39	1.39E-37	Down	28.4046	27.2669	28.8004	11.8666	12.566	12.7358	842477	GO:0005215,GO:0005315,GO:0005774,GO:0005794,GO:0006810,GO:0009624,GO:0009643,GO:0009744,GO:0009749,GO:0010109,GO:0015120,GO:0015152,GO:0015297,GO:0015713,GO:0015714,GO:0015760,GO:0015979,GO:0016020,GO:0016021,GO:0031969,GO:0035436,GO:0071917,GO:0080167	transporter activity|inorganic phosphate transmembrane transporter activity|vacuolar membrane|Golgi apparatus|transport|response to nematode|photosynthetic acclimation|response to sucrose|response to glucose|regulation of photosynthesis|phosphoglycerate transmembrane transporter activity|glucose-6-phosphate transmembrane transporter activity|antiporter activity|phosphoglycerate transport|phosphoe…
AT1G62580	8.512237826	13.92620678	3.098268874	0.222477587	-2.168268095	0.001670206	0.006704226	Down	0.296515	0.225203	0.114317	0.0548181	0.141175	0	842555	GO:0004499,GO:0016491,GO:0050660,GO:0050661,GO:0055114	N,N-dimethylaniline monooxygenase activity|oxidoreductase activity|flavin adenine dinucleotide binding|NADP binding|oxidation-reduction process
AT1G62975	606.6605137	838.1088419	375.2121855	0.447689091	-1.159430931	1.17E-41	9.26E-40	Down	28.1743	31.6061	32.168	12.4492	13.9226	13.1023	842600	GO:0003677,GO:0003700,GO:0005634,GO:0006351,GO:0046983	DNA binding|transcription factor activity, sequence-specific DNA binding|nucleus|transcription, DNA-templated|protein dimerization activity
AT1G62980	19.18122764	30.12752403	8.234931255	0.273335812	-1.871253601	2.16E-05	0.000125996	Down	1.26791	1.29054	1.27498	0.411058	0.416367	0.161813	842601	GO:0005576,GO:0005618,GO:0009664,GO:0016020	extracellular region|cell wall|plant-type cell wall organization|membrane
AT1G62990	143.8969432	195.7727447	92.02114158	0.470040616	-1.089142669	4.29E-12	5.73E-11	Down	6.5276	5.32256	6.54482	2.24599	3.15785	2.70704	842602	GO:0003677,GO:0003700,GO:0005634,GO:0006355,GO:0010089,GO:0045892,GO:2000652	DNA binding|transcription factor activity, sequence-specific DNA binding|nucleus|regulation of transcription, DNA-templated|xylem development|negative regulation of transcription, DNA-templated|regulation of secondary cell wall biogenesis
AT1G63370	14.81087521	19.776448	9.845302421	0.497829662	-1.006275903	0.040111777	0.103436164	Down	0.364732	0.259685	0.265457	0.307137	0.0662013	0.257238	842643	GO:0004499,GO:0016491,GO:0050660,GO:0050661,GO:0055114	N,N-dimethylaniline monooxygenase activity|oxidoreductase activity|flavin adenine dinucleotide binding|NADP binding|oxidation-reduction process
AT1G63450	6.339627627	11.33187525	1.347380001	0.118901768	-3.072157929	0.000531134	0.002394551	Down	0.16616	0.202982	0.131872	0	0	0.0416475	842651	GO:0000271,GO:0016757,GO:0042546,GO:0048767	polysaccharide biosynthetic process|transferase activity, transferring glycosyl groups|cell wall biogenesis|root hair elongation
AT1G63600	2.426272763	4.852545525	0	0	#NAME?	0.004792863	0.016845896	Down	0.195486	0.352279	0.283365	0	0	0	842665	GO:0005576	extracellular region
AT1G63750	846.7210116	1159.547269	533.8947542	0.460433799	-1.118934354	2.97E-37	1.86E-35	Down	11.6719	10.7863	12.3984	5.12455	5.22167	5.09143	842679	GO:0000166,GO:0005515,GO:0005524,GO:0006952,GO:0007165,GO:0017111,GO:0043531	nucleotide binding|protein binding|ATP binding|defense response|signal transduction|nucleoside-triphosphatase activity|ADP binding
AT1G64160	24.63484375	41.46277858	7.806908914	0.188287162	-2.408993458	3.18E-09	3.16E-08	Down	2.37202	2.55392	2.29705	0.329817	0.334663	0.597908	842720	GO:0042349,GO:0048046,GO:0050790,GO:1901599	guiding stereospecific synthesis activity|apoplast|regulation of catalytic activity|(-)-pinoresinol biosynthetic process
AT1G64360	88.85607419	127.0180056	50.69414273	0.399109894	-1.325142052	1.83E-10	2.11E-09	Down	10.9843	10.9448	10.0043	3.68314	3.01479	5.20707	842743	GO:0006979	response to oxidative stress
AT1G64590	12.06532374	21.08401115	3.046636329	0.144499844	-2.790860156	4.73E-06	3.10E-05	Down	0.902444	0.518383	0.92969	0.0740966	0.0781531	0.189467	842767	GO:0008152,GO:0016491,GO:0055114	metabolic process|oxidoreductase activity|oxidation-reduction process
AT1G65620	53.585326	72.23731403	34.93333797	0.483591319	-1.048139748	0.001646441	0.006618558	Down	1.79452	2.19787	1.22587	0.86748	1.23978	0.402083	842873	GO:0005634,GO:0005654,GO:0009799,GO:0009943,GO:0009944,GO:0009954,GO:0048441	nucleus|nucleoplasm|specification of symmetry|adaxial/abaxial axis specification|polarity specification of adaxial/abaxial axis|proximal/distal pattern formation|petal development
AT1G66270	296.7182675	483.608429	109.8281061	0.227101307	-2.138592088	9.10E-70	1.75E-67	Down	10.8041	10.5532	9.64592	2.36816	2.12224	2.28642	842944	GO:0004553,GO:0005773,GO:0005783,GO:0005788,GO:0005975,GO:0006970,GO:0008422,GO:0009506,GO:0009651,GO:0009735,GO:0009804,GO:0016020,GO:0016036,GO:0070417,GO:0071472	hydrolase activity, hydrolyzing O-glycosyl compounds|vacuole|endoplasmic reticulum|endoplasmic reticulum lumen|carbohydrate metabolic process|response to osmotic stress|beta-glucosidase activity|plasmodesma|response to salt stress|response to cytokinin|coumarin metabolic process|membrane|cellular response to phosphate starvation|cellular response to cold|cellular response to salt stress	path:ath00500,path:ath00460,path:ath00940	Starch and sucrose metabolism|Cyanoamino acid metabolism|Phenylpropanoid biosynthesis
AT1G66280	583.3614359	875.9207841	290.8020877	0.331995876	-1.590762776	4.99E-65	8.71E-63	Down	18.5335	19.1353	16.5115	6.00287	4.60341	5.59643	842945	GO:0004553,GO:0005783,GO:0005788,GO:0005975,GO:0008422,GO:0009506,GO:0009651,GO:0016020,GO:0070417,GO:0071472	hydrolase activity, hydrolyzing O-glycosyl compounds|endoplasmic reticulum|endoplasmic reticulum lumen|carbohydrate metabolic process|beta-glucosidase activity|plasmodesma|response to salt stress|membrane|cellular response to cold|cellular response to salt stress	path:ath00500,path:ath00460,path:ath00940	Starch and sucrose metabolism|Cyanoamino acid metabolism|Phenylpropanoid biosynthesis
AT1G66370	12.72651891	21.36008565	4.092952158	0.191616842	-2.383703724	4.27E-05	0.000237568	Down	0.933436	1.95532	0.604591	0.0856544	0.424216	0.165158	842955	GO:0003677,GO:0003682,GO:0003700,GO:0005634,GO:0006351,GO:0006355,GO:0007275,GO:0009753,GO:0031540	DNA binding|chromatin binding|transcription factor activity, sequence-specific DNA binding|nucleus|transcription, DNA-templated|regulation of transcription, DNA-templated|multicellular organismal development|response to jasmonic acid|regulation of anthocyanin biosynthetic process
AT1G66470	3.761193801	6.160627676	1.361759927	0.2210424	-2.177604963	0.048621647	0.121202086	Down	0.13904	0.117066	0.177908	0.0559437	0	0.0557006	842965	GO:0003677,GO:0003700,GO:0005634,GO:0005739,GO:0006351,GO:0046983,GO:0048766	DNA binding|transcription factor activity, sequence-specific DNA binding|nucleus|mitochondrion|transcription, DNA-templated|protein dimerization activity|root hair initiation
AT1G66600	74.03212	104.0163269	44.0479131	0.423471146	-1.239664424	1.04E-08	9.74E-08	Down	5.4123	5.69659	5.40785	1.87875	3.05292	1.57454	842978	GO:0003700,GO:0005634,GO:0006351,GO:0006355,GO:0009738,GO:0043565,GO:0044212	transcription factor activity, sequence-specific DNA binding|nucleus|transcription, DNA-templated|regulation of transcription, DNA-templated|abscisic acid-activated signaling pathway|sequence-specific DNA binding|transcription regulatory region DNA binding
AT1G66700	75.90013348	115.3843364	36.41593058	0.315605495	-1.663805771	3.72E-14	6.03E-13	Down	2.85268	2.60812	3.32889	0.758942	0.735289	0.954998	842988	GO:0008168,GO:0016740,GO:0032259	methyltransferase activity|transferase activity|methylation
AT1G66800	16.68646725	26.56070888	6.812225629	0.256477553	-1.963095527	4.10E-05	0.000228644	Down	1.06604	1.25718	1.27801	0.342645	0.243463	0.378971	842998	GO:0003824,GO:0004022,GO:0044237,GO:0050662,GO:0055114	catalytic activity|alcohol dehydrogenase (NAD) activity|cellular metabolic process|coenzyme binding|oxidation-reduction process
AT1G66810	16.01698714	21.38425972	10.64971456	0.498016518	-1.005734502	0.029604325	0.080303147	Down	1.07887	0.77893	0.894922	0.515794	0.105982	0.206195	842999	GO:0003677,GO:0003729,GO:0045893,GO:0046872,GO:0051511,GO:1901347	DNA binding|mRNA binding|positive regulation of transcription, DNA-templated|metal ion binding|negative regulation of unidimensional cell growth|negative regulation of secondary cell wall biogenesis
AT1G67000	40.94894016	65.50088228	16.39699805	0.250332476	-1.998082628	3.66E-06	2.43E-05	Down	1.21205	0.740685	0.864789	0.312327	0.0816293	0.286125	843018	GO:0001653,GO:0004672,GO:0004675,GO:0005524,GO:0005886,GO:0006468,GO:0007178,GO:0009506,GO:0009755,GO:0016021,GO:0031625,GO:0046777	peptide receptor activity|protein kinase activity|transmembrane receptor protein serine/threonine kinase activity|ATP binding|plasma membrane|protein phosphorylation|transmembrane receptor protein serine/threonine kinase signaling pathway|plasmodesma|hormone-mediated signaling pathway|integral component of membrane|ubiquitin protein ligase binding|protein autophosphorylation
AT1G67148	13.58338013	21.39153731	5.775222955	0.269976995	-1.889091617	0.000376197	0.001743721	Down	2.74088	2.47672	2.9605	0.901553	0	1.17737	5007836
AT1G67860	482.8133592	644.2396141	321.3871042	0.498862686	-1.003285333	2.79E-14	4.58E-13	Down	82.3652	72.7769	75.747	40.8403	31.8911	32.7979	843113	GO:0005575,GO:0008150	cellular_component|biological_process
AT1G68290	56.7793022	84.88274986	28.67585453	0.337829	-1.565634916	4.43E-10	4.88E-09	Down	1.86614	2.32333	2.43063	0.663921	0.636568	0.555278	843158	GO:0003676,GO:0004519,GO:0006308,GO:0016788,GO:0046872,GO:0090305	nucleic acid binding|endonuclease activity|DNA catabolic process|hydrolase activity, acting on ester bonds|metal ion binding|nucleic acid phosphodiester bond hydrolysis
AT1G68450	11.81507732	16.85093525	6.779219394	0.402305231	-1.313637599	0.018355576	0.053717594	Down	1.52869	1.27788	0.987507	0.414289	0.219458	0.782982	843174	GO:0008150,GO:0009507	biological_process|chloroplast
AT1G68500	363.4300632	495.7463615	231.1137649	0.466193568	-1.100998996	5.30E-19	1.25E-17	Down	54.8399	47.238	44.1984	24.423	21.5387	19.5831	843179
AT1G68850	14.99075391	27.57685805	2.404649761	0.087198105	-3.519559409	6.22E-08	5.33E-07	Down	0.960579	0.516278	0.916385	0.16062	0	0.0311996	843218	GO:0004601,GO:0005576,GO:0006979,GO:0016491,GO:0020037,GO:0042744,GO:0046872,GO:0048511,GO:0055114	peroxidase activity|extracellular region|response to oxidative stress|oxidoreductase activity|heme binding|hydrogen peroxide catabolic process|metal ion binding|rhythmic process|oxidation-reduction process	path:ath00940	Phenylpropanoid biosynthesis
AT1G69150	9.275026944	16.52261431	2.027439576	0.122706948	-3.026711154	2.45E-05	0.000141972	Down	0.595329	0.498217	0.268831	0	0.0672829	0.0655103	843246	GO:0008270,GO:0047134,GO:0055114	zinc ion binding|protein-disulfide reductase activity|oxidation-reduction process
AT1G69600	28.91646045	41.11444716	16.71847375	0.406632581	-1.298202282	0.00017818	0.000881747	Down	2.07767	3.50404	2.56105	1.13239	0.943722	1.12559	843296	GO:0003677,GO:0003700,GO:0005634,GO:0006351,GO:0009414,GO:0042803,GO:0045893,GO:0046872	DNA binding|transcription factor activity, sequence-specific DNA binding|nucleus|transcription, DNA-templated|response to water deprivation|protein homodimerization activity|positive regulation of transcription, DNA-templated|metal ion binding
AT1G69870	5680.418853	7846.557772	3514.279934	0.447875366	-1.158830777	5.10E-117	4.78E-114	Down	155.531	158.096	161.599	62.2169	67.0466	67.996	843323	GO:0005215,GO:0005886,GO:0006810,GO:0015293,GO:0015706,GO:0016020,GO:0016021,GO:0042128,GO:0080054,GO:0080055	transporter activity|plasma membrane|transport|symporter activity|nitrate transport|membrane|integral component of membrane|nitrate assimilation|low-affinity nitrate transmembrane transporter activity|low-affinity nitrate transport
AT1G69880	28.66249411	38.55702259	18.76796563	0.486758685	-1.038721373	0.002587908	0.009859741	Down	2.85453	2.68183	2.79876	1.30808	1.50114	1.11247	843324	GO:0000103,GO:0005829,GO:0005886,GO:0006457,GO:0006662,GO:0015035,GO:0016671,GO:0034599,GO:0045454,GO:0055114	sulfate assimilation|cytosol|plasma membrane|protein folding|glycerol ether metabolic process|protein disulfide oxidoreductase activity|oxidoreductase activity, acting on a sulfur group of donors, disulfide as acceptor|cellular response to oxidative stress|cell redox homeostasis|oxidation-reduction process
AT1G69920	247.6518876	346.2102253	149.0935499	0.430644559	-1.215430491	7.41E-23	2.24E-21	Down	13.095	16.1656	13.5119	6.37212	5.21729	5.84049	843328	GO:0004364,GO:0005515,GO:0005634,GO:0005737,GO:0006749,GO:0009407,GO:0009636	glutathione transferase activity|protein binding|nucleus|cytoplasm|glutathione metabolic process|toxin catabolic process|response to toxic substance	path:ath00480	Glutathione metabolism
AT1G70850	468.0223717	768.5702828	167.4744607	0.217903898	-2.198236089	2.08E-105	1.35E-102	Down	14.979	14.044	14.9055	2.95529	3.67108	2.89674	843422	GO:0006952,GO:0009607	defense response|response to biotic stimulus
AT1G70880	5.347743754	9.695737452	0.999750056	0.103112328	-3.277711271	0.012562258	0.038995968	Down	0.102125	0.461985	0.574173	0	0	0.149236	843425	GO:0006952,GO:0009607	defense response|response to biotic stimulus
AT1G71530	75.3558464	104.0579049	46.65378794	0.448344487	-1.157320438	6.97E-08	5.94E-07	Down	1.11648	0.852254	0.97853	0.279057	0.516681	0.343868	843493	GO:0000166,GO:0004672,GO:0004674,GO:0005524,GO:0006468,GO:0016301,GO:0016310,GO:0016772	nucleotide binding|protein kinase activity|protein serine/threonine kinase activity|ATP binding|protein phosphorylation|kinase activity|phosphorylation|transferase activity, transferring phosphorus-containing groups
AT1G71692	29.89910509	42.7862002	17.01200998	0.397605067	-1.330591953	0.000102219	0.000528988	Down	1.66757	1.00234	1.69027	0.478773	0.587094	0.65455	843497	GO:0003677,GO:0003700,GO:0005634,GO:0006351,GO:0006355,GO:0010228,GO:0046983,GO:0048364	DNA binding|transcription factor activity, sequence-specific DNA binding|nucleus|transcription, DNA-templated|regulation of transcription, DNA-templated|vegetative to reproductive phase transition of meristem|protein dimerization activity|root development
AT1G71880	3755.813865	5380.13549	2131.492241	0.396178171	-1.335778702	2.29E-137	2.82E-134	Down	135.178	140.221	147.915	48.6112	54.0152	51.3861	843519	GO:0005773,GO:0005774,GO:0005886,GO:0005887,GO:0005985,GO:0008506,GO:0008515,GO:0009506,GO:0009624,GO:0009846,GO:0015770	vacuole|vacuolar membrane|plasma membrane|integral component of plasma membrane|sucrose metabolic process|sucrose:proton symporter activity|sucrose transmembrane transporter activity|plasmodesma|response to nematode|pollen germination|sucrose transport
AT1G72260	2.275992005	4.209420838	0.342563173	0.08138012	-3.619179781	0.035791142	0.094156663	Down	0.201867	0.334683	0.274997	0	0.0681134	0	843558	GO:0005576,GO:0006952	extracellular region|defense response
AT1G72416	619.6559942	937.6375846	301.6744037	0.321738813	-1.636038108	3.77E-53	4.54E-51	Down	28.14	28.206	25.037	10.0608	6.54683	10.0112	3767688	GO:0008150,GO:0042026,GO:0051082,GO:0051087	biological_process|protein refolding|unfolded protein binding|chaperone binding
AT1G72490	54.28296118	81.94708766	26.61883471	0.324829539	-1.622245262	2.98E-10	3.35E-09	Down	2.25708	2.21868	1.60108	0.696244	0.60489	0.563964	843581	GO:0005575,GO:0008150	cellular_component|biological_process
AT1G73280	11.45986548	18.46394855	4.455782418	0.241323377	-2.050960418	0.000448882	0.002049382	Down	0.497815	0.0845217	0.255784	0.20707	0.125962	0.0409549	843662	GO:0004185,GO:0005576,GO:0006508	serine-type carboxypeptidase activity|extracellular region|proteolysis
AT1G73300	21.86565045	29.44541638	14.28588452	0.485164969	-1.043452709	0.008623985	0.028206864	Down	0.407702	0.461114	0.50812	0.163391	0.125413	0.162977	843664	GO:0004185,GO:0005576,GO:0006508	serine-type carboxypeptidase activity|extracellular region|proteolysis
AT1G73330	1139.33708	1851.015303	427.6588579	0.231040152	-2.113784495	1.89E-183	5.54E-180	Down	96.4374	107.154	104.003	20.851	22.7059	22.199	843668	GO:0004866,GO:0006508,GO:0008233,GO:0009414,GO:0010466,GO:0010951,GO:0030414	endopeptidase inhibitor activity|proteolysis|peptidase activity|response to water deprivation|negative regulation of peptidase activity|negative regulation of endopeptidase activity|peptidase inhibitor activity
AT1G74310	884.0765508	1365.829199	402.3239024	0.294563846	-1.763347724	3.51E-114	2.94E-111	Down	15.0718	14.4654	14.7078	3.97919	4.17676	4.46477	843771	GO:0005524,GO:0005634,GO:0005829,GO:0006950,GO:0009408,GO:0009570,GO:0009644,GO:0009941,GO:0019538,GO:0042542,GO:0043335,GO:0045727	ATP binding|nucleus|cytosol|response to stress|response to heat|chloroplast stroma|response to high light intensity|chloroplast envelope|protein metabolic process|response to hydrogen peroxide|protein unfolding|positive regulation of translation
AT1G74460	20.93245647	40.14196353	1.722949409	0.042921403	-4.542158942	2.96E-16	5.68E-15	Down	1.22799	1.4837	1.1597	0.072536	0.0741992	0	843787	GO:0005576,GO:0016042,GO:0016788	extracellular region|lipid catabolic process|hydrolase activity, acting on ester bonds
AT1G74500	4.568326092	7.765579103	1.371073082	0.176557738	-2.501788042	0.012767944	0.039510751	Down	0.713931	1.15588	0.367295	0.235887	0.114115	0.111296	843791	GO:0003700,GO:0005634,GO:0005737,GO:0006351,GO:0009740,GO:0009742,GO:0010086,GO:0040008,GO:0046983	transcription factor activity, sequence-specific DNA binding|nucleus|cytoplasm|transcription, DNA-templated|gibberellic acid mediated signaling pathway|brassinosteroid mediated signaling pathway|embryonic root morphogenesis|regulation of growth|protein dimerization activity
AT1G74590	38.82558805	59.26645225	18.38472384	0.310204562	-1.688708193	3.35E-08	2.96E-07	Down	1.85158	2.54981	2.37757	0.543225	0.500267	0.892279	843799	GO:0004364,GO:0005515,GO:0005737,GO:0005829,GO:0009407,GO:0009636	glutathione transferase activity|protein binding|cytoplasm|cytosol|toxin catabolic process|response to toxic substance	path:ath00480	Glutathione metabolism
AT1G74770	156.0672599	259.645528	52.48899177	0.202156348	-2.306456586	3.38E-22	9.69E-21	Down	3.57516	2.43091	2.75636	0.612645	0.361526	0.571003	843816	GO:0005515,GO:0006826,GO:0008150,GO:0008270,GO:0010043,GO:0010106,GO:0010167,GO:0015706,GO:0046872	protein binding|iron ion transport|biological_process|zinc ion binding|response to zinc ion|cellular response to iron ion starvation|response to nitrate|nitrate transport|metal ion binding
AT1G76470	10.83792146	15.20700085	6.468842067	0.42538579	-1.233156255	0.033073481	0.088130701	Down	0.226703	0.485879	0.448127	0.0930496	0.134415	0.261363	843980	GO:0003824,GO:0044237,GO:0050662	catalytic activity|cellular metabolic process|coenzyme binding
AT1G76952	33.87092282	48.58653628	19.15530936	0.394251388	-1.342812261	2.69E-05	0.000154625	Down	2.47601	3.07967	1.6396	1.64844	1.60334	0.779538	5007852	GO:0005615,GO:0010227	extracellular space|floral organ abscission
AT1G77520	9.440470476	16.84418822	2.03675273	0.120917239	-3.047908155	0.000860745	0.003709141	Down	0.269025	0.538787	0.834422	0	0.0947414	0.0615217	844088	GO:0008168,GO:0008171,GO:0016740,GO:0032259,GO:0046983	methyltransferase activity|O-methyltransferase activity|transferase activity|methylation|protein dimerization activity
AT1G77530	8.173001719	13.2807408	3.065262639	0.230805095	-2.115253025	0.002747311	0.01039936	Down	0.2249	0.343495	0.11558	0	0.0765444	0.111745	844089	GO:0008168,GO:0008171,GO:0016740,GO:0032259,GO:0046983	methyltransferase activity|O-methyltransferase activity|transferase activity|methylation|protein dimerization activity
AT1G77920	592.4462393	820.3919687	364.5005099	0.444300437	-1.170392536	1.04E-41	8.19E-40	Down	19.8089	20.8227	22.2555	8.78001	8.68255	8.49906	844127	GO:0003700,GO:0005634,GO:0006351,GO:0006355,GO:0042742,GO:0043565	transcription factor activity, sequence-specific DNA binding|nucleus|transcription, DNA-templated|regulation of transcription, DNA-templated|defense response to bacterium|sequence-specific DNA binding	path:ath04075	Plant hormone signal transduction
AT1G77960	4.05330925	7.440118462	0.666500037	0.089581912	-3.480648731	0.003612633	0.013176346	Down	0.137368	0.159641	0.106492	0	0	0.0508175	844131	GO:0003674,GO:0008150	molecular_function|biological_process
AT1G78340	48.47318933	74.48047697	22.46590168	0.301634772	-1.729125346	2.52E-09	2.54E-08	Down	2.83886	3.99017	3.92111	0.584757	1.1988	1.11769	844169	GO:0004364,GO:0005515,GO:0005737,GO:0005829,GO:0009407,GO:0009636	glutathione transferase activity|protein binding|cytoplasm|cytosol|toxin catabolic process|response to toxic substance	path:ath00480	Glutathione metabolism
AT1G79110	833.8208888	1114.317281	553.3244968	0.496559199	-1.00996237	6.24E-40	4.51E-38	Down	23.3018	25.6121	23.434	10.8535	10.2544	12.6571	844252	GO:0005515,GO:0006952,GO:0008270,GO:0016874,GO:0043067,GO:0043161	protein binding|defense response|zinc ion binding|ligase activity|regulation of programmed cell death|proteasome-mediated ubiquitin-dependent protein catabolic process
AT1G79180	17.58471003	24.27780181	10.89161825	0.448624564	-1.156419479	0.009575466	0.030895921	Down	0.805584	0.979841	0.678259	0.356119	0.31515	0.443573	844259	GO:0003677,GO:0003682,GO:0003700,GO:0009751,GO:0009753,GO:0010413,GO:0045492,GO:0045893,GO:2000652	DNA binding|chromatin binding|transcription factor activity, sequence-specific DNA binding|response to salicylic acid|response to jasmonic acid|glucuronoxylan metabolic process|xylan biosynthetic process|positive regulation of transcription, DNA-templated|regulation of secondary cell wall biogenesis
AT1G79310	832.5582413	1126.18592	538.9305621	0.47854493	-1.063273712	4.97E-44	4.41E-42	Down	24.0642	24.2762	24.0305	11.519	10.787	10.8337	844269	GO:0004197	cysteine-type endopeptidase activity
AT1G79330	2.600606737	4.853583529	0.347629945	0.071623357	-3.803426054	0.018301567	0.053613149	Down	0.137857	0.194246	0.0564792	0.028009	0	0	844271	GO:0004197,GO:0009507,GO:0043068	cysteine-type endopeptidase activity|chloroplast|positive regulation of programmed cell death
AT1G79410	551.4820714	752.9406523	350.0234905	0.464875272	-1.105084408	1.33E-35	7.62E-34	Down	23.3786	24.9426	26.039	9.91302	11.0759	11.3864	844279	GO:0005524,GO:0006811,GO:0009705,GO:0016021,GO:0022857,GO:0042631,GO:0055085,GO:0070417,GO:0071472	ATP binding|ion transport|plant-type vacuole membrane|integral component of membrane|transmembrane transporter activity|cellular response to water deprivation|transmembrane transport|cellular response to cold|cellular response to salt stress
AT1G79450	20.80570669	32.08237545	9.529037934	0.297017842	-1.751378496	3.24E-05	0.000184131	Down	0.693497	0.684601	1.08884	0.117658	0.330099	0.262958	844283	GO:0000139,GO:0005789,GO:0005886,GO:0016020,GO:0016021,GO:0031902	Golgi membrane|endoplasmic reticulum membrane|plasma membrane|membrane|integral component of membrane|late endosome membrane
AT1G79860	3.594415928	6.151008793	1.037823063	0.168724042	-2.567262537	0.026851567	0.074019649	Down	0.12387	0.150643	0.0383237	0.03543	0	0	844325	GO:0005089,GO:0005737,GO:0005886,GO:0009793,GO:0009860,GO:0043547,GO:0080092,GO:0090406	Rho guanyl-nucleotide exchange factor activity|cytoplasm|plasma membrane|embryo development ending in seed dormancy|pollen tube growth|positive regulation of GTPase activity|regulation of pollen tube growth|pollen tube
AT1G80130	1125.06272	1602.400931	647.7245095	0.404221251	-1.306782923	2.94E-43	2.50E-41	Down	44.133	39.8142	39.5245	17.5437	16.0817	14.6786	844353	GO:0005515,GO:0006979,GO:0016020	protein binding|response to oxidative stress|membrane
AT1G80160	65.07330507	100.7856293	29.36098087	0.291321105	-1.779317873	7.86E-14	1.23E-12	Down	4.55538	5.11804	5.15685	1.38008	1.38917	1.2281	844356	GO:0009414,GO:0016829,GO:0042538,GO:0046482	response to water deprivation|lyase activity|hyperosmotic salinity response|para-aminobenzoic acid metabolic process
AT2G01008	15.63972414	26.53862239	4.740825886	0.178638733	-2.484883169	3.42E-05	0.000193317	Down	0.0569957	0.0878003	0.149739	0.0288942	0.0587808	0.028375	6241151
AT2G01505	14.8247951	20.7481589	8.901431293	0.429022707	-1.220874088	0.012223515	0.038065568	Down	0.916361	0.767438	2.5939	1.03432	0.25189	0.48819	814679	GO:0005615,GO:0007275,GO:0045168	extracellular space|multicellular organismal development|cell-cell signaling involved in cell fate commitment
AT2G01520	69.01575069	126.0639871	11.96751432	0.094932063	-3.39696076	9.03E-37	5.56E-35	Down	6.32059	5.8182	6.56971	0.66801	0.530758	0.375723	814681	GO:0005507,GO:0005829,GO:0006952,GO:0009607,GO:0010043,GO:0010228,GO:0080184	copper ion binding|cytosol|defense response|response to biotic stimulus|response to zinc ion|vegetative to reproductive phase transition of meristem|response to phenylpropanoid
AT2G01880	81.75147612	135.2093747	28.29357757	0.209257514	-2.256648669	5.72E-13	8.28E-12	Down	4.86588	2.71192	4.02329	0.713451	0.926341	0.757198	814719	GO:0003993,GO:0005576,GO:0016311,GO:0016787,GO:0046872	acid phosphatase activity|extracellular region|dephosphorylation|hydrolase activity|metal ion binding
AT2G01900	16.27534337	22.66895209	9.881734651	0.435914929	-1.19788148	0.010017322	0.032135591	Down	0.431964	0.561395	0.568363	0.190438	0.240236	0.234134	814721	GO:0004519,GO:0004527,GO:0010413,GO:0034595,GO:0045492,GO:0046856,GO:0071472,GO:2000369	endonuclease activity|exonuclease activity|glucuronoxylan metabolic process|phosphatidylinositol phosphate 5-phosphatase activity|xylan biosynthetic process|phosphatidylinositol dephosphorylation|cellular response to salt stress|regulation of clathrin-mediated endocytosis
AT2G02060	225.311224	324.8626189	125.7598292	0.387116959	-1.369158583	5.59E-26	2.05E-24	Down	11.2637	13.2603	11.6041	4.27011	3.85117	5.09341	814737	GO:0003677,GO:0003682,GO:0003700,GO:0006355,GO:0016740	DNA binding|chromatin binding|transcription factor activity, sequence-specific DNA binding|regulation of transcription, DNA-templated|transferase activity
AT2G02061	25.61086178	37.88738255	13.33434102	0.351946746	-1.506570946	5.09E-05	0.000279706	Down	1.54084	2.07929	0.948722	0.70371	0.447351	0.387393	6240321	GO:0003674,GO:0003677,GO:0003682,GO:0008150,GO:0016740	molecular_function|DNA binding|chromatin binding|biological_process|transferase activity
AT2G02630	7.346274916	11.97916352	2.713386311	0.22650883	-2.142360804	0.004363372	0.01556296	Down	0.154233	0.356652	0.410316	0.052813	0.051873	0.10122	814792	GO:0008270,GO:0047134,GO:0055114	zinc ion binding|protein-disulfide reductase activity|oxidation-reduction process
AT2G02690	2.097432827	4.194865654	0	0	#NAME?	0.039524022	0.102215562	Down	0.048371	0.223034	0.0505577	0	0	0	814798	GO:0005515,GO:0008270,GO:0035556,GO:0046872,GO:0047134,GO:0055114	protein binding|zinc ion binding|intracellular signal transduction|metal ion binding|protein-disulfide reductase activity|oxidation-reduction process
AT2G02990	591.8415173	994.8758455	188.8071892	0.189779649	-2.397602798	6.68E-145	1.12E-141	Down	51.3888	56.3635	51.9038	9.56462	7.34291	10.4899	814828	GO:0003723,GO:0004521,GO:0004540,GO:0005576,GO:0005618,GO:0005886,GO:0006401,GO:0009611,GO:0009718,GO:0016036,GO:0033897,GO:0090501,GO:0090502	RNA binding|endoribonuclease activity|ribonuclease activity|extracellular region|cell wall|plasma membrane|RNA catabolic process|response to wounding|anthocyanin-containing compound biosynthetic process|cellular response to phosphate starvation|ribonuclease T2 activity|RNA phosphodiester bond hydrolysis|RNA phosphodiester bond hydrolysis, endonucleolytic
AT2G03200	14.30492885	21.08374586	7.526111828	0.356962746	-1.486154576	0.008408962	0.027599974	Down	1.0593	0.524431	0.608883	0.308332	0.242133	0.201888	814849	GO:0000041,GO:0004190,GO:0005576,GO:0006508,GO:0008233,GO:0009505,GO:0010228,GO:0010413,GO:0016926,GO:0030163,GO:0045492,GO:0046658,GO:0050665	transition metal ion transport|aspartic-type endopeptidase activity|extracellular region|proteolysis|peptidase activity|plant-type cell wall|vegetative to reproductive phase transition of meristem|glucuronoxylan metabolic process|protein desumoylation|protein catabolic process|xylan biosynthetic process|anchored component of plasma membrane|hydrogen peroxide biosynthetic process
AT2G03720	8.378707908	12.30670017	4.450715646	0.361649799	-1.467334744	0.028202369	0.077080769	Down	0.384552	0.356699	0.439088	0.181655	0.0711527	0.10356	814899	GO:0002238,GO:0005575,GO:0006950,GO:0010054,GO:0016787,GO:0048527,GO:0048589,GO:0048765,GO:0048767	response to molecule of fungal origin|cellular_component|response to stress|trichoblast differentiation|hydrolase activity|lateral root development|developmental growth|root hair cell differentiation|root hair elongation
AT2G05440	26.05487389	44.66566912	7.444078654	0.166662199	-2.585001171	2.55E-10	2.90E-09	Down	0.963865	1.51076	1.11553	0.0542335	0.224796	0.299981	815093	GO:0008150	biological_process
AT2G05510	117.0667225	188.1943636	45.93908135	0.244104449	-2.034429508	1.24E-28	5.22E-27	Down	5.56135	7.41286	7.8135	1.20237	1.78419	1.80535	815100	GO:0008150	biological_process
AT2G05580	16.2069956	24.62146222	7.792528987	0.316493347	-1.659752921	0.000520755	0.002350475	Down	0.303661	0.341182	0.439262	0.077825	0.0965876	0.155876	3768507
AT2G05910	15.9403657	21.38919602	10.49153537	0.490506299	-1.027656432	0.029848157	0.080908308	Down	1.50252	1.12475	0.781011	0.30026	0.486033	0.886974	815143
AT2G07687	5.554036346	9.071319962	2.03675273	0.224526611	-2.155041649	0.014246174	0.043341715	Down	0	0	0	0	0	0	815364	GO:0004129,GO:0005743,GO:0015002,GO:0016020,GO:0016021,GO:0019646,GO:0022904	cytochrome-c oxidase activity|mitochondrial inner membrane|heme-copper terminal oxidase activity|membrane|integral component of membrane|aerobic electron transport chain|respiratory electron transport chain	path:ath00190	Oxidative phosphorylation
AT2G07727	6.01954405	11.01057819	1.028509908	0.093411072	-3.420262633	0.000286233	0.001356809	Down	0.0358783	0.142905	0.180306	0.0367636	0	0.0353111	815400	GO:0005739,GO:0006122,GO:0008121,GO:0009055,GO:0016020,GO:0016021,GO:0016491,GO:0022904,GO:0045275,GO:0046872,GO:0055114,GO:0070469	mitochondrion|mitochondrial electron transport, ubiquinol to cytochrome c|ubiquinol-cytochrome-c reductase activity|electron carrier activity|membrane|integral component of membrane|oxidoreductase activity|respiratory electron transport chain|respiratory chain complex III|metal ion binding|oxidation-reduction process|respiratory chain	path:ath00190	Oxidative phosphorylation
AT2G07835	1.621847901	3.243695802	0	0	#NAME?	0.032943406	0.087874106	Down	0	0.372574	0	0	0	0	6240645
AT2G13547	3.412636097	6.482709022	0.342563173	0.052842596	-4.242154849	0.003291977	0.012158348	Down	3.50974	0	2.10676	0	0	0	6240824
AT2G14100	12.16138014	17.82940474	6.493355537	0.364193625	-1.457222428	0.007771314	0.025774474	Down	0.36717	0.343297	0.557589	0.163172	0.114853	0.134283	815896	GO:0004497,GO:0005506,GO:0006826,GO:0009055,GO:0010106,GO:0010167,GO:0015706,GO:0016020,GO:0016132,GO:0016491,GO:0016705,GO:0016709,GO:0020037,GO:0044550,GO:0046872,GO:0055114	monooxygenase activity|iron ion binding|iron ion transport|electron carrier activity|cellular response to iron ion starvation|response to nitrate|nitrate transport|membrane|brassinosteroid biosynthetic process|oxidoreductase activity|oxidoreductase activity, acting on paired donors, with incorporation or reduction of molecular oxygen|oxidoreductase activity, acting on paired donors, with incorpor…
AT2G15042	228.3472942	331.5114092	125.1831792	0.377613487	-1.405017802	1.74E-27	6.95E-26	Down	4.68112	4.6568	4.29494	1.75542	1.78414	1.53457	7922469	GO:0004672,GO:0005515,GO:0005886,GO:0008150,GO:0009506,GO:0009755,GO:0046777	protein kinase activity|protein binding|plasma membrane|biological_process|plasmodesma|hormone-mediated signaling pathway|protein autophosphorylation
AT2G15490	544.4834278	739.9297002	349.0371555	0.471716645	-1.084007587	4.43E-34	2.40E-32	Down	21.0027	23.3792	21.2696	8.8411	9.46919	9.98539	816041	GO:0005829,GO:0008152,GO:0009636,GO:0009813,GO:0016740,GO:0016757,GO:0016758,GO:0035251,GO:0043231,GO:0047893,GO:0051707,GO:0052696,GO:0080043,GO:0080044	cytosol|metabolic process|response to toxic substance|flavonoid biosynthetic process|transferase activity|transferase activity, transferring glycosyl groups|transferase activity, transferring hexosyl groups|UDP-glucosyltransferase activity|intracellular membrane-bounded organelle|flavonol 3-O-glucosyltransferase activity|response to other organism|flavonoid glucuronidation|quercetin 3-O-glucosylt…
AT2G15780	6.859279387	11.32486295	2.39369583	0.211366428	-2.242181847	0.008855597	0.028863599	Down	0.132738	0.658611	0.485149	0.0446776	0.234005	0.0455089	816073	GO:0005507,GO:0009055	copper ion binding|electron carrier activity
AT2G16005	59.84646608	99.20380234	20.48912982	0.206535731	-2.275536704	9.91E-17	1.98E-15	Down	8.77777	5.96361	7.11027	1.949	1.15782	1.56143	816096
AT2G17280	117.2607421	167.4506104	67.07087369	0.400541231	-1.319977335	4.44E-14	7.11E-13	Down	6.51876	6.88845	6.14525	2.87821	1.78719	2.90635	816234	GO:0005829,GO:0016311,GO:0016791	cytosol|dephosphorylation|phosphatase activity
AT2G18050	293.9742717	412.6326712	175.3158722	0.424871525	-1.234901439	5.67E-27	2.21E-25	Down	19.3511	21.3518	18.9175	7.81147	8.27064	7.27703	816317	GO:0000786,GO:0003677,GO:0005634,GO:0005694,GO:0006334,GO:0009414,GO:0031492	nucleosome|DNA binding|nucleus|chromosome|nucleosome assembly|response to water deprivation|nucleosomal DNA binding
AT2G18150	19.46044532	31.77198899	7.148901642	0.225006424	-2.1519619	1.63E-06	1.14E-05	Down	0.945341	0.85111	1.27716	0.134821	0.303874	0.229489	816328	GO:0004601,GO:0005576,GO:0005618,GO:0006979,GO:0020037,GO:0042744,GO:0046872,GO:0055114	peroxidase activity|extracellular region|cell wall|response to oxidative stress|heme binding|hydrogen peroxide catabolic process|metal ion binding|oxidation-reduction process	path:ath00940	Phenylpropanoid biosynthesis
AT2G18210	346.8460406	469.1014471	224.5906341	0.478767728	-1.062602185	3.47E-12	4.68E-11	Down	33.8816	33.5095	29.6911	17.2421	13.3316	12.9241	816336	GO:0008150	biological_process
AT2G18370	17.08351572	30.78207832	3.38495312	0.109965061	-3.184882884	1.76E-09	1.81E-08	Down	3.95053	2.89538	2.24385	0.298801	0.0976495	0.568706	816352	GO:0006869,GO:0008289	lipid transport|lipid binding
AT2G18450	5.724624888	9.074180255	2.375069521	0.261739293	-1.933797575	0.023335388	0.065687278	Down	0.203032	0.155151	0.0989743	0.0209418	0.0398431	0.0387476	816359	GO:0000104,GO:0005739,GO:0005749,GO:0006099,GO:0006121,GO:0008177,GO:0016491,GO:0016627,GO:0022900,GO:0045273,GO:0050660,GO:0055114	succinate dehydrogenase activity|mitochondrion|mitochondrial respiratory chain complex II, succinate dehydrogenase complex (ubiquinone)|tricarboxylic acid cycle|mitochondrial electron transport, succinate to ubiquinone|succinate dehydrogenase (ubiquinone) activity|oxidoreductase activity|oxidoreductase activity, acting on the CH-CH group of donors|electron transport chain|respiratory chain comple…	path:ath01200,path:ath00020,path:ath00190	Carbon metabolism|Citrate cycle (TCA cycle)|Oxidative phosphorylation
AT2G18800	1.620417755	3.240835509	0	0	#NAME?	0.032983625	0.087961342	Down	0.0846511	0.0875057	0.179897	0	0	0	816395	GO:0004553,GO:0005618,GO:0005975,GO:0006073,GO:0010411,GO:0016762,GO:0042545,GO:0042546,GO:0048046,GO:0080022,GO:0080039	hydrolase activity, hydrolyzing O-glycosyl compounds|cell wall|carbohydrate metabolic process|cellular glucan metabolic process|xyloglucan metabolic process|xyloglucan:xyloglucosyl transferase activity|cell wall modification|cell wall biogenesis|apoplast|primary root development|xyloglucan endotransglucosylase activity
AT2G18860	462.3064962	636.5710994	288.041893	0.452489743	-1.144043006	2.37E-33	1.25E-31	Down	20.1904	21.7317	21.9999	8.46835	10.1447	9.63276	816401	GO:0005634,GO:0016020,GO:0016192,GO:0048193	nucleus|membrane|vesicle-mediated transport|Golgi vesicle transport
AT2G18980	15.05130848	23.98483083	6.117786128	0.255068971	-1.971040686	9.84E-05	0.000510973	Down	1.01672	0.970697	1.28513	0.267592	0.0479557	0.372944	816415	GO:0004601,GO:0005576,GO:0006979,GO:0016491,GO:0020037,GO:0042744,GO:0046872,GO:0055114	peroxidase activity|extracellular region|response to oxidative stress|oxidoreductase activity|heme binding|hydrogen peroxide catabolic process|metal ion binding|oxidation-reduction process	path:ath00940	Phenylpropanoid biosynthesis
AT2G19850	2.108868216	4.217736433	0	0	#NAME?	0.010324342	0.03296243	Down	0.240792	0.191947	0.19205	0	0	0	816504	GO:0008150	biological_process
AT2G20030	1.455997787	2.911995574	0	0	#NAME?	0.048634039	0.121220071	Down	0.0912018	0.179525	0.136796	0	0	0	816522	GO:0005515,GO:0008270,GO:0016021,GO:0016567	protein binding|zinc ion binding|integral component of membrane|protein ubiquitination
AT2G20100	124.7745911	169.1709422	80.37824007	0.475130297	-1.07360489	4.35E-06	2.86E-05	Down	3.76751	3.40871	2.95713	1.38842	1.25857	1.83292	816529	GO:0003677,GO:0005634,GO:0006351,GO:0006355,GO:0046983	DNA binding|nucleus|transcription, DNA-templated|regulation of transcription, DNA-templated|protein dimerization activity
AT2G20560	452.8892306	637.0088032	268.7696579	0.421924558	-1.244943032	2.25E-38	1.48E-36	Down	15.1914	14.0638	14.4637	6.53152	5.50798	5.17295	816578	GO:0006457,GO:0006950,GO:0009408,GO:0009644,GO:0034976,GO:0042542,GO:0051082	protein folding|response to stress|response to heat|response to high light intensity|response to endoplasmic reticulum stress|response to hydrogen peroxide|unfolded protein binding
AT2G20825	4.909027745	7.776235989	2.041819502	0.2625717	-1.929216665	0.037883103	0.098740994	Down	0.315637	0.264195	0.270339	0	0.134646	0.08696	816614	GO:0003677,GO:0005634,GO:0005829,GO:0006351,GO:0006355,GO:0007275	DNA binding|nucleus|cytosol|transcription, DNA-templated|regulation of transcription, DNA-templated|multicellular organismal development
AT2G21840	13.97163094	20.10841351	7.834848377	0.389630359	-1.359822002	0.010920023	0.034635904	Down	0.316579	0.198105	0.492113	0.108565	0.146742	0.12521	816720	GO:0005515,GO:0008270,GO:0035556,GO:0046872,GO:0047134,GO:0055114	protein binding|zinc ion binding|intracellular signal transduction|metal ion binding|protein-disulfide reductase activity|oxidation-reduction process
AT2G22121	1.777560131	3.555120261	0	0	#NAME?	0.02250644	0.063815038	Down	0.739907	0	2.73776	0	0	0	3768634	GO:0005576,GO:0031640,GO:0050832	extracellular region|killing of cells of other organism|defense response to fungus
AT2G22510	38.69363197	73.28335785	4.10390609	0.056000519	-4.158415986	9.18E-17	1.83E-15	Down	7.77883	6.00843	7.03032	0.473967	0.186161	0.365145	816784
AT2G22930	10.32032331	16.52236059	4.118286016	0.249255304	-2.004303889	0.001125924	0.004728273	Down	0.428937	0.451977	0.622471	0.235242	0.065441	0.095536	816824	GO:0008152,GO:0009813,GO:0016758,GO:0043231,GO:0052696,GO:0080043,GO:0080044	metabolic process|flavonoid biosynthetic process|transferase activity, transferring hexosyl groups|intracellular membrane-bounded organelle|flavonoid glucuronidation|quercetin 3-O-glucosyltransferase activity|quercetin 7-O-glucosyltransferase activity
AT2G23540	43.81662664	77.08337781	10.54987547	0.13686317	-2.869193823	1.70E-19	4.13E-18	Down	1.9274	2.29902	2.21668	0.307707	0.0859583	0.335336	816886	GO:0005576,GO:0016042,GO:0016788	extracellular region|lipid catabolic process|hydrolase activity, acting on ester bonds
AT2G24850	1996.681759	2830.234993	1163.128525	0.410965354	-1.282911322	1.32E-56	1.87E-54	Down	63.6799	60.107	57.3577	23.8593	22.9848	21.9369	817022	GO:0003824,GO:0004838,GO:0006520,GO:0008483,GO:0009058,GO:0009611,GO:0009753,GO:0030170	catalytic activity|L-tyrosine:2-oxoglutarate aminotransferase activity|cellular amino acid metabolic process|transaminase activity|biosynthetic process|response to wounding|response to jasmonic acid|pyridoxal phosphate binding	path:ath01230,path:ath00270,path:ath00350,path:ath00360,path:ath00400,path:ath00130,path:ath00950,path:ath00960	Biosynthesis of amino acids|Cysteine and methionine metabolism|Tyrosine metabolism|Phenylalanine metabolism|Phenylalanine, tyrosine and tryptophan biosynthesis|Ubiquinone and other terpenoid-quinone biosynthesis|Isoquinoline alkaloid biosynthesis|Tropane, piperidine and pyridine alkaloid biosynthesis
AT2G24980	96.7319999	136.4514279	57.01257187	0.417823197	-1.259035503	2.06E-06	1.42E-05	Down	2.19626	2.11843	2.35825	0.809844	1.04259	0.950095	817037	GO:0005199,GO:0009664	structural constituent of cell wall|plant-type cell wall organization
AT2G25240	8.37641163	12.28772769	4.465095572	0.363378461	-1.460455189	0.028215241	0.077106947	Down	0.353779	0.803412	0.360999	0.265598	0.178236	0.0867588	817062	GO:0004867,GO:0005615,GO:0010951	serine-type endopeptidase inhibitor activity|extracellular space|negative regulation of endopeptidase activity
AT2G25600	6.871533728	11.02461437	2.718453082	0.246580333	-2.019870359	0.030057289	0.081418634	Down	0.082656	0.109678	0.250309	0.027943	0.0138097	0.0537405	817099	GO:0005216,GO:0005249,GO:0005515,GO:0006811,GO:0006813,GO:0016020,GO:0016021,GO:0055085	ion channel activity|voltage-gated potassium channel activity|protein binding|ion transport|potassium ion transport|membrane|integral component of membrane|transmembrane transport
AT2G25810	19.13201775	29.8007601	8.463275408	0.283995287	-1.816061109	4.17E-05	0.000232681	Down	1.3474	1.47325	1.12649	0.161442	0.350572	0.553389	817123	GO:0005215,GO:0005887,GO:0006810,GO:0006833,GO:0009705,GO:0009992,GO:0015250,GO:0015254,GO:0015793,GO:0016020,GO:0034220,GO:0042807	transporter activity|integral component of plasma membrane|transport|water transport|plant-type vacuole membrane|cellular water homeostasis|water channel activity|glycerol channel activity|glycerol transport|membrane|ion transmembrane transport|central vacuole
AT2G25980	21.17725939	29.78309091	12.57142788	0.422099503	-1.244344963	0.002240394	0.00873765	Down	0.543493	0.751784	0.606412	0.200632	0.223345	0.348234	817139	GO:0009506,GO:0030246	plasmodesma|carbohydrate binding
AT2G26010	7.622552107	14.55997787	0.685126346	0.047055452	-4.409494287	2.18E-06	1.50E-05	Down	1.11402	2.55287	2.04018	0	0.270854	0	817142	GO:0005576,GO:0006952,GO:0031640,GO:0050832	extracellular region|defense response|killing of cells of other organism|defense response to fungus
AT2G26020	6.021013427	10.99913702	1.042889834	0.094815605	-3.398731664	0.000285982	0.001355895	Down	2.55279	6.94773	3.39342	1.45751	0	0	817143	GO:0005576,GO:0006952,GO:0031640,GO:0050832	extracellular region|defense response|killing of cells of other organism|defense response to fungus
AT2G26150	145.7879129	228.3363156	63.23951025	0.276957741	-1.85226223	5.13E-30	2.30E-28	Down	5.81957	6.46265	5.96136	1.66578	1.65742	1.39435	817155	GO:0001666,GO:0003677,GO:0003700,GO:0005634,GO:0005737,GO:0006351,GO:0006355,GO:0009408,GO:0009644,GO:0010200,GO:0010286,GO:0034605,GO:0034620,GO:0042542,GO:0043565,GO:0044212,GO:0045893,GO:0071456	response to hypoxia|DNA binding|transcription factor activity, sequence-specific DNA binding|nucleus|cytoplasm|transcription, DNA-templated|regulation of transcription, DNA-templated|response to heat|response to high light intensity|response to chitin|heat acclimation|cellular response to heat|cellular response to unfolded protein|response to hydrogen peroxide|sequence-specific DNA binding|transc…
AT2G26370	10.45569574	18.15486538	2.756526089	0.151834014	-2.719433072	2.79E-05	0.00015995	Down	1.36179	1.07844	2.11465	0.46009	0.179515	0.0874163	817177
AT2G26400	16.95099117	23.6624842	10.23949814	0.432731325	-1.208456535	0.007935421	0.026233277	Down	1.26062	0.576005	0.636802	0.486448	0.212673	0.465947	817180	GO:0005506,GO:0005634,GO:0005737,GO:0010297,GO:0010309,GO:0016491,GO:0019509,GO:0055114	iron ion binding|nucleus|cytoplasm|heteropolysaccharide binding|acireductone dioxygenase [iron(II)-requiring] activity|oxidoreductase activity|L-methionine biosynthetic process from methylthioadenosine|oxidation-reduction process	path:ath00270	Cysteine and methionine metabolism
AT2G26410	5.048113606	8.420663965	1.675563248	0.19898232	-2.329287848	0.013771763	0.042158018	Down	0.0806269	0.154571	0.15677	0	0.0216315	0.063041	817181	GO:0005515	protein binding
AT2G27000	15.76531432	23.31857008	8.212058563	0.352168188	-1.505663503	0.001613116	0.006500221	Down	0.704292	0.561406	0.41295	0.291144	0.153298	0.148446	817242	GO:0000041,GO:0004497,GO:0005506,GO:0005783,GO:0006826,GO:0009055,GO:0010106,GO:0010167,GO:0015706,GO:0016020,GO:0016132,GO:0016491,GO:0016705,GO:0016709,GO:0020037,GO:0044550,GO:0046872,GO:0055114	transition metal ion transport|monooxygenase activity|iron ion binding|endoplasmic reticulum|iron ion transport|electron carrier activity|cellular response to iron ion starvation|response to nitrate|nitrate transport|membrane|brassinosteroid biosynthetic process|oxidoreductase activity|oxidoreductase activity, acting on paired donors, with incorporation or reduction of molecular oxygen|oxidoreduc…
AT2G27010	10.18615692	14.25452771	6.117786128	0.429181959	-1.220338662	0.042133779	0.107642517	Down	0.379999	0.335045	0.370462	0.207159	0.0280123	0.245479	817243	GO:0004497,GO:0005506,GO:0009055,GO:0016020,GO:0016491,GO:0016705,GO:0016709,GO:0020037,GO:0044550,GO:0046872,GO:0055114	monooxygenase activity|iron ion binding|electron carrier activity|membrane|oxidoreductase activity|oxidoreductase activity, acting on paired donors, with incorporation or reduction of molecular oxygen|oxidoreductase activity, acting on paired donors, with incorporation or reduction of molecular oxygen, NAD(P)H as one donor, and incorporation of one atom of oxygen|heme binding|secondary metabolite…
AT2G27240	1.946397397	3.892794794	0	0	#NAME?	0.015202244	0.045782728	Down	0.225173	0.0987458	0.0665378	0	0	0	817266	GO:0015743,GO:0016021	malate transport|integral component of membrane
AT2G27505	12.44487404	18.78291588	6.106832196	0.325126952	-1.620924938	0.003081573	0.011490012	Down	0.150881	0.247628	0.503612	0.0511031	0.301812	0.244578	817296
AT2G27550	65.0715687	87.13237142	43.01076599	0.493625564	-1.018510984	8.19E-06	5.14E-05	Down	5.17345	5.34208	3.97653	2.62547	1.91968	2.29476	817302	GO:0005634,GO:0005737,GO:0009910,GO:0010228	nucleus|cytoplasm|negative regulation of flower development|vegetative to reproductive phase transition of meristem
AT2G28200	153.9217771	206.5176169	101.3259373	0.490640648	-1.027261334	1.09E-06	7.85E-06	Down	7.71337	5.75143	6.71116	3.1217	3.12719	3.07319	817366	GO:0003676,GO:0003700,GO:0005634,GO:0006351,GO:0006355,GO:0046872	nucleic acid binding|transcription factor activity, sequence-specific DNA binding|nucleus|transcription, DNA-templated|regulation of transcription, DNA-templated|metal ion binding
AT2G28970	2.599243997	4.85592482	0.342563173	0.070545403	-3.825304116	0.018317808	0.053640592	Down	0.060944	0.0415301	0.0420006	0	0.0207819	0	817446	GO:0000166,GO:0001653,GO:0004672,GO:0004674,GO:0004675,GO:0005515,GO:0005524,GO:0005886,GO:0006468,GO:0007178,GO:0009506,GO:0009755,GO:0016301,GO:0016310,GO:0016772,GO:0031625,GO:0046777	nucleotide binding|peptide receptor activity|protein kinase activity|protein serine/threonine kinase activity|transmembrane receptor protein serine/threonine kinase activity|protein binding|ATP binding|plasma membrane|protein phosphorylation|transmembrane receptor protein serine/threonine kinase signaling pathway|plasmodesma|hormone-mediated signaling pathway|kinase activity|phosphorylation|trans…
AT2G29330	9.866704761	14.26856389	5.464845628	0.382998995	-1.384587489	0.023572709	0.066220814	Down	0.900027	0.665096	0.925345	0.362902	0.30346	0.176951	817482	GO:0000041,GO:0006826,GO:0008152,GO:0010106,GO:0010167,GO:0015706,GO:0016491,GO:0055114	transition metal ion transport|iron ion transport|metabolic process|cellular response to iron ion starvation|response to nitrate|nitrate transport|oxidoreductase activity|oxidation-reduction process	path:ath00960	Tropane, piperidine and pyridine alkaloid biosynthesis
AT2G29410	21.56873999	29.48933564	13.64814434	0.46281627	-1.111488511	0.005475951	0.018908993	Down	1.11738	0.996032	0.868093	0.495267	0.396849	0.491089	817490	GO:0005774,GO:0006812,GO:0006829,GO:0008324,GO:0016021,GO:0046872,GO:0055085	vacuolar membrane|cation transport|zinc II ion transport|cation transmembrane transporter activity|integral component of membrane|metal ion binding|transmembrane transport
AT2G29440	1181.02132	1593.977589	768.0650506	0.48185436	-1.053330936	2.35E-53	2.86E-51	Down	82.3186	86.7232	81.6695	39.5322	36.3232	37.9238	817493	GO:0004364,GO:0005515,GO:0005737,GO:0005829,GO:0009407,GO:0009636	glutathione transferase activity|protein binding|cytoplasm|cytosol|toxin catabolic process|response to toxic substance	path:ath00480	Glutathione metabolism
AT2G29460	452.5030131	642.1501793	262.8558469	0.40933703	-1.288638913	9.01E-41	6.85E-39	Down	27.9549	27.1491	28.2828	12.0968	11.0539	9.6607	817495	GO:0004364,GO:0005515,GO:0005737,GO:0005829,GO:0009407,GO:0009636	glutathione transferase activity|protein binding|cytoplasm|cytosol|toxin catabolic process|response to toxic substance	path:ath00480	Glutathione metabolism
AT2G29470	49.72253991	79.66134343	19.78373639	0.248348013	-2.009564888	3.51E-13	5.15E-12	Down	2.74643	3.92576	4.40331	0.803203	0.758514	0.886136	817496	GO:0004364,GO:0005515,GO:0005737,GO:0005829,GO:0009407,GO:0009636	glutathione transferase activity|protein binding|cytoplasm|cytosol|toxin catabolic process|response to toxic substance	path:ath00480	Glutathione metabolism
AT2G29480	60.36881022	91.67688335	29.06073709	0.316990893	-1.657486703	1.25E-11	1.60E-10	Down	3.53009	4.0374	3.67679	1.43565	1.38632	0.977144	817497	GO:0004364,GO:0005515,GO:0005737,GO:0005829,GO:0009407,GO:0009636	glutathione transferase activity|protein binding|cytoplasm|cytosol|toxin catabolic process|response to toxic substance	path:ath00480	Glutathione metabolism
AT2G29490	222.0876961	358.8218567	85.3535356	0.237871618	-2.07174495	2.42E-46	2.31E-44	Down	13.4728	15.4149	13.2741	3.09784	3.45258	2.83406	817498	GO:0004364,GO:0005515,GO:0005737,GO:0005829,GO:0009407,GO:0009636	glutathione transferase activity|protein binding|cytoplasm|cytosol|toxin catabolic process|response to toxic substance	path:ath00480	Glutathione metabolism
AT2G29500	162.7472183	274.0043745	51.4900621	0.187916934	-2.411833011	3.52E-40	2.59E-38	Down	11.835	14.7324	14.9404	2.86322	1.70464	2.48704	817499	GO:0005737,GO:0006979,GO:0009408,GO:0009644,GO:0042542	cytoplasm|response to oxidative stress|response to heat|response to high light intensity|response to hydrogen peroxide	path:ath04141	Protein processing in endoplasmic reticulum
AT2G29750	51.66565209	72.20848051	31.12282368	0.431013414	-1.214195327	2.37E-06	1.62E-05	Down	1.6171	2.20483	1.91353	0.888963	0.766057	0.620544	817525	GO:0008152,GO:0009813,GO:0016758,GO:0035251,GO:0043231,GO:0047893,GO:0052696,GO:0080043,GO:0080044,GO:0080045	metabolic process|flavonoid biosynthetic process|transferase activity, transferring hexosyl groups|UDP-glucosyltransferase activity|intracellular membrane-bounded organelle|flavonol 3-O-glucosyltransferase activity|flavonoid glucuronidation|quercetin 3-O-glucosyltransferase activity|quercetin 7-O-glucosyltransferase activity|quercetin 3'-O-glucosyltransferase activity
AT2G30130	12.78090177	19.43045787	6.131345666	0.315553329	-1.664044251	0.002045986	0.008053232	Down	1.0733	1.25212	1.59539	0.32152	0.409205	0.476383	817565	GO:0003677,GO:0009965,GO:0010016	DNA binding|leaf morphogenesis|shoot system morphogenesis
AT2G30400	49.34063214	71.96177009	26.71949419	0.371301236	-1.429337976	7.90E-08	6.67E-07	Down	3.66713	3.1984	3.69508	1.54908	1.35499	0.781234	817591	GO:0003677,GO:0005634,GO:0006351,GO:0009407,GO:0010583,GO:0045892,GO:0048513	DNA binding|nucleus|transcription, DNA-templated|toxin catabolic process|response to cyclopentenone|negative regulation of transcription, DNA-templated|organ development
AT2G30750	528.1141452	755.2311023	300.9971881	0.398549778	-1.32716817	3.36E-48	3.41E-46	Down	14.6819	15.4962	17.0037	6.03384	5.87476	5.60485	817626	GO:0005506,GO:0009055,GO:0016705,GO:0020037,GO:0055114	iron ion binding|electron carrier activity|oxidoreductase activity, acting on paired donors, with incorporation or reduction of molecular oxygen|heme binding|oxidation-reduction process	path:ath00903,path:ath00945	Limonene and pinene degradation|Stilbenoid, diarylheptanoid and gingerol biosynthesis
AT2G30766	307.1185661	499.0524185	115.1847138	0.230806844	-2.11524209	4.71E-23	1.44E-21	Down	40.5565	38.4335	35.8046	9.67463	8.32708	7.58249	6240993	GO:0003674,GO:0005575,GO:0008150	molecular_function|cellular_component|biological_process
AT2G31180	56.89923444	92.67406004	21.12440884	0.22794306	-2.133254609	3.28E-16	6.25E-15	Down	3.19777	3.89963	3.68822	0.613847	0.780427	0.705977	817674	GO:0003677,GO:0003682,GO:0003700,GO:0006355,GO:0009651,GO:0009723,GO:0009733,GO:0009751,GO:0009753	DNA binding|chromatin binding|transcription factor activity, sequence-specific DNA binding|regulation of transcription, DNA-templated|response to salt stress|response to ethylene|response to auxin|response to salicylic acid|response to jasmonic acid
AT2G31230	96.71894302	133.0487094	60.38917667	0.45388773	-1.139592607	0.000128972	0.000656553	Down	4.98269	8.19696	7.56225	2.54024	3.50123	2.53014	817680	GO:0003677,GO:0003700,GO:0005634,GO:0006351,GO:0006355,GO:0006952,GO:0009507,GO:0009873,GO:0010200	DNA binding|transcription factor activity, sequence-specific DNA binding|nucleus|transcription, DNA-templated|regulation of transcription, DNA-templated|defense response|chloroplast|ethylene-activated signaling pathway|response to chitin
AT2G32510	320.8798337	488.9418827	152.8177846	0.312547953	-1.677850541	1.70E-49	1.80E-47	Down	11.6046	11.7301	12.3553	3.64587	3.5572	3.54345	817812	GO:0000166,GO:0000186,GO:0004672,GO:0004674,GO:0004709,GO:0005524,GO:0005737,GO:0006468,GO:0007346,GO:0016301,GO:0016310,GO:0016772,GO:0042981,GO:0051403	nucleotide binding|activation of MAPKK activity|protein kinase activity|protein serine/threonine kinase activity|MAP kinase kinase kinase activity|ATP binding|cytoplasm|protein phosphorylation|regulation of mitotic cell cycle|kinase activity|phosphorylation|transferase activity, transferring phosphorus-containing groups|regulation of apoptotic process|stress-activated MAPK cascade
AT2G33175	2.59237877	4.851507522	0.333250019	0.068689993	-3.863756248	0.018399986	0.05384083	Down	0.112078	0.551983	0.560813	0	0	0.108035	7922330	GO:0003674,GO:0008150	molecular_function|biological_process
AT2G34000	1.777819632	3.555639263	0	0	#NAME?	0.022501409	0.063808501	Down	0.288969	0.430796	0	0	0	0	817961	GO:0005515,GO:0008270,GO:0046872	protein binding|zinc ion binding|metal ion binding
AT2G34010	88.56444242	120.1154926	57.01339226	0.474654776	-1.075049494	3.31E-07	2.55E-06	Down	3.50577	4.69182	3.11666	1.62174	1.57751	1.56983	817962	GO:0005515,GO:0048366	protein binding|leaf development
AT2G34180	16.32130219	27.19213868	5.450465702	0.2004427	-2.318738217	3.14E-06	2.11E-05	Down	0.384766	0.678802	0.512165	0.13148	0.102207	0.0746136	817979	GO:0004672,GO:0004674,GO:0005524,GO:0006468,GO:0007165	protein kinase activity|protein serine/threonine kinase activity|ATP binding|protein phosphorylation|signal transduction
AT2G34350	34.1225419	49.90007373	18.34501006	0.367634929	-1.443654252	7.55E-06	4.77E-05	Down	1.45667	1.36257	1.43115	0.315976	0.435035	0.563698	817997	GO:0016021,GO:0055085	integral component of membrane|transmembrane transport
AT2G34360	13.67344705	19.11538883	8.231505261	0.430621911	-1.215506367	0.016548419	0.049297823	Down	0.401676	0.475353	0.32024	0.120938	0.0398631	0.0773128	817999	GO:0006855,GO:0015238,GO:0015297,GO:0016020,GO:0016021,GO:0055085	drug transmembrane transport|drug transmembrane transporter activity|antiporter activity|membrane|integral component of membrane|transmembrane transport
AT2G35075	14.14850987	19.1291713	9.167848452	0.479260095	-1.061119274	0.03473087	0.091888251	Down	0.300694	0.257978	0.448463	0.0379863	0.112721	0	818073	GO:0008150	biological_process
AT2G35270	3.590517631	6.1432122	1.037823063	0.168938176	-2.565432716	0.026897963	0.074130089	Down	0.1508	0.440592	0.11241	0.049986	0.0543751	0	818094	GO:0000041,GO:0003677,GO:0003680,GO:0005654,GO:0006351,GO:0009733,GO:0009741,GO:0010359,GO:0045892,GO:0048440,GO:0048653	transition metal ion transport|DNA binding|AT DNA binding|nucleoplasm|transcription, DNA-templated|response to auxin|response to brassinosteroid|regulation of anion channel activity|negative regulation of transcription, DNA-templated|carpel development|anther development
AT2G35380	15.92473577	30.12570174	1.723769798	0.057219241	-4.127355821	1.16E-11	1.49E-10	Down	1.06601	1.19221	0.90404	0.123143	0	0	818105	GO:0004601,GO:0005576,GO:0006979,GO:0016491,GO:0020037,GO:0042744,GO:0046872,GO:0055114	peroxidase activity|extracellular region|response to oxidative stress|oxidoreductase activity|heme binding|hydrogen peroxide catabolic process|metal ion binding|oxidation-reduction process	path:ath00940	Phenylpropanoid biosynthesis
AT2G35700	21.43721212	30.76909171	12.10533253	0.393425085	-1.345839146	0.010217545	0.032682317	Down	1.33398	2.06855	1.79527	0.0688633	0.372688	0.720694	818139	GO:0003677,GO:0003700,GO:0005634,GO:0006351,GO:0006355,GO:0009834,GO:0009873	DNA binding|transcription factor activity, sequence-specific DNA binding|nucleus|transcription, DNA-templated|regulation of transcription, DNA-templated|plant-type secondary cell wall biogenesis|ethylene-activated signaling pathway
AT2G35770	20.47656511	32.08470517	8.868425057	0.276406625	-1.855135902	1.41E-05	8.49E-05	Down	0.870717	0.709167	0.578982	0.185889	0.190316	0.105813	818149	GO:0004185,GO:0005576,GO:0006508	serine-type carboxypeptidase activity|extracellular region|proteolysis
AT2G36540	44.99325197	65.44838213	24.53812181	0.374923276	-1.415332703	4.13E-07	3.14E-06	Down	3.16642	2.99221	2.18767	1.13024	0.743563	0.803889	818227	GO:0016787	hydrolase activity
AT2G37360	8.700407938	13.60646672	3.794349152	0.278863663	-1.842368137	0.005602361	0.019294275	Down	0.182686	0.232482	0.268699	0.105727	0.0161723	0.0157419	818312	GO:0005524,GO:0006810,GO:0010345,GO:0016020,GO:0016021,GO:0016887	ATP binding|transport|suberin biosynthetic process|membrane|integral component of membrane|ATPase activity
AT2G37440	15.57470928	24.30925347	6.840165093	0.281381125	-1.829402538	0.000191761	0.000942978	Down	0.353481	0.303351	0.383395	0.126215	0.0950517	0.0555804	818321	GO:0004519,GO:0004527,GO:0046856	endonuclease activity|exonuclease activity|phosphatidylinositol dephosphorylation
AT2G38010	835.156501	1146.035444	524.2775576	0.457470631	-1.128248968	4.70E-49	4.89E-47	Down	18.0853	17.8319	18.4655	7.59063	7.39688	8.39074	818379	GO:0005576,GO:0006665,GO:0009506,GO:0017040	extracellular region|sphingolipid metabolic process|plasmodesma|ceramidase activity	path:ath00600	Sphingolipid metabolism
AT2G38240	1774.080321	2706.632323	841.52832	0.310913423	-1.685415192	5.01E-155	9.03E-152	Down	78.3115	76.7021	76.7621	24.4792	22.8992	20.2786	818403	GO:0009407,GO:0010583,GO:0016491,GO:0016706,GO:0046872,GO:0055114	toxin catabolic process|response to cyclopentenone|oxidoreductase activity|oxidoreductase activity, acting on paired donors, with incorporation or reduction of molecular oxygen, 2-oxoglutarate as one donor, and incorporation of one atom each of oxygen into both donors|metal ion binding|oxidation-reduction process
AT2G38380	29.90988787	55.39781995	4.421955794	0.079821838	-3.647072696	2.59E-18	5.82E-17	Down	2.18408	2.19017	1.98723	0.1127	0.194641	0.189368	818419	GO:0004601,GO:0005576,GO:0005773,GO:0006979,GO:0009505,GO:0009651,GO:0010043,GO:0016491,GO:0020037,GO:0042744,GO:0046872,GO:0055114	peroxidase activity|extracellular region|vacuole|response to oxidative stress|plant-type cell wall|response to salt stress|response to zinc ion|oxidoreductase activity|heme binding|hydrogen peroxide catabolic process|metal ion binding|oxidation-reduction process	path:ath00940	Phenylpropanoid biosynthesis
AT2G38390	7.616861134	14.89115909	0.342563173	0.023004467	-5.441942179	2.93E-07	2.27E-06	Down	0.393001	0.846858	0.855877	0	0	0	818420	GO:0004601,GO:0005576,GO:0005773,GO:0006979,GO:0009651,GO:0020037,GO:0042744,GO:0046872,GO:0055114	peroxidase activity|extracellular region|vacuole|response to oxidative stress|response to salt stress|heme binding|hydrogen peroxide catabolic process|metal ion binding|oxidation-reduction process	path:ath00940	Phenylpropanoid biosynthesis
AT2G39030	41.36409763	69.04197792	13.68621735	0.198230377	-2.334750032	5.56E-14	8.79E-13	Down	4.40836	3.5433	4.5303	0.99151	0.702951	0.625353	818489	GO:0006591,GO:0006952,GO:0008080,GO:0009753	ornithine metabolic process|defense response|N-acetyltransferase activity|response to jasmonic acid
AT2G39330	26.45678569	37.59493057	15.31864082	0.407465597	-1.295249841	0.000368462	0.001711595	Down	0.859875	0.651077	0.620799	0.279782	0.277179	0.228177	818518	GO:0005773,GO:0009506,GO:0030246	vacuole|plasmodesma|carbohydrate binding
AT2G39435	313.7198185	418.8611617	208.5784753	0.497965661	-1.005881835	1.05E-19	2.59E-18	Down	8.43701	9.63489	10.1501	4.11315	3.99647	4.66608	6241019	GO:0003674,GO:0008150,GO:0016740,GO:0048046	molecular_function|biological_process|transferase activity|apoplast
AT2G40330	421.9015204	617.9630301	225.8400108	0.365458773	-1.452219428	4.10E-28	1.68E-26	Down	28.831	27.9891	27.1809	9.03118	9.45986	9.59563	818626	GO:0004872,GO:0005634,GO:0005737,GO:0009738,GO:0010427,GO:0042803	receptor activity|nucleus|cytoplasm|abscisic acid-activated signaling pathway|abscisic acid binding|protein homodimerization activity	path:ath04075	Plant hormone signal transduction
AT2G40340	59.73664576	88.46386648	31.00942504	0.350532102	-1.512381523	6.12E-10	6.63E-09	Down	2.29525	2.28479	2.97818	0.863546	0.6559	0.928172	818627	GO:0003677,GO:0003700,GO:0005634,GO:0006351,GO:0006355,GO:0009737,GO:0009738,GO:0010286	DNA binding|transcription factor activity, sequence-specific DNA binding|nucleus|transcription, DNA-templated|regulation of transcription, DNA-templated|response to abscisic acid|abscisic acid-activated signaling pathway|heat acclimation
AT2G40370	26.33137686	49.9307411	2.73201262	0.054716044	-4.191892267	1.04E-18	2.39E-17	Down	0.988975	0.677008	0.704509	0.0391994	0.0653617	0.0212445	818630	GO:0005507,GO:0016491,GO:0046274,GO:0046688,GO:0048046,GO:0052716,GO:0055114	copper ion binding|oxidoreductase activity|lignin catabolic process|response to copper ion|apoplast|hydroquinone:oxygen oxidoreductase activity|oxidation-reduction process
AT2G40710	26.08183926	38.55442758	13.60925094	0.352988017	-1.502308886	4.91E-05	0.000270027	Down	2.31451	3.75262	3.2579	1.35406	1.51615	1.09539	818666	GO:0004872,GO:0008150,GO:0009725,GO:0016021	receptor activity|biological_process|response to hormone|integral component of membrane
AT2G40955	24.07665084	37.57466637	10.57863532	0.281536374	-1.828606768	3.13E-06	2.10E-05	Down	0.454286	0.664392	0.6016	0.197395	0.0189217	0.2028	818695	GO:0003674,GO:0008150	molecular_function|biological_process
AT2G41240	60.40868475	94.59615651	26.221213	0.277191103	-1.851047141	9.42E-14	1.45E-12	Down	4.08647	5.22737	4.69795	0.861255	0.843893	1.44486	818723	GO:0003677,GO:0003700,GO:0005634,GO:0006351,GO:0006355,GO:0009414,GO:0010106,GO:0046983,GO:0055072	DNA binding|transcription factor activity, sequence-specific DNA binding|nucleus|transcription, DNA-templated|regulation of transcription, DNA-templated|response to water deprivation|cellular response to iron ion starvation|protein dimerization activity|iron ion homeostasis
AT2G41970	12.7844869	18.46239154	7.106582252	0.384922085	-1.377361645	0.010116825	0.032411179	Down	0.410956	0.408521	0.471245	0	0.163123	0.29105	818797	GO:0001653,GO:0004672,GO:0004675,GO:0004713,GO:0005524,GO:0005886,GO:0006468,GO:0007178,GO:0009506,GO:0009755,GO:0031625,GO:0046777	peptide receptor activity|protein kinase activity|transmembrane receptor protein serine/threonine kinase activity|protein tyrosine kinase activity|ATP binding|plasma membrane|protein phosphorylation|transmembrane receptor protein serine/threonine kinase signaling pathway|plasmodesma|hormone-mediated signaling pathway|ubiquitin protein ligase binding|protein autophosphorylation
AT2G42150	10.80209776	16.84392294	4.760272584	0.282610684	-1.823112087	0.002242613	0.008744847	Down	0.19865	0.287291	0.308876	0.0462513	0.0631149	0.092058	818815	GO:0003677,GO:0003682,GO:0005515	DNA binding|chromatin binding|protein binding
AT2G42430	14.78235702	21.73493243	7.829781606	0.360239519	-1.472971638	0.002983581	0.011181621	Down	1.1807	0.615239	0.843027	0.209227	0.428794	0.333647	818843	GO:0005634,GO:0010311	nucleus|lateral root formation
AT2G42440	2.769251909	5.195940644	0.342563173	0.065929	-3.92294298	0.012984024	0.040098342	Down	0.360317	0.108059	0.270884	0	0.0527282	0	818844
AT2G42530	181.9632111	269.183546	94.74287622	0.351963846	-1.506500852	6.04E-20	1.50E-18	Down	14.8785	16.1937	17.9289	4.90766	5.27716	6.08531	818853	GO:0005534,GO:0005739,GO:0008289,GO:0009409,GO:0009507,GO:0009570,GO:0009631,GO:0009737,GO:0009941,GO:0010150,GO:0042631,GO:0050832	galactose binding|mitochondrion|lipid binding|response to cold|chloroplast|chloroplast stroma|cold acclimation|response to abscisic acid|chloroplast envelope|leaf senescence|cellular response to water deprivation|defense response to fungus
AT2G42540	187.0035387	262.7722864	111.234791	0.423312491	-1.240205036	8.85E-19	2.06E-17	Down	12.6712	11.7583	13.0216	4.61686	5.3308	4.67804	818854	GO:0000165,GO:0003674,GO:0005534,GO:0006355,GO:0006612,GO:0006970,GO:0007623,GO:0008289,GO:0009409,GO:0009414,GO:0009416,GO:0009507,GO:0009570,GO:0009617,GO:0009631,GO:0009644,GO:0009651,GO:0009667,GO:0009737,GO:0009819,GO:0009862,GO:0009867,GO:0009941,GO:0010017,GO:0010150,GO:0010286,GO:0010310,GO:0010363,GO:0031348,GO:0035304,GO:0042538,GO:0050821,GO:0050826,GO:0051259,GO:0051260	MAPK cascade|molecular_function|galactose binding|regulation of transcription, DNA-templated|protein targeting to membrane|response to osmotic stress|circadian rhythm|lipid binding|response to cold|response to water deprivation|response to light stimulus|chloroplast|chloroplast stroma|response to bacterium|cold acclimation|response to high light intensity|response to salt stress|plastid inner mem…
AT2G42660	4.561119515	8.089482738	1.032756291	0.127666542	-2.969547607	0.004654014	0.016439315	Down	0.114456	0.402331	0.235108	0	0.113581	0	818866	GO:0003677,GO:0003682,GO:0003700,GO:0006355	DNA binding|chromatin binding|transcription factor activity, sequence-specific DNA binding|regulation of transcription, DNA-templated
AT2G43060	317.5394046	439.0869621	195.9918471	0.446362256	-1.163713055	1.20E-09	1.26E-08	Down	22.7863	20.492	18.3713	8.22125	8.74489	9.25447	818908	GO:0003700,GO:0005634,GO:0006351,GO:0006355,GO:0009740,GO:0009742,GO:0040008,GO:0046983	transcription factor activity, sequence-specific DNA binding|nucleus|transcription, DNA-templated|regulation of transcription, DNA-templated|gibberellic acid mediated signaling pathway|brassinosteroid mediated signaling pathway|regulation of growth|protein dimerization activity
AT2G43150	2253.403766	3481.568527	1025.239005	0.294476182	-1.763777147	5.58E-96	2.42E-93	Down	129.875	167.804	150.44	29.8428	35.0917	38.3143	818917	GO:0005199,GO:0009664	structural constituent of cell wall|plant-type cell wall organization
AT2G43580	3.739539891	6.479329727	0.999750056	0.154298376	-2.696205215	0.020348278	0.05848194	Down	0.328759	0.298936	0.217272	0	0	0.124025	818960	GO:0004568,GO:0005975,GO:0006032,GO:0008061,GO:0009873,GO:0016998	chitinase activity|carbohydrate metabolic process|chitin catabolic process|chitin binding|ethylene-activated signaling pathway|cell wall macromolecule catabolic process	path:ath00520	Amino sugar and nucleotide sugar metabolism
AT2G43670	2.268870886	4.537741771	0	0	#NAME?	0.007026439	0.023567764	Down	0.524591	0.506376	0.768711	0	0	0	818969	GO:0008150,GO:0009736	biological_process|cytokinin-activated signaling pathway
AT2G44110	24.35072358	34.67773341	14.02371375	0.404401106	-1.306141152	0.000546337	0.002456469	Down	0.959303	0.759885	0.575342	0.342681	0.347519	0.215393	819017	GO:0005516,GO:0006952,GO:0009607,GO:0010054,GO:0016020,GO:0016021,GO:0048765,GO:0048767	calmodulin binding|defense response|response to biotic stimulus|trichoblast differentiation|membrane|integral component of membrane|root hair cell differentiation|root hair elongation
AT2G44460	46.8716439	72.26618224	21.47710556	0.297194412	-1.750521104	3.78E-10	4.19E-09	Down	1.25774	1.41299	1.7233	0.389455	0.499304	0.444573	819053	GO:0004553,GO:0005975,GO:0008422,GO:0016020,GO:0080167	hydrolase activity, hydrolyzing O-glycosyl compounds|carbohydrate metabolic process|beta-glucosidase activity|membrane|response to karrikin	path:ath00500,path:ath00460,path:ath00940	Starch and sucrose metabolism|Cyanoamino acid metabolism|Phenylpropanoid biosynthesis
AT2G44480	21.23756959	29.48336134	12.99177785	0.440647784	-1.182302144	0.00337508	0.012424116	Down	0.584307	0.518702	0.474893	0.322662	0.173368	0.241979	819055	GO:0004553,GO:0005975,GO:0008422	hydrolase activity, hydrolyzing O-glycosyl compounds|carbohydrate metabolic process|beta-glucosidase activity	path:ath00500,path:ath00460,path:ath00940	Starch and sucrose metabolism|Cyanoamino acid metabolism|Phenylpropanoid biosynthesis
AT2G44670	1919.701563	2589.243413	1250.159712	0.48282819	-1.050418183	9.32E-68	1.72E-65	Down	211.157	245.98	239.731	87.603	108.135	108.776	819075	GO:0005575,GO:0008150	cellular_component|biological_process
AT2G44810	4.741190689	7.778058279	1.7043231	0.219119353	-2.190211181	0.02297744	0.064883345	Down	0.107271	0.186225	0.302438	0.0356774	0	0.0714898	819090	GO:0006629,GO:0008970,GO:0009507,GO:0016042,GO:0052739,GO:0052740	lipid metabolic process|phosphatidylcholine 1-acylhydrolase activity|chloroplast|lipid catabolic process|phosphatidylserine 1-acylhydrolase activity|1-acyl-2-lysophosphatidylserine acylhydrolase activity	path:ath00564,path:ath00592	Glycerophospholipid metabolism|alpha-Linolenic acid metabolism
AT2G44940	310.7748505	443.756553	177.793148	0.400654699	-1.319568699	1.00E-20	2.62E-19	Down	17.982	19.192	15.7862	5.83681	6.2092	7.25725	819103	GO:0003677,GO:0003700,GO:0005634,GO:0006351,GO:0006355,GO:0009873,GO:0044212	DNA binding|transcription factor activity, sequence-specific DNA binding|nucleus|transcription, DNA-templated|regulation of transcription, DNA-templated|ethylene-activated signaling pathway|transcription regulatory region DNA binding
AT2G45210	165.6004902	248.1507085	83.05027182	0.334676747	-1.579159779	1.55E-25	5.49E-24	Down	11.5477	13.2382	12.7928	3.15457	3.92482	4.54313	819129	GO:0003674,GO:0009733,GO:1900057	molecular_function|response to auxin|positive regulation of leaf senescence	path:ath04075	Plant hormone signal transduction
AT2G45900	74.16389036	124.0467629	24.28101781	0.195740842	-2.352983285	6.74E-24	2.18E-22	Down	1.54217	1.74482	1.64833	0.399066	0.288449	0.228536	819198	GO:0009506,GO:0009739,GO:0016740	plasmodesma|response to gibberellin|transferase activity
AT2G46130	1.456516789	2.913033577	0	0	#NAME?	0.048612638	0.121192532	Down	0.283111	0.38258	0.0971851	0	0	0	819220	GO:0003677,GO:0003700,GO:0005634,GO:0006351,GO:0006355,GO:0043565	DNA binding|transcription factor activity, sequence-specific DNA binding|nucleus|transcription, DNA-templated|regulation of transcription, DNA-templated|sequence-specific DNA binding
AT2G46140	188.7982513	260.5096667	117.0868359	0.449452941	-1.153758024	9.96E-17	1.98E-15	Down	12.3727	14.303	15.8686	6.25409	4.95105	5.73828	819221	GO:0005829,GO:0005886,GO:0009269,GO:0048046	cytosol|plasma membrane|response to desiccation|apoplast
AT2G46240	645.4761463	932.3724457	358.5798469	0.384588636	-1.378611962	5.36E-47	5.23E-45	Down	8.69313	7.89481	9.33079	3.18171	3.25943	3.06985	819232	GO:0005515,GO:0005516,GO:0009408,GO:0009506,GO:0009644,GO:0010228,GO:0012502,GO:0042542,GO:0050832,GO:0051087	protein binding|calmodulin binding|response to heat|plasmodesma|response to high light intensity|vegetative to reproductive phase transition of meristem|induction of programmed cell death|response to hydrogen peroxide|defense response to fungus|chaperone binding
AT2G46750	24.56262747	33.71772896	15.40752598	0.45695622	-1.129872144	0.002461	0.009453586	Down	0.82899	0.533307	0.692145	0.31533	0.449508	0.187277	819288	GO:0000041,GO:0003824,GO:0003885,GO:0008762,GO:0016020,GO:0016491,GO:0016614,GO:0019853,GO:0050105,GO:0050660,GO:0055114	transition metal ion transport|catalytic activity|D-arabinono-1,4-lactone oxidase activity|UDP-N-acetylmuramate dehydrogenase activity|membrane|oxidoreductase activity|oxidoreductase activity, acting on CH-OH group of donors|L-ascorbic acid biosynthetic process|L-gulonolactone oxidase activity|flavin adenine dinucleotide binding|oxidation-reduction process
AT2G46770	8.020646391	12.95658345	3.084709336	0.238080459	-2.070478881	0.003491573	0.012784598	Down	0.293333	0.375117	0.37896	0.0976429	0.0781315	0.05066	819290	GO:0003677,GO:0003700,GO:0005634,GO:0006351,GO:0006355,GO:0009834,GO:0010047,GO:0045893	DNA binding|transcription factor activity, sequence-specific DNA binding|nucleus|transcription, DNA-templated|regulation of transcription, DNA-templated|plant-type secondary cell wall biogenesis|fruit dehiscence|positive regulation of transcription, DNA-templated
AT2G46860	5.549441397	8.733126428	2.365756366	0.270894551	-1.884196719	0.029598511	0.080296679	Down	0.277299	0.368644	0.32525	0.046285	0.0455735	0.133252	819299	GO:0000287,GO:0004427,GO:0005737,GO:0006796	magnesium ion binding|inorganic diphosphatase activity|cytoplasm|phosphate-containing compound metabolic process	path:ath00190	Oxidative phosphorylation
AT2G46970	609.8253429	896.0696578	323.5810279	0.361111466	-1.469483865	1.55E-25	5.47E-24	Down	24.7957	20.8598	21.0844	7.84763	6.51196	7.85414	819311	GO:0003677,GO:0003700,GO:0005634,GO:0006351,GO:0006355,GO:0009641,GO:0010017,GO:0046983	DNA binding|transcription factor activity, sequence-specific DNA binding|nucleus|transcription, DNA-templated|regulation of transcription, DNA-templated|shade avoidance|red or far-red light signaling pathway|protein dimerization activity
AT2G47190	122.4780375	171.0390046	73.91707038	0.432164994	-1.210345879	1.21E-12	1.70E-11	Down	5.73073	6.15903	6.02387	2.34975	2.23538	2.60901	819332	GO:0001046,GO:0003677,GO:0003682,GO:0003700,GO:0005516,GO:0005634,GO:0007165,GO:0009409,GO:0009414,GO:0009611,GO:0009651,GO:0009723,GO:0009733,GO:0009737,GO:0009738,GO:0009751,GO:0009753,GO:0010260,GO:0016036,GO:0042538,GO:0045893,GO:0046686	core promoter sequence-specific DNA binding|DNA binding|chromatin binding|transcription factor activity, sequence-specific DNA binding|calmodulin binding|nucleus|signal transduction|response to cold|response to water deprivation|response to wounding|response to salt stress|response to ethylene|response to auxin|response to abscisic acid|abscisic acid-activated signaling pathway|response to salicy…
AT2G47200	3.7348667	6.803233362	0.666500037	0.097968128	-3.351543716	0.006816723	0.022943233	Down	0.557537	0.64696	0.672332	0	0	0.178609	819333	GO:0003674,GO:0008150	molecular_function|biological_process
AT2G47540	12.48254673	18.13848791	6.826605555	0.376360234	-1.409813893	0.008887756	0.028944241	Down	1.15777	1.45866	1.23423	0.662967	0.405707	0.235982	819367	GO:0008150,GO:0048765	biological_process|root hair cell differentiation
AT2G47950	103.0959539	163.5988862	42.59302163	0.260350315	-1.94147394	9.08E-24	2.91E-22	Down	11.4523	11.8946	11.8651	2.58089	2.82981	2.81956	819407	GO:0008150	biological_process
AT2G48080	23.67403463	35.36192864	11.98614063	0.338956078	-1.560829756	0.000518923	0.002344012	Down	0.793095	0.390512	0.928039	0.146835	0.214784	0.208663	819420	GO:0016491,GO:0016706,GO:0055114	oxidoreductase activity|oxidoreductase activity, acting on paired donors, with incorporation or reduction of molecular oxygen, 2-oxoglutarate as one donor, and incorporation of one atom each of oxygen into both donors|oxidation-reduction process
AT2G48130	23.81001912	42.12643275	5.493605481	0.130407564	-2.938900541	1.20E-11	1.54E-10	Down	2.97501	2.85311	2.70427	0.440946	0.222094	0.215853	819425	GO:0000041,GO:0006508,GO:0006826,GO:0006869,GO:0008233,GO:0008289,GO:0010106,GO:0010167,GO:0015706,GO:0031225	transition metal ion transport|proteolysis|iron ion transport|lipid transport|peptidase activity|lipid binding|cellular response to iron ion starvation|response to nitrate|nitrate transport|anchored component of membrane
AT2G48140	21.2950003	39.20586787	3.384132731	0.086316996	-3.534211536	5.98E-13	8.64E-12	Down	1.8034	2.39439	2.61673	0.055475	0.256374	0.311634	819426	GO:0000041,GO:0009561,GO:0031225	transition metal ion transport|megagametogenesis|anchored component of membrane
AT3G01190	25.12737649	39.24302854	11.01172443	0.280603329	-1.833395973	7.86E-05	0.000414931	Down	1.51956	0.986222	1.21417	0.579013	0.20903	0.101671	821314	GO:0004601,GO:0005576,GO:0006979,GO:0020037,GO:0042744,GO:0046872,GO:0055114	peroxidase activity|extracellular region|response to oxidative stress|heme binding|hydrogen peroxide catabolic process|metal ion binding|oxidation-reduction process	path:ath00940	Phenylpropanoid biosynthesis
AT3G01420	269.3891636	451.5658092	87.21251801	0.193133573	-2.372329123	8.59E-76	2.23E-73	Down	7.29001	7.41817	6.46112	1.29467	1.1017	1.32961	821135	GO:0001561,GO:0004601,GO:0006629,GO:0006979,GO:0008219,GO:0009626,GO:0009627,GO:0009737,GO:0009751,GO:0012511,GO:0016702,GO:0020037,GO:0031408,GO:0034614,GO:0042742,GO:0046872,GO:0050832,GO:0055114,GO:0071446,GO:0071732,GO:1902609	fatty acid alpha-oxidation|peroxidase activity|lipid metabolic process|response to oxidative stress|cell death|plant-type hypersensitive response|systemic acquired resistance|response to abscisic acid|response to salicylic acid|monolayer-surrounded lipid storage body|oxidoreductase activity, acting on single donors with incorporation of molecular oxygen, incorporation of two atoms of oxygen|heme …	path:ath00592	alpha-Linolenic acid metabolism
AT3G01970	372.9947116	504.4501354	241.5392878	0.478816975	-1.062453796	7.19E-25	2.42E-23	Down	20.1378	19.2211	18.0687	9.25234	8.16814	8.78721	821270	GO:0003700,GO:0005634,GO:0006351,GO:0006355,GO:0006817,GO:0008134,GO:0043565,GO:0044212	transcription factor activity, sequence-specific DNA binding|nucleus|transcription, DNA-templated|regulation of transcription, DNA-templated|phosphate ion transport|transcription factor binding|sequence-specific DNA binding|transcription regulatory region DNA binding
AT3G03470	545.36155	757.0954507	333.6276493	0.440667883	-1.182236343	5.16E-40	3.77E-38	Down	14.3895	15.0501	14.3534	6.54313	5.23626	6.1925	821250	GO:0005506,GO:0005789,GO:0016020,GO:0016021,GO:0016705,GO:0016709,GO:0020037,GO:0044550,GO:0055114	iron ion binding|endoplasmic reticulum membrane|membrane|integral component of membrane|oxidoreductase activity, acting on paired donors, with incorporation or reduction of molecular oxygen|oxidoreductase activity, acting on paired donors, with incorporation or reduction of molecular oxygen, NAD(P)H as one donor, and incorporation of one atom of oxygen|heme binding|secondary metabolite biosynthet…
AT3G04030	186.0174452	251.1274066	120.9074838	0.481458736	-1.054515939	3.51E-14	5.71E-13	Down	6.47059	5.48985	5.40328	2.80246	2.52742	2.27607	819558	GO:0003677,GO:0003682,GO:0003700,GO:0006355	DNA binding|chromatin binding|transcription factor activity, sequence-specific DNA binding|regulation of transcription, DNA-templated
AT3G04360	4.752647258	7.787411877	1.717882638	0.220597378	-2.180512455	0.022883607	0.064688601	Down	0.261177	0.127079	0.21061	0.0267299	0.103081	0	819591	GO:0005515	protein binding
AT3G04370	3.267422112	5.839584334	0.69525989	0.119059825	-3.070241414	0.017261702	0.051078232	Down	0.307524	0.167458	0.169199	0.0770598	0	0	819592	GO:0006810,GO:0009506,GO:0016021,GO:0016032	transport|plasmodesma|integral component of membrane|viral process
AT3G04530	22.36101921	37.55204931	7.169989117	0.190934696	-2.388848807	1.94E-08	1.77E-07	Down	1.08627	1.30111	1.21092	0.354793	0.119548	0.154546	819609	GO:0004672,GO:0004674,GO:0004683,GO:0005516,GO:0005524,GO:0005634,GO:0005737,GO:0005886,GO:0006468,GO:0009416,GO:0009738,GO:0009931,GO:0016036,GO:0016301,GO:0016310,GO:0016772,GO:0018105,GO:0035556,GO:0046777,GO:0046898	protein kinase activity|protein serine/threonine kinase activity|calmodulin-dependent protein kinase activity|calmodulin binding|ATP binding|nucleus|cytoplasm|plasma membrane|protein phosphorylation|response to light stimulus|abscisic acid-activated signaling pathway|calcium-dependent protein serine/threonine kinase activity|cellular response to phosphate starvation|kinase activity|phosphorylatio…
AT3G04570	9.487005949	14.91324559	4.060766312	0.272292593	-1.876770356	0.003572552	0.013052526	Down	0.486937	0.362797	0.396862	0.0763963	0.0551034	0.187218	819613	GO:0000041,GO:0003677,GO:0005634,GO:0006351,GO:0006355,GO:0010359,GO:0045087,GO:0045824,GO:0050832	transition metal ion transport|DNA binding|nucleus|transcription, DNA-templated|regulation of transcription, DNA-templated|regulation of anion channel activity|innate immune response|negative regulation of innate immune response|defense response to fungus
AT3G04720	931.4680308	1332.074529	530.861533	0.398522396	-1.327267292	5.34E-71	1.14E-68	Down	65.6514	68.1357	63.38	25.5237	24.0288	24.6347	819632	GO:0004540,GO:0005773,GO:0008061,GO:0009615,GO:0009627,GO:0009651,GO:0009723,GO:0009817,GO:0031640,GO:0042742,GO:0050832,GO:0080027,GO:0090501	ribonuclease activity|vacuole|chitin binding|response to virus|systemic acquired resistance|response to salt stress|response to ethylene|defense response to fungus, incompatible interaction|killing of cells of other organism|defense response to bacterium|defense response to fungus|response to herbivore|RNA phosphodiester bond hydrolysis
AT3G05660	736.5586674	1145.083756	328.0335794	0.286471254	-1.803537716	4.50E-105	2.70E-102	Down	18.5726	19.0022	19.8555	4.66891	4.87391	5.72738	819733	GO:0000165,GO:0004672,GO:0005515,GO:0005886,GO:0006355,GO:0006457,GO:0006612,GO:0009408,GO:0009506,GO:0009507,GO:0009617,GO:0009644,GO:0009755,GO:0009862,GO:0009867,GO:0010310,GO:0010363,GO:0031348,GO:0034976,GO:0035304,GO:0042542,GO:0046777	MAPK cascade|protein kinase activity|protein binding|plasma membrane|regulation of transcription, DNA-templated|protein folding|protein targeting to membrane|response to heat|plasmodesma|chloroplast|response to bacterium|response to high light intensity|hormone-mediated signaling pathway|systemic acquired resistance, salicylic acid mediated signaling pathway|jasmonic acid mediated signaling pathw…
AT3G05890	650.8250962	885.1179107	416.5322818	0.470595247	-1.087441345	5.39E-39	3.66E-37	Down	189.918	165.777	150.383	82.2541	77.932	62.8197	819758	GO:0009409,GO:0016021	response to cold|integral component of membrane
AT3G06390	7.507839635	12.95865945	2.057019817	0.158737084	-2.655288885	0.000580603	0.002595587	Down	0.95965	1.08454	0.706181	0.290561	0	0.147227	819813	GO:0003954,GO:0005886,GO:0016021,GO:0051536,GO:0055114	NADH dehydrogenase activity|plasma membrane|integral component of membrane|iron-sulfur cluster binding|oxidation-reduction process
AT3G07070	12.64148156	17.82368416	7.459278969	0.418503767	-1.256687485	0.019094664	0.055519655	Down	0.372726	0.35944	0.456446	0.0891301	0.111797	0.218001	819893	GO:0001653,GO:0004672,GO:0004675,GO:0005524,GO:0005886,GO:0006468,GO:0007178,GO:0009506,GO:0009755,GO:0031625,GO:0046777	peptide receptor activity|protein kinase activity|transmembrane receptor protein serine/threonine kinase activity|ATP binding|plasma membrane|protein phosphorylation|transmembrane receptor protein serine/threonine kinase signaling pathway|plasmodesma|hormone-mediated signaling pathway|ubiquitin protein ligase binding|protein autophosphorylation
AT3G07900	4.885565981	9.080938845	0.690193118	0.076004599	-3.717769466	0.000698003	0.003066552	Down	0.243897	0.155661	0.203605	0.0227755	0.0224918	0	819981	GO:0008152,GO:0009507,GO:0016740,GO:0016757,GO:0048765	metabolic process|chloroplast|transferase activity|transferase activity, transferring glycosyl groups|root hair cell differentiation
AT3G08040	19.22318551	27.22150276	11.22486827	0.412352998	-1.278048199	0.002870488	0.010801007	Down	0.344648	0.507206	0.459714	0.223713	0.202995	0.197286	819995	GO:0005215,GO:0005886,GO:0006855,GO:0006879,GO:0015137,GO:0015238,GO:0015297,GO:0015746,GO:0016020,GO:0016021,GO:0055085,GO:0071281,GO:0071369,GO:0071732	transporter activity|plasma membrane|drug transmembrane transport|cellular iron ion homeostasis|citrate transmembrane transporter activity|drug transmembrane transporter activity|antiporter activity|citrate transport|membrane|integral component of membrane|transmembrane transport|cellular response to iron ion|cellular response to ethylene stimulus|cellular response to nitric oxide
AT3G08860	59.08784083	91.29892256	26.8767591	0.294381997	-1.764238652	1.61E-12	2.23E-11	Down	1.48322	1.98651	1.79518	0.424645	0.42019	0.612809	820034	GO:0003824,GO:0005739,GO:0008152,GO:0008453,GO:0008483,GO:0009853,GO:0016740,GO:0030170,GO:0043562	catalytic activity|mitochondrion|metabolic process|alanine-glyoxylate transaminase activity|transaminase activity|photorespiration|transferase activity|pyridoxal phosphate binding|cellular response to nitrogen levels	path:ath00250,path:ath00260,path:ath00270,path:ath00280	Alanine, aspartate and glutamate metabolism|Glycine, serine and threonine metabolism|Cysteine and methionine metabolism|Valine, leucine and isoleucine degradation
AT3G09220	18.89393899	26.89708012	10.89079786	0.404906325	-1.304339916	0.002577494	0.00982589	Down	0.598911	0.485987	0.425411	0.148617	0.204204	0.19872	820078	GO:0005507,GO:0016491,GO:0046274,GO:0048046,GO:0052716,GO:0055114	copper ion binding|oxidoreductase activity|lignin catabolic process|apoplast|hydroquinone:oxygen oxidoreductase activity|oxidation-reduction process
AT3G09350	479.5685314	746.2998776	212.8371852	0.285189897	-1.810005221	2.28E-77	6.28E-75	Down	18.7818	19.9049	18.2385	4.31757	5.20368	5.78444	820091	GO:0005488,GO:0005634,GO:0005737,GO:0006457,GO:0009408,GO:0009644,GO:0009651,GO:0030544,GO:0042542	binding|nucleus|cytoplasm|protein folding|response to heat|response to high light intensity|response to salt stress|Hsp70 protein binding|response to hydrogen peroxide	path:ath04141	Protein processing in endoplasmic reticulum
AT3G09440	9328.9046	14329.48253	4328.326674	0.302057431	-1.727105217	3.00E-272	3.51E-268	Down	231.525	235.977	238.67	67.3135	66.606	67.5127	820102	GO:0002020,GO:0005524,GO:0005618,GO:0005773,GO:0005774,GO:0005794,GO:0005829,GO:0005886,GO:0006950,GO:0009408,GO:0009506,GO:0009507,GO:0009615,GO:0016363,GO:0022626,GO:0046686,GO:0048046,GO:0080167	protease binding|ATP binding|cell wall|vacuole|vacuolar membrane|Golgi apparatus|cytosol|plasma membrane|response to stress|response to heat|plasmodesma|chloroplast|response to virus|nuclear matrix|cytosolic ribosome|response to cadmium ion|apoplast|response to karrikin	path:ath03040,path:ath04141,path:ath04144	Spliceosome|Protein processing in endoplasmic reticulum|Endocytosis
AT3G09922	17.61574955	24.62067793	10.61082116	0.430971933	-1.214334177	0.006298345	0.021364367	Down	3.16549	3.55862	3.73449	1.6454	1.17153	1.13063	820152
AT3G09940	7003.892308	9599.381984	4408.402633	0.459238172	-1.122685531	3.74E-115	3.24E-112	Down	211.456	196.475	192.019	91.1843	81.6447	82.7344	820155	GO:0005829,GO:0009414,GO:0009610,GO:0009651,GO:0009753,GO:0016491,GO:0016656,GO:0043903,GO:0050660,GO:0055114	cytosol|response to water deprivation|response to symbiotic fungus|response to salt stress|response to jasmonic acid|oxidoreductase activity|monodehydroascorbate reductase (NADH) activity|regulation of symbiosis, encompassing mutualism through parasitism|flavin adenine dinucleotide binding|oxidation-reduction process	path:ath00053	Ascorbate and aldarate metabolism
AT3G09950	20.13426361	32.09536206	8.173165168	0.254652531	-1.973398041	5.74E-06	3.70E-05	Down	2.71684	2.45417	2.77325	0.653357	0.319978	0.517151	820156	GO:0008150	biological_process
AT3G09960	18.20666297	26.19834128	10.21498467	0.389909596	-1.358788433	0.006350463	0.021522444	Down	0.54657	1.39872	0.931464	0.31833	0.361841	0.431056	820157	GO:0005575,GO:0016787	cellular_component|hydrolase activity
AT3G10040	142.6116533	203.1507326	82.07257407	0.403998415	-1.30757846	2.47E-16	4.77E-15	Down	3.67242	3.44409	3.40198	1.12391	1.52351	1.46489	820165	GO:0001666,GO:0003700,GO:0005634,GO:0006355,GO:0009855,GO:0009862,GO:0009944,GO:0010014,GO:0010075,GO:0010310,GO:0010629,GO:1900037	response to hypoxia|transcription factor activity, sequence-specific DNA binding|nucleus|regulation of transcription, DNA-templated|determination of bilateral symmetry|systemic acquired resistance, salicylic acid mediated signaling pathway|polarity specification of adaxial/abaxial axis|meristem initiation|regulation of meristem growth|regulation of hydrogen peroxide metabolic process|negative reg…
AT3G10320	46.11026879	70.34252876	21.87800882	0.311021074	-1.684915759	1.80E-09	1.84E-08	Down	1.52126	1.35551	1.97427	0.514528	0.496308	0.395023	820194	GO:0010260,GO:0016740,GO:0016757	organ senescence|transferase activity|transferase activity, transferring glycosyl groups
AT3G10960	352.7179862	475.686573	229.7493994	0.482984832	-1.049950214	2.36E-23	7.33E-22	Down	10.0986	9.78571	9.73597	4.60431	4.41019	4.26975	820267	GO:0005215,GO:0005345,GO:0006810,GO:0006863,GO:0015853,GO:0015854,GO:0016020,GO:0016021,GO:0055085	transporter activity|purine nucleobase transmembrane transporter activity|transport|purine nucleobase transport|adenine transport|guanine transport|membrane|integral component of membrane|transmembrane transport
AT3G11150	25.85682174	36.00505333	15.70859015	0.436288484	-1.1966457	0.001066041	0.004501019	Down	1.32151	0.751242	1.18324	0.510689	0.503322	0.427627	820285	GO:0008150	biological_process
AT3G11165	2.761216036	5.189182054	0.333250019	0.064220144	-3.96083029	0.013053371	0.040285463	Down	0	0	0	0	0	0	7922337	GO:0003674,GO:0008150	molecular_function|biological_process
AT3G11340	267.2022722	410.486712	123.9178323	0.301880253	-1.727951708	7.98E-45	7.25E-43	Down	12.2866	12.5475	11.6105	3.46694	3.50919	3.21558	820307	GO:0006952,GO:0008152,GO:0009813,GO:0010150,GO:0016740,GO:0016757,GO:0016758,GO:0043231,GO:0046527,GO:0050832,GO:0052696,GO:0080043,GO:0080044	defense response|metabolic process|flavonoid biosynthetic process|leaf senescence|transferase activity|transferase activity, transferring glycosyl groups|transferase activity, transferring hexosyl groups|intracellular membrane-bounded organelle|glucosyltransferase activity|defense response to fungus|flavonoid glucuronidation|quercetin 3-O-glucosyltransferase activity|quercetin 7-O-glucosyltransfe…
AT3G11430	11.21905104	20.7481589	1.689943174	0.081450271	-3.617936684	1.65E-07	1.33E-06	Down	0.390071	0.406275	0.699708	0.0229874	0.0237104	0.0691732	820316	GO:0004366,GO:0008152,GO:0010345,GO:0016021,GO:0016024,GO:0016746,GO:0090447	glycerol-3-phosphate O-acyltransferase activity|metabolic process|suberin biosynthetic process|integral component of membrane|CDP-diacylglycerol biosynthetic process|transferase activity, transferring acyl groups|glycerol-3-phosphate 2-O-acyltransferase activity	path:ath00561,path:ath00564	Glycerolipid metabolism|Glycerophospholipid metabolism
AT3G12500	101.6726534	154.6091652	48.73614162	0.315221556	-1.6655619	2.60E-18	5.83E-17	Down	6.08729	5.21655	5.76105	1.51062	1.57267	1.88989	820429	GO:0000272,GO:0004568,GO:0005773,GO:0005975,GO:0006032,GO:0008061,GO:0009626,GO:0016998,GO:0031640,GO:0050832	polysaccharide catabolic process|chitinase activity|vacuole|carbohydrate metabolic process|chitin catabolic process|chitin binding|plant-type hypersensitive response|cell wall macromolecule catabolic process|killing of cells of other organism|defense response to fungus	path:ath00520	Amino sugar and nucleotide sugar metabolism
AT3G12540	7.68068401	12.96178503	2.39958299	0.18512751	-2.433408798	0.001129591	0.00474205	Down	0.224299	0.146974	0.377528	0.100879	0	0.0475013	820433	GO:0048765	root hair cell differentiation
AT3G12580	3258.484981	5031.618065	1485.351898	0.295203626	-1.760217653	1.85E-218	1.44E-214	Down	82.0728	80.6122	79.5732	22.8468	22.7142	22.1514	820438	GO:0005524,GO:0005618,GO:0005634,GO:0005739,GO:0005774,GO:0005794,GO:0005829,GO:0005886,GO:0006351,GO:0006355,GO:0006950,GO:0009266,GO:0009408,GO:0009615,GO:0009617,GO:0009644,GO:0016567,GO:0031625,GO:0042542,GO:0046686,GO:0048046	ATP binding|cell wall|nucleus|mitochondrion|vacuolar membrane|Golgi apparatus|cytosol|plasma membrane|transcription, DNA-templated|regulation of transcription, DNA-templated|response to stress|response to temperature stimulus|response to heat|response to virus|response to bacterium|response to high light intensity|protein ubiquitination|ubiquitin protein ligase binding|response to hydrogen peroxi…	path:ath03040,path:ath04141,path:ath04144	Spliceosome|Protein processing in endoplasmic reticulum|Endocytosis
AT3G13610	56.09603737	83.17693859	29.01513614	0.348836308	-1.519377888	6.42E-05	0.000344884	Down	2.7587	3.95439	2.26093	0.656291	1.36996	0.806444	820564	GO:0009699,GO:0009805,GO:0010421,GO:0016491,GO:0016706,GO:0046872,GO:0051213,GO:0055114	phenylpropanoid biosynthetic process|coumarin biosynthetic process|hydrogen peroxide-mediated programmed cell death|oxidoreductase activity|oxidoreductase activity, acting on paired donors, with incorporation or reduction of molecular oxygen, 2-oxoglutarate as one donor, and incorporation of one atom each of oxygen into both donors|metal ion binding|dioxygenase activity|oxidation-reduction process
AT3G13674	27.82142444	37.23100596	18.41184292	0.494529826	-1.015870558	0.003679246	0.013383859	Down	3.72979	6.54229	3.46816	2.17623	2.4566	2.24577	820574	GO:0008150,GO:0009664,GO:0042545	biological_process|plant-type cell wall organization|cell wall modification
AT3G14200	488.7278756	716.1132804	261.3424709	0.364945712	-1.454246225	1.45E-53	1.79E-51	Down	24.2354	20.866	21.0208	8.11147	6.72169	7.33719	820637	GO:0009507,GO:0042026,GO:0051082,GO:0051087	chloroplast|protein refolding|unfolded protein binding|chaperone binding
AT3G14260	93.80982023	129.5582916	58.06134887	0.44814846	-1.157951356	1.72E-09	1.78E-08	Down	5.99354	7.22658	7.29756	3.32864	2.6552	2.76097	820646
AT3G14280	22.50416982	33.07383155	11.93450808	0.360844436	-1.470551087	0.000219658	0.001067157	Down	2.04682	1.40264	2.25715	0.707238	0.376946	0.675394	820648	GO:0008150	biological_process
AT3G14780	50.6322026	68.38480549	32.87959971	0.480802709	-1.056483071	0.000448522	0.002048135	Down	2.4792	1.97213	1.50657	1.05103	0.965302	0.596892	820706	GO:0003843,GO:0008150	1,3-beta-D-glucan synthase activity|biological_process
AT3G14940	177.1247026	237.8864446	116.3629606	0.489153389	-1.031641157	4.25E-13	6.20E-12	Down	3.11443	2.8406	3.24398	1.42456	1.47642	1.37148	820723	GO:0003824,GO:0005829,GO:0006099,GO:0008964,GO:0015977,GO:0015979	catalytic activity|cytosol|tricarboxylic acid cycle|phosphoenolpyruvate carboxylase activity|carbon fixation|photosynthesis	path:ath01200,path:ath00620,path:ath00710	Carbon metabolism|Pyruvate metabolism|Carbon fixation in photosynthetic organisms
AT3G15650	220.2943589	301.857284	138.7314338	0.459592798	-1.121571903	4.01E-18	8.81E-17	Down	10.1788	12.3239	10.417	5.35583	4.55656	3.96322	820808	GO:0016787	hydrolase activity
AT3G16390	27.28079002	46.70810536	7.853474687	0.16813944	-2.57226992	2.68E-08	2.40E-07	Down	0.974049	0.676952	1.10644	0.139837	0.229123	0.133776	820886	GO:0005515,GO:0009507,GO:0019762,GO:0030246,GO:0080028	protein binding|chloroplast|glucosinolate catabolic process|carbohydrate binding|nitrile biosynthetic process
AT3G16440	16.26532633	23.33911114	9.191541533	0.393825689	-1.344370873	0.004130928	0.014803808	Down	0.765592	0.726249	1.20417	0.274798	0.389783	0.341649	820892	GO:0009793,GO:0030246	embryo development ending in seed dormancy|carbohydrate binding
AT3G17130	26.5061434	37.2749368	15.73735	0.422196558	-1.244013279	0.000563543	0.002528494	Down	2.32213	2.47306	3.9714	1.2986	0.791186	0.759663	820970	GO:0004857,GO:0030599,GO:0043086	enzyme inhibitor activity|pectinesterase activity|negative regulation of catalytic activity
AT3G18400	5.39618214	9.073661253	1.718703026	0.189416706	-2.400364517	0.00802669	0.026505059	Down	0.209583	0.173644	0.307457	0.0421831	0	0.0418514	821369	GO:0003677,GO:0003700,GO:0005634,GO:0006351,GO:0006355,GO:0010089,GO:0044036	DNA binding|transcription factor activity, sequence-specific DNA binding|nucleus|transcription, DNA-templated|regulation of transcription, DNA-templated|xylem development|cell wall macromolecule metabolic process
AT3G18450	1.784318721	3.568637441	0	0	#NAME?	0.022748018	0.064328614	Down	0.0499582	0.0503745	0.357709	0	0	0	821374	GO:0016021	integral component of membrane
AT3G18950	283.3653469	391.1305986	175.6000952	0.448955147	-1.155356777	3.04E-23	9.39E-22	Down	8.24829	7.72096	7.94756	2.99558	3.63979	3.36099	821427	GO:0005515,GO:0008150	protein binding|biological_process
AT3G19615	8.485227079	13.58125465	3.389199503	0.249549809	-2.002600296	0.003597857	0.013130637	Down	1.26744	3.00161	1.79019	0.280648	0.422714	0.686084	5008014	GO:0003674,GO:0008150	molecular_function|biological_process
AT3G19660	65.45960594	89.0856774	41.83353449	0.469587657	-1.090533608	6.60E-06	4.21E-05	Down	9.05528	10.256	11.5023	2.83502	5.74949	4.8442	821503	GO:0008150	biological_process
AT3G19850	779.5013351	1056.85487	502.1478004	0.475134112	-1.073593306	7.92E-43	6.51E-41	Down	23.2669	23.2198	22.0606	9.94821	10.7667	10.3698	821522	GO:0005515,GO:0016567	protein binding|protein ubiquitination
AT3G20940	37.26734686	66.37590848	8.158785241	0.122917869	-3.024233431	5.39E-18	1.17E-16	Down	1.4594	1.85115	1.50368	0.147648	0.194128	0.236315	821644	GO:0004497,GO:0005506,GO:0009055,GO:0016020,GO:0016491,GO:0016705,GO:0016709,GO:0020037,GO:0044550,GO:0046872,GO:0055114	monooxygenase activity|iron ion binding|electron carrier activity|membrane|oxidoreductase activity|oxidoreductase activity, acting on paired donors, with incorporation or reduction of molecular oxygen|oxidoreductase activity, acting on paired donors, with incorporation or reduction of molecular oxygen, NAD(P)H as one donor, and incorporation of one atom of oxygen|heme binding|secondary metabolite…
AT3G21180	10.79644458	16.83768335	4.755205813	0.282414493	-1.824113966	0.002246034	0.008756729	Down	0.17717	0.159703	0.174137	0.0363007	0.0581161	0.0566553	821671	GO:0000166,GO:0005388,GO:0005516,GO:0005524,GO:0005886,GO:0006812,GO:0007338,GO:0009555,GO:0016020,GO:0016021,GO:0016787,GO:0019829,GO:0046872,GO:0070588	nucleotide binding|calcium-transporting ATPase activity|calmodulin binding|ATP binding|plasma membrane|cation transport|single fertilization|pollen development|membrane|integral component of membrane|hydrolase activity|cation-transporting ATPase activity|metal ion binding|calcium ion transmembrane transport
AT3G21500	45.23504209	76.78729282	13.68279135	0.178190829	-2.488505009	1.40E-16	2.75E-15	Down	1.08102	1.29874	1.23701	0.34114	0.117982	0.21015	821704	GO:0003824,GO:0007568,GO:0008152,GO:0008661,GO:0009507,GO:0016114	catalytic activity|aging|metabolic process|1-deoxy-D-xylulose-5-phosphate synthase activity|chloroplast|terpenoid biosynthetic process	path:ath00730,path:ath00900	Thiamine metabolism|Terpenoid backbone biosynthesis
AT3G21700	199.9738961	277.6278303	122.319962	0.440589698	-1.182492332	3.09E-18	6.88E-17	Down	8.26467	9.01919	8.73233	3.11155	3.30652	4.30013	821724	GO:0003924,GO:0005525,GO:0005622,GO:0006886,GO:0007264,GO:0008152,GO:0012505,GO:0015031,GO:0015824,GO:0016192,GO:0032482,GO:0090404	GTPase activity|GTP binding|intracellular|intracellular protein transport|small GTPase mediated signal transduction|metabolic process|endomembrane system|protein transport|proline transport|vesicle-mediated transport|Rab protein signal transduction|pollen tube tip
AT3G21710	60.76404462	94.29356665	27.23452259	0.288826943	-1.791722766	3.94E-13	5.76E-12	Down	3.52619	3.57417	3.89273	0.891357	0.775339	1.15473	821725	GO:0000041,GO:0005634,GO:0005829,GO:0006826,GO:0008150,GO:0010089,GO:0010106,GO:0010167,GO:0010413,GO:0015706,GO:0045492	transition metal ion transport|nucleus|cytosol|iron ion transport|biological_process|xylem development|cellular response to iron ion starvation|response to nitrate|glucuronoxylan metabolic process|nitrate transport|xylan biosynthetic process
AT3G22250	23.46646416	42.48645906	4.446469263	0.104656151	-3.256270992	1.73E-08	1.59E-07	Down	1.23517	0.824795	0.963516	0.142575	0.0495453	0.0964794	821795	GO:0008152,GO:0009813,GO:0016758,GO:0043231,GO:0052696,GO:0080043,GO:0080044	metabolic process|flavonoid biosynthetic process|transferase activity, transferring hexosyl groups|intracellular membrane-bounded organelle|flavonoid glucuronidation|quercetin 3-O-glucosyltransferase activity|quercetin 7-O-glucosyltransferase activity
AT3G22570	10.63767419	16.18182577	5.093522603	0.314768103	-1.667638741	0.00515719	0.017943251	Down	0.941971	1.8869	1.63856	0.344571	0.361795	0.616475	821829	GO:0006826,GO:0008233,GO:0010106,GO:0010167,GO:0015706,GO:0016132	iron ion transport|peptidase activity|cellular response to iron ion starvation|response to nitrate|nitrate transport|brassinosteroid biosynthetic process
AT3G23000	3787.975237	5108.296066	2467.654407	0.483068008	-1.049701783	2.97E-87	1.09E-84	Down	148.968	151.682	149.28	67.206	69.4169	69.7897	821874	GO:0004672,GO:0004674,GO:0005524,GO:0005634,GO:0005737,GO:0006468,GO:0007165,GO:0009409,GO:0035556	protein kinase activity|protein serine/threonine kinase activity|ATP binding|nucleus|cytoplasm|protein phosphorylation|signal transduction|response to cold|intracellular signal transduction
AT3G23190	11.49138912	17.518753	5.46402524	0.311895786	-1.680864033	0.003270069	0.012090784	Down	1.19151	0.622081	0.910529	0.216867	0.450131	0.219318	821897	GO:0005783,GO:0006826,GO:0008150,GO:0009736,GO:0010106,GO:0010167,GO:0015706	endoplasmic reticulum|iron ion transport|biological_process|cytokinin-activated signaling pathway|cellular response to iron ion starvation|response to nitrate|nitrate transport
AT3G23220	14.90471393	23.63494241	6.174485444	0.261243939	-1.936530531	0.000122863	0.000626819	Down	1.98626	2.83819	3.05109	0.794173	0.677642	0.5243	821900	GO:0003677,GO:0003700,GO:0005634,GO:0006351,GO:0006355,GO:0009873	DNA binding|transcription factor activity, sequence-specific DNA binding|nucleus|transcription, DNA-templated|regulation of transcription, DNA-templated|ethylene-activated signaling pathway
AT3G23470	12.4889067	17.17172487	7.806088525	0.454589657	-1.137363234	0.034404828	0.09112801	Down	0.412876	0.41403	0.617522	0.129107	0.191643	0.12456	821928	GO:0005737,GO:0008610,GO:0008757,GO:0032259	cytoplasm|lipid biosynthetic process|S-adenosylmethionine-dependent methyltransferase activity|methylation
AT3G23550	413.2740725	592.1695331	234.3786119	0.395796472	-1.337169343	1.29E-40	9.74E-39	Down	18.2493	19.4181	18.8329	7.64903	7.08686	6.91711	821934	GO:0006855,GO:0015238,GO:0015297,GO:0016020,GO:0016021,GO:0055085	drug transmembrane transport|drug transmembrane transporter activity|antiporter activity|membrane|integral component of membrane|transmembrane transport
AT3G24240	24.02586597	33.36576453	14.6859674	0.440150784	-1.183930259	0.001776196	0.007095088	Down	0.361432	0.47444	0.535035	0.200087	0.160986	0.169735	822011	GO:0001653,GO:0004672,GO:0004675,GO:0005515,GO:0005524,GO:0005886,GO:0006468,GO:0007178,GO:0009506,GO:0009755,GO:0016021,GO:0016032,GO:0031625,GO:0046777	peptide receptor activity|protein kinase activity|transmembrane receptor protein serine/threonine kinase activity|protein binding|ATP binding|plasma membrane|protein phosphorylation|transmembrane receptor protein serine/threonine kinase signaling pathway|plasmodesma|hormone-mediated signaling pathway|integral component of membrane|viral process|ubiquitin protein ligase binding|protein autophospho…
AT3G24500	494.2550094	760.8140689	227.69595	0.299279363	-1.740435294	3.54E-74	8.37E-72	Down	43.9727	42.6615	45.6015	11.8941	13.4253	11.1372	822041	GO:0003677,GO:0003700,GO:0003713,GO:0005730,GO:0005737,GO:0006351,GO:0009408,GO:0009414,GO:0009737,GO:0009873,GO:0043565,GO:0045893	DNA binding|transcription factor activity, sequence-specific DNA binding|transcription coactivator activity|nucleolus|cytoplasm|transcription, DNA-templated|response to heat|response to water deprivation|response to abscisic acid|ethylene-activated signaling pathway|sequence-specific DNA binding|positive regulation of transcription, DNA-templated
AT3G25180	25.50155986	35.30890949	15.69421022	0.444483006	-1.169799834	0.001461996	0.005954811	Down	0.655175	0.776953	0.664919	0.309218	0.34092	0.332053	822110	GO:0005506,GO:0016020,GO:0016021,GO:0016114,GO:0016705,GO:0020037,GO:0042343,GO:0044550,GO:0046246,GO:0055114,GO:0097007,GO:0097008,GO:0098542	iron ion binding|membrane|integral component of membrane|terpenoid biosynthetic process|oxidoreductase activity, acting on paired donors, with incorporation or reduction of molecular oxygen|heme binding|indole glucosinolate metabolic process|secondary metabolite biosynthetic process|terpene biosynthetic process|oxidation-reduction process|4,8,12-trimethyltrideca-1,3,7,11-tetraene synthase activit…	path:ath00904	Diterpenoid biosynthesis
AT3G25290	442.9812826	602.6827805	283.2797846	0.470031323	-1.089171194	1.24E-29	5.45E-28	Down	19.5651	19.3781	20.1791	8.71848	9.16625	8.2585	822123	GO:0005886,GO:0009506,GO:0016021,GO:0046872,GO:0055114	plasma membrane|plasmodesma|integral component of membrane|metal ion binding|oxidation-reduction process
AT3G25930	30.21067425	41.45133741	18.97001109	0.457645333	-1.127698128	0.002938544	0.011026959	Down	2.95784	3.13294	1.93319	0.72749	0.905624	2.13413	822190	GO:0000041,GO:0002238,GO:0005575,GO:0006826,GO:0006950,GO:0010106,GO:0010167,GO:0015706,GO:0016787	transition metal ion transport|response to molecule of fungal origin|cellular_component|iron ion transport|response to stress|cellular response to iron ion starvation|response to nitrate|nitrate transport|hydrolase activity
AT3G26460	42.19076791	67.05490213	17.32663369	0.258394735	-1.952351418	6.80E-11	8.14E-10	Down	3.12185	3.4574	3.14891	0.517816	0.785184	1.00337	822251	GO:0006952,GO:0009607	defense response|response to biotic stimulus
AT3G27170	2573.327685	3680.697983	1465.957388	0.398282444	-1.328136207	3.37E-119	3.43E-116	Down	58.8512	60.0975	60.0003	23.1348	21.3496	22.8335	822336	GO:0005216,GO:0005247,GO:0006821,GO:0009671,GO:0009705,GO:0015706,GO:0016020,GO:0034707,GO:0055085,GO:1902600	ion channel activity|voltage-gated chloride channel activity|chloride transport|nitrate:proton symporter activity|plant-type vacuole membrane|nitrate transport|membrane|chloride channel complex|transmembrane transport|hydrogen ion transmembrane transport
AT3G27415	13.82743401	19.7709927	7.883875316	0.39875971	-1.326408445	0.008876937	0.028917053	Down	0.711325	0.621573	0.937565	0.481863	0.125691	0.244158	6240623	GO:0003674,GO:0008150	molecular_function|biological_process
AT3G27510	9.173390412	13.93920496	4.407575868	0.316199947	-1.661090969	0.010296457	0.032900321	Down	0.309878	0.26427	0.413303	0.0485069	0.121208	0.141703	822373	GO:0008270,GO:0047134,GO:0055114	zinc ion binding|protein-disulfide reductase activity|oxidation-reduction process
AT3G27650	13.89395506	23.34144086	4.446469263	0.190496777	-2.392161503	1.09E-05	6.69E-05	Down	1.43235	0.723474	0.888949	0.285494	0.141619	0.137245	822387
AT3G27809	53.00876902	77.09895943	28.9185786	0.375083903	-1.414714746	4.22E-08	3.70E-07	Down	9.67247	7.77585	5.26992	2.7387	1.36549	2.27755	6240421	GO:0003674,GO:0005575,GO:0008150	molecular_function|cellular_component|biological_process
AT3G27900	21.16909161	29.46308557	12.87509766	0.436990811	-1.194325152	0.003406237	0.012515194	Down	1.57644	2.18333	1.35051	0.240038	0.712483	0.847068	822413	GO:0008150	biological_process
AT3G28510	33.05621372	46.97820556	19.13422188	0.407299974	-1.295836374	6.18E-05	0.000332847	Down	0.757452	0.771217	0.8414	0.272253	0.42569	0.222804	822481	GO:0000166,GO:0001666,GO:0005524,GO:0005783,GO:0009862,GO:0010310,GO:0017111	nucleotide binding|response to hypoxia|ATP binding|endoplasmic reticulum|systemic acquired resistance, salicylic acid mediated signaling pathway|regulation of hydrogen peroxide metabolic process|nucleoside-triphosphatase activity
AT3G28550	261.4552389	382.338399	140.5720788	0.367664036	-1.443540033	1.87E-06	1.30E-05	Down	3.89682	3.36397	4.2186	1.06887	1.42098	1.40501	822485	GO:0005199,GO:0009664	structural constituent of cell wall|plant-type cell wall organization
AT3G28740	1675.275206	2477.261912	873.2885011	0.352521668	-1.504216159	1.13E-97	5.20E-95	Down	62.0711	59.7849	58.818	21.9682	19.1139	18.9647	822506	GO:0002213,GO:0004497,GO:0005506,GO:0009055,GO:0009407,GO:0010583,GO:0016020,GO:0016021,GO:0016491,GO:0016705,GO:0016709,GO:0020037,GO:0042343,GO:0044550,GO:0046872,GO:0055114	defense response to insect|monooxygenase activity|iron ion binding|electron carrier activity|toxin catabolic process|response to cyclopentenone|membrane|integral component of membrane|oxidoreductase activity|oxidoreductase activity, acting on paired donors, with incorporation or reduction of molecular oxygen|oxidoreductase activity, acting on paired donors, with incorporation or reduction of mole…
AT3G28899	10.44862902	17.82186187	3.075396182	0.172563125	-2.534803885	7.46E-05	0.000394616	Down	6.1341	1.89009	2.16156	1.35602	1.76808	3.37435	6240524
AT3G29250	89.59924486	137.3979615	41.80052825	0.30422961	-1.71676752	4.48E-11	5.48E-10	Down	4.30289	4.45007	5.54588	0.884654	1.57013	1.6429	822580	GO:0005507,GO:0008152,GO:0016491	copper ion binding|metabolic process|oxidoreductase activity
AT3G30180	279.6976865	407.4065141	151.988859	0.373064381	-1.422503472	3.66E-30	1.66E-28	Down	9.84537	8.45252	9.51558	2.98197	3.028	3.45318	822709	GO:0004497,GO:0005506,GO:0016021,GO:0016132,GO:0016705,GO:0020037,GO:0055114	monooxygenase activity|iron ion binding|integral component of membrane|brassinosteroid biosynthetic process|oxidoreductase activity, acting on paired donors, with incorporation or reduction of molecular oxygen|heme binding|oxidation-reduction process	path:ath00905	Brassinosteroid biosynthesis
AT3G30770	2.437185542	4.541121066	0.333250019	0.073384967	-3.768371638	0.025645697	0.071173614	Down	0	0.0188993	0.0191332	0	0	0.0187436	822832	GO:0000166,GO:0004812,GO:0005524,GO:0006418,GO:0006508,GO:0008233,GO:0016874	nucleotide binding|aminoacyl-tRNA ligase activity|ATP binding|tRNA aminoacylation for protein translation|proteolysis|peptidase activity|ligase activity
AT3G32030	29.04767501	46.96182809	11.13352194	0.237075991	-2.076578527	1.32E-08	1.23E-07	Down	0.781199	0.74224	0.731326	0.0222286	0.213818	0.35422	822955	GO:0000287,GO:0005737,GO:0008152,GO:0010333,GO:0016114,GO:0016829	magnesium ion binding|cytoplasm|metabolic process|terpene synthase activity|terpenoid biosynthetic process|lyase activity
AT3G32047	3.251335924	6.160108674	0.342563173	0.055609924	-4.168513833	0.004652686	0.016437917	Down	0.058753	0.144469	0.204989	0	0.0290319	0	3769237	GO:0004497,GO:0005506,GO:0009055,GO:0016020,GO:0016491,GO:0016705,GO:0016709,GO:0020037,GO:0044550,GO:0046872,GO:0055114	monooxygenase activity|iron ion binding|electron carrier activity|membrane|oxidoreductase activity|oxidoreductase activity, acting on paired donors, with incorporation or reduction of molecular oxygen|oxidoreductase activity, acting on paired donors, with incorporation or reduction of molecular oxygen, NAD(P)H as one donor, and incorporation of one atom of oxygen|heme binding|secondary metabolite…
AT3G44326	38.90538038	56.05628411	21.75447665	0.388082746	-1.365563803	5.54E-06	3.58E-05	Down	1.63989	1.59046	1.67852	0.511328	0.515075	0.778413	3769632	GO:0005515	protein binding
AT3G44440	7.065285521	10.37004851	3.760522528	0.36263307	-1.463417599	0.046979327	0.117924306	Down	0	0	0	0	0	0	823569	GO:0005575,GO:0008150	cellular_component|biological_process
AT3G44540	12.37804569	23.03314198	1.722949409	0.074803056	-3.740758979	1.70E-07	1.37E-06	Down	0.575118	0.389693	0.68231	0.0510721	0.0784422	0	823579	GO:0006629,GO:0009611,GO:0009651,GO:0010345,GO:0035336,GO:0043231,GO:0050062,GO:0080019	lipid metabolic process|response to wounding|response to salt stress|suberin biosynthetic process|long-chain fatty-acyl-CoA metabolic process|intracellular membrane-bounded organelle|long-chain-fatty-acyl-CoA reductase activity|fatty-acyl-CoA reductase (alcohol-forming) activity	path:ath00073,path:ath04146	Cutin, suberine and wax biosynthesis|Peroxisome
AT3G44550	29.60498151	54.76431415	4.445648875	0.081177843	-3.62277019	4.81E-18	1.05E-16	Down	1.42601	1.36082	1.27828	0.111325	0.163541	0.0797522	823580	GO:0006629,GO:0009611,GO:0009651,GO:0010345,GO:0035336,GO:0043231,GO:0050062,GO:0080019	lipid metabolic process|response to wounding|response to salt stress|suberin biosynthetic process|long-chain fatty-acyl-CoA metabolic process|intracellular membrane-bounded organelle|long-chain-fatty-acyl-CoA reductase activity|fatty-acyl-CoA reductase (alcohol-forming) activity	path:ath00073,path:ath04146	Cutin, suberine and wax biosynthesis|Peroxisome
AT3G44870	265.4096337	372.8681958	157.9510716	0.423611006	-1.239188021	1.46E-10	1.70E-09	Down	13.0969	15.7954	18.9102	5.46341	6.38336	6.85515	823621	GO:0005575,GO:0008168,GO:0016740,GO:0032259	cellular_component|methyltransferase activity|transferase activity|methylation
AT3G45070	61.60458936	88.7233098	34.48586893	0.388690064	-1.363307867	3.14E-08	2.79E-07	Down	3.57697	5.15846	5.07731	1.48714	2.05822	1.36763	823642	GO:0005737,GO:0008146,GO:0009812,GO:1990135	cytoplasm|sulfotransferase activity|flavonoid metabolic process|flavonoid sulfotransferase activity
AT3G45080	8.341572269	12.95138186	3.731762676	0.288136256	-1.795176891	0.008830299	0.02879718	Down	0.691886	0.772353	0.468139	0.0988879	0.203848	0.24758	823643	GO:0005737,GO:0008146	cytoplasm|sulfotransferase activity
AT3G45140	7897.358242	12317.05829	3477.65819	0.282344867	-1.82446969	1.70E-87	6.33E-85	Down	149.694	140.651	150.933	39.6777	37.5313	39.326	823650	GO:0005515,GO:0005737,GO:0009507,GO:0009535,GO:0009570,GO:0009611,GO:0009617,GO:0009620,GO:0009695,GO:0009753,GO:0009941,GO:0016165,GO:0016491,GO:0016702,GO:0031408,GO:0034440,GO:0046872,GO:0055114,GO:0080027	protein binding|cytoplasm|chloroplast|chloroplast thylakoid membrane|chloroplast stroma|response to wounding|response to bacterium|response to fungus|jasmonic acid biosynthetic process|response to jasmonic acid|chloroplast envelope|linoleate 13S-lipoxygenase activity|oxidoreductase activity|oxidoreductase activity, acting on single donors with incorporation of molecular oxygen, incorporation of t…	path:ath00591,path:ath00592	Linoleic acid metabolism|alpha-Linolenic acid metabolism
AT3G45840	12.50766709	17.4951095	7.520224668	0.429847248	-1.218104026	0.034992762	0.092403626	Down	0.181764	0.370665	0.52918	0.154723	0.313698	0.0916605	823727	GO:0005515,GO:0008270,GO:0046872,GO:0047134,GO:0055114	protein binding|zinc ion binding|metal ion binding|protein-disulfide reductase activity|oxidation-reduction process
AT3G46230	171.7610313	297.1219526	46.40010993	0.156165203	-2.678855073	1.42E-61	2.23E-59	Down	14.9284	13.3737	13.2481	1.85056	2.46095	1.85648	823768	GO:0005737,GO:0009408	cytoplasm|response to heat	path:ath04141	Protein processing in endoplasmic reticulum
AT3G46660	578.3922588	911.2573279	245.5271897	0.269437822	-1.891975714	2.85E-78	8.15E-76	Down	18.5636	20.0861	21.1605	5.5189	4.74278	5.12725	823819	GO:0008152,GO:0009813,GO:0016740,GO:0016757,GO:0016758,GO:0043231,GO:0047893,GO:0052696,GO:0080043,GO:0080044	metabolic process|flavonoid biosynthetic process|transferase activity|transferase activity, transferring glycosyl groups|transferase activity, transferring hexosyl groups|intracellular membrane-bounded organelle|flavonol 3-O-glucosyltransferase activity|flavonoid glucuronidation|quercetin 3-O-glucosyltransferase activity|quercetin 7-O-glucosyltransferase activity
AT3G46720	6.247742838	9.401463185	3.094022491	0.329100102	-1.603401622	0.042631432	0.108783334	Down	0.209432	0.23477	0.240546	0.122617	0.11926	0.0289883	823825	GO:0008152,GO:0009813,GO:0016758,GO:0043231,GO:0052696,GO:0080043,GO:0080044	metabolic process|flavonoid biosynthetic process|transferase activity, transferring hexosyl groups|intracellular membrane-bounded organelle|flavonoid glucuronidation|quercetin 3-O-glucosyltransferase activity|quercetin 7-O-glucosyltransferase activity
AT3G47420	1755.246372	2520.168692	990.3240511	0.392959429	-1.347547724	1.25E-103	7.00E-101	Down	63.4719	65.3618	64.1581	24.1126	23.8342	24.303	823896	GO:0005215,GO:0006810,GO:0006820,GO:0008643,GO:0015315,GO:0016021,GO:0035435,GO:0055062,GO:0055085	transporter activity|transport|anion transport|carbohydrate transport|organophosphate:inorganic phosphate antiporter activity|integral component of membrane|phosphate ion transmembrane transport|phosphate ion homeostasis|transmembrane transport
AT3G47740	3.428201847	5.838027328	1.018376365	0.174438437	-2.519210122	0.035648692	0.09383935	Down	0.0510992	0.0518819	0.104978	0	0.0349272	0.0170249	823928	GO:0005215,GO:0005524,GO:0006810,GO:0016021,GO:0016887	transporter activity|ATP binding|transport|integral component of membrane|ATPase activity
AT3G47790	4.707852712	9.073142251	0.342563173	0.037755737	-4.727160308	0.000196808	0.000966172	Down	0.0847739	0.102582	0.103757	0	0	0	823933	GO:0005215,GO:0005524,GO:0006810,GO:0006869,GO:0016021,GO:0016887,GO:0042626,GO:0043231,GO:0055085	transporter activity|ATP binding|transport|lipid transport|integral component of membrane|ATPase activity|ATPase activity, coupled to transmembrane movement of substances|intracellular membrane-bounded organelle|transmembrane transport
AT3G48020	26.46060453	38.23181567	14.6893934	0.384219089	-1.379998896	0.000148205	0.000744195	Down	3.41785	3.33046	2.51797	1.13318	1.44207	0.903459	823957	GO:0008150	biological_process
AT3G48340	109.6593212	182.1389784	37.17966411	0.204127993	-2.292454055	1.34E-32	6.77E-31	Down	5.61993	4.95459	5.38366	1.08303	0.699553	1.11362	823992	GO:0005783,GO:0006508,GO:0008234	endoplasmic reticulum|proteolysis|cysteine-type peptidase activity
AT3G48450	203.023305	284.4302562	121.6163538	0.427578822	-1.225737698	3.18E-16	6.07E-15	Down	23.7269	23.3782	19.5265	8.28861	8.35844	9.05691	824004
AT3G49570	70.15345749	118.5388788	21.76803619	0.183636258	-2.445077152	6.11E-24	1.98E-22	Down	9.76293	11.0308	10.0181	1.39908	1.63464	2.1653	824119	GO:0005575,GO:0008150	cellular_component|biological_process
AT3G49580	28.66455063	51.52087206	5.80822919	0.11273546	-3.148986726	4.27E-12	5.71E-11	Down	5.93928	4.74318	3.70759	0.634315	0.276273	0.535283	824120	GO:0008150	biological_process
AT3G49620	114.1990258	165.5823174	62.81573429	0.379362575	-1.398350735	3.28E-15	5.78E-14	Down	4.62597	4.46556	4.77973	1.77332	1.79481	1.5601	824124	GO:0005506,GO:0009723,GO:0016491,GO:0016706,GO:0055114	iron ion binding|response to ethylene|oxidoreductase activity|oxidoreductase activity, acting on paired donors, with incorporation or reduction of molecular oxygen, 2-oxoglutarate as one donor, and incorporation of one atom each of oxygen into both donors|oxidation-reduction process
AT3G49845	20.53692999	28.79760911	12.27625087	0.4262941	-1.230079005	0.002803654	0.010586957	Down	1.38923	2.54304	1.41893	0.563985	0.523945	0.636849	6240705	GO:0003674,GO:0005575,GO:0008150	molecular_function|cellular_component|biological_process
AT3G49950	65.04046191	93.94496995	36.13595388	0.384650226	-1.37838094	3.09E-09	3.08E-08	Down	2.68062	2.98694	2.87769	1.01567	0.86954	1.09851	824157	GO:0003700,GO:0005634,GO:0006351,GO:0006355	transcription factor activity, sequence-specific DNA binding|nucleus|transcription, DNA-templated|regulation of transcription, DNA-templated
AT3G49960	41.87471137	56.40150152	27.34792122	0.484879311	-1.044302396	0.000237767	0.001150361	Down	2.01921	1.68863	2.3225	1.05625	0.980951	0.808184	824158	GO:0004601,GO:0005576,GO:0006979,GO:0016491,GO:0020037,GO:0042744,GO:0046872,GO:0055114	peroxidase activity|extracellular region|response to oxidative stress|oxidoreductase activity|heme binding|hydrogen peroxide catabolic process|metal ion binding|oxidation-reduction process	path:ath00940	Phenylpropanoid biosynthesis
AT3G50400	8.344058462	14.27922078	2.408896144	0.168699412	-2.567473153	0.000381233	0.001766015	Down	0.475254	0.258839	0.63346	0.0370444	0.0743148	0.0362092	824204	GO:0005576,GO:0016042,GO:0016788	extracellular region|lipid catabolic process|hydrolase activity, acting on ester bonds
AT3G51540	18.09080586	24.94743029	11.23418142	0.450314172	-1.150996212	0.017836402	0.052486909	Down	1.05997	0.841623	0.42661	0.196201	0.272309	0.364714	824317	GO:0008150	biological_process
AT3G51660	1639.235527	2228.607321	1049.863732	0.471085113	-1.085940354	3.17E-19	7.56E-18	Down	196.639	177.389	162.967	91.7248	73.6095	72.5668	824329	GO:0003674,GO:0005777,GO:0006569,GO:0009684	molecular_function|peroxisome|tryptophan catabolic process|indoleacetic acid biosynthetic process
AT3G52770	61.10455101	94.89925381	27.30984822	0.28777727	-1.796975448	2.62E-13	3.91E-12	Down	9.46893	10.9743	8.30608	3.27511	2.66754	2.12563	824443	GO:0005515,GO:0005634,GO:0006914,GO:0009062,GO:0009943,GO:0010073,GO:0010075,GO:0010305,GO:0010358,GO:0043433	protein binding|nucleus|autophagy|fatty acid catabolic process|adaxial/abaxial axis specification|meristem maintenance|regulation of meristem growth|leaf vascular tissue pattern formation|leaf shaping|negative regulation of sequence-specific DNA binding transcription factor activity
AT3G53235	5.733653755	8.753921199	2.713386311	0.309962387	-1.689834935	0.044819261	0.113451026	Down	0.174857	0	0.175113	0	0.338899	0.163759	824490	GO:0005575,GO:0008150	cellular_component|biological_process
AT3G53480	302.8958249	418.0170218	187.7746279	0.449203305	-1.154559551	6.21E-19	1.45E-17	Down	3.95327	3.6627	3.60824	1.34057	1.58064	1.97328	824516	GO:0005215,GO:0005524,GO:0005886,GO:0006855,GO:0009506,GO:0009926,GO:0016020,GO:0016021,GO:0016887,GO:0048364,GO:0055085,GO:0071366	transporter activity|ATP binding|plasma membrane|drug transmembrane transport|plasmodesma|auxin polar transport|membrane|integral component of membrane|ATPase activity|root development|transmembrane transport|cellular response to indolebutyric acid stimulus
AT3G53510	17.63633886	30.4405055	4.832172215	0.158741523	-2.655248539	6.07E-08	5.22E-07	Down	0.506068	0.576326	0.387915	0.132806	0.0626763	0.0152515	824519	GO:0005524,GO:0006810,GO:0010345,GO:0016020,GO:0016021,GO:0016887	ATP binding|transport|suberin biosynthetic process|membrane|integral component of membrane|ATPase activity
AT3G53590	2.940271824	5.185283758	0.69525989	0.134083287	-2.898798674	0.031888593	0.085489035	Down	0.0992017	0.0854001	0.0521062	0	0	0	824527	GO:0004672,GO:0005515,GO:0005524,GO:0006468	protein kinase activity|protein binding|ATP binding|protein phosphorylation
AT3G53980	40.64909108	55.36611458	25.93206759	0.468374344	-1.094266043	0.000154158	0.000771682	Down	5.0416	6.32735	4.69953	1.95847	3.00183	2.1596	824565
AT3G54140	4901.546879	7233.034966	2570.058792	0.355322324	-1.492799763	3.68E-182	9.56E-179	Down	163.276	170.362	173.726	57.723	55.5922	57.5955	824581	GO:0005215,GO:0005886,GO:0006807,GO:0006810,GO:0006857,GO:0009506,GO:0015031,GO:0016020,GO:0016021,GO:0042936,GO:0042937,GO:0042938,GO:0042939	transporter activity|plasma membrane|nitrogen compound metabolic process|transport|oligopeptide transport|plasmodesma|protein transport|membrane|integral component of membrane|dipeptide transporter activity|tripeptide transporter activity|dipeptide transport|tripeptide transport
AT3G54580	373.5981217	547.2417343	199.954509	0.365386074	-1.452506444	9.32E-13	1.33E-11	Down	5.16386	5.44601	6.69361	1.52126	1.8069	1.68974	824623	GO:0005199,GO:0009664	structural constituent of cell wall|plant-type cell wall organization
AT3G54590	187.888926	271.7156556	104.0621963	0.382981967	-1.384651631	6.85E-08	5.84E-07	Down	3.0881	3.07509	3.72526	0.803481	1.39578	1.2728	824624	GO:0005199,GO:0005576,GO:0009530,GO:0009664	structural constituent of cell wall|extracellular region|primary cell wall|plant-type cell wall organization
AT3G54730	28.18707324	43.41865643	12.95549006	0.298385328	-1.744751495	3.81E-06	2.53E-05	Down	2.47787	2.49911	1.87256	0.361091	1.05343	0.429914	825715	GO:0003674,GO:0008150,GO:0016021	molecular_function|biological_process|integral component of membrane
AT3G55090	22.48762588	39.83858939	5.136662381	0.128936854	-2.955263407	3.89E-11	4.79E-10	Down	0.825394	0.885189	0.698047	0.118751	0.0628548	0.0611071	824675	GO:0005524,GO:0006810,GO:0010208,GO:0016020,GO:0016021,GO:0016887	ATP binding|transport|pollen wall assembly|membrane|integral component of membrane|ATPase activity
AT3G55890	16.27875589	22.02790341	10.52960838	0.478012282	-1.064880407	0.022178565	0.062999827	Down	1.20403	1.58279	1.13777	0.19012	0.74754	0.729425	824755
AT3G56230	11.03326492	15.55454799	6.511981846	0.418654522	-1.256167888	0.027693471	0.075929213	Down	0.877267	0.687811	0.305665	0.333427	0.254688	0.16512	824789	GO:0005515,GO:0016567	protein binding|protein ubiquitination
AT3G56970	148.4036207	239.7516236	57.05561776	0.237978024	-2.071099737	2.89E-36	1.73E-34	Down	11.4713	11.2914	11.6695	1.80086	2.0993	3.17637	824864	GO:0003677,GO:0003700,GO:0005634,GO:0006351,GO:0006355,GO:0010106,GO:0046983,GO:0055072	DNA binding|transcription factor activity, sequence-specific DNA binding|nucleus|transcription, DNA-templated|regulation of transcription, DNA-templated|cellular response to iron ion starvation|protein dimerization activity|iron ion homeostasis
AT3G56980	119.1013222	199.2678451	38.93479936	0.195389273	-2.355576831	7.66E-28	3.11E-26	Down	7.10166	8.84351	11.0787	1.95628	1.77791	1.78476	824865	GO:0003677,GO:0003700,GO:0005634,GO:0006351,GO:0006355,GO:0010106,GO:0046983,GO:0055072	DNA binding|transcription factor activity, sequence-specific DNA binding|nucleus|transcription, DNA-templated|regulation of transcription, DNA-templated|cellular response to iron ion starvation|protein dimerization activity|iron ion homeostasis
AT3G57380	56.94908214	84.53882418	29.3593401	0.347288248	-1.525794505	1.03E-09	1.09E-08	Down	2.29359	2.50916	2.00571	0.641517	0.916608	0.623103	824905	GO:0016740,GO:0016757	transferase activity|transferase activity, transferring glycosyl groups
AT3G58550	13.3021954	25.58094766	1.023443137	0.040008023	-4.643566858	7.17E-11	8.56E-10	Down	1.70929	2.05164	2.10011	0	0	0.0790905	825024	GO:0008233,GO:0031225	peptidase activity|anchored component of membrane
AT3G59220	763.600353	1165.898254	361.3024524	0.309891924	-1.690162939	3.30E-96	1.46E-93	Down	34.0103	39.3173	39.4756	9.23337	10.9424	11.2434	825091	GO:0005634,GO:0009737,GO:0009738,GO:0009785	nucleus|response to abscisic acid|abscisic acid-activated signaling pathway|blue light signaling pathway
AT3G59370	33.94918584	58.67218313	9.226188545	0.157249791	-2.668869994	4.37E-14	7.02E-13	Down	4.92398	3.20842	3.78504	0.794168	0.405298	0.582517	825106	GO:0005575,GO:0008150	cellular_component|biological_process
AT3G59710	167.3940355	232.0699732	102.7180979	0.442616925	-1.175869477	6.62E-13	9.52E-12	Down	8.65385	7.26461	7.5508	3.17274	2.74673	3.22096	825140	GO:0000038,GO:0008152,GO:0009409,GO:0016491,GO:0042335,GO:0055114	very long-chain fatty acid metabolic process|metabolic process|response to cold|oxidoreductase activity|cuticle development|oxidation-reduction process
AT3G59730	7.85537547	11.96460834	3.746142602	0.313101983	-1.675295447	0.02795411	0.076527319	Down	0.134955	0.47217	0.305936	0.0337216	0.13377	0.130325	825142	GO:0001653,GO:0004672,GO:0004675,GO:0005524,GO:0005886,GO:0006468,GO:0007178,GO:0009506,GO:0009755,GO:0016021,GO:0030246,GO:0031625,GO:0046777	peptide receptor activity|protein kinase activity|transmembrane receptor protein serine/threonine kinase activity|ATP binding|plasma membrane|protein phosphorylation|transmembrane receptor protein serine/threonine kinase signaling pathway|plasmodesma|hormone-mediated signaling pathway|integral component of membrane|carbohydrate binding|ubiquitin protein ligase binding|protein autophosphorylation
AT3G60140	729.8564856	986.2498069	473.4631642	0.480064139	-1.058700925	5.86E-40	4.26E-38	Down	18.3579	17.8614	17.648	8.47645	7.76661	8.64212	825184	GO:0004553,GO:0005975,GO:0008422	hydrolase activity, hydrolyzing O-glycosyl compounds|carbohydrate metabolic process|beta-glucosidase activity	path:ath00500,path:ath00460,path:ath00940	Starch and sucrose metabolism|Cyanoamino acid metabolism|Phenylpropanoid biosynthesis
AT3G60160	164.3995134	222.6654307	106.1335961	0.476650532	-1.068996188	1.64E-09	1.70E-08	Down	1.81381	1.52673	2.25021	0.844383	0.84146	0.791628	825186	GO:0005524,GO:0006810,GO:0008559,GO:0016021,GO:0016887,GO:0042626,GO:0055085	ATP binding|transport|xenobiotic-transporting ATPase activity|integral component of membrane|ATPase activity|ATPase activity, coupled to transmembrane movement of substances|transmembrane transport
AT3G60450	1348.800259	1843.902386	853.6981325	0.46298445	-1.110964355	7.64E-18	1.65E-16	Down	78.2559	96.8603	99.811	35.1765	41.7368	40.1083	825216	GO:0005829,GO:0008150,GO:0009627,GO:0034976	cytosol|biological_process|systemic acquired resistance|response to endoplasmic reticulum stress
AT3G61270	11.73291385	20.74737462	2.718453082	0.131026365	-2.932070955	2.86E-06	1.94E-05	Down	0.377459	0.314611	0.488434	0.0405937	0.0209733	0.0819443	825299	GO:0008150,GO:0016740	biological_process|transferase activity
AT3G61400	7.028215118	11.00979391	3.046636329	0.276720559	-1.853498259	0.014346441	0.043590466	Down	0.274544	0.319575	0.326147	0.0789977	0.0799199	0.077518	825312	GO:0009815,GO:0016491,GO:0016706,GO:0046872,GO:0055114	1-aminocyclopropane-1-carboxylate oxidase activity|oxidoreductase activity|oxidoreductase activity, acting on paired donors, with incorporation or reduction of molecular oxygen, 2-oxoglutarate as one donor, and incorporation of one atom each of oxygen into both donors|metal ion binding|oxidation-reduction process
AT3G61410	10.98853178	16.21197414	5.765089412	0.355606872	-1.491644891	0.010489278	0.033429517	Down	0.386139	0.387502	0.453741	0.121124	0.0893695	0.232286	825313	GO:0008150,GO:0010093,GO:0048440	biological_process|specification of floral organ identity|carpel development
AT3G62680	126.0707308	177.5788848	74.56257684	0.41988425	-1.251936422	8.54E-14	1.33E-12	Down	6.07958	6.43806	6.57125	2.46998	2.88054	1.85231	825442	GO:0005576,GO:0005618,GO:0009506,GO:0010054,GO:0071365,GO:0071369,GO:0072732	extracellular region|cell wall|plasmodesma|trichoblast differentiation|cellular response to auxin stimulus|cellular response to ethylene stimulus|cellular response to calcium ion starvation
AT3G63380	1345.354909	2096.554486	594.1553319	0.283396084	-1.81910827	9.15E-98	4.29E-95	Down	21.2022	20.9004	23.9907	5.69021	6.13348	5.88855	825513	GO:0000166,GO:0005388,GO:0005524,GO:0016020,GO:0016021,GO:0046872,GO:0070588	nucleotide binding|calcium-transporting ATPase activity|ATP binding|membrane|integral component of membrane|metal ion binding|calcium ion transmembrane transport
AT4G00080	7.573700245	11.02486809	4.122532399	0.373930315	-1.419158658	0.044064918	0.111892392	Down	0.634548	0.434734	0.540875	0.275115	0.192829	0.0939285	828192	GO:0000041,GO:0004857,GO:0009567,GO:0009733,GO:0009741,GO:0030599,GO:0043086	transition metal ion transport|enzyme inhibitor activity|double fertilization forming a zygote and endosperm|response to auxin|response to brassinosteroid|pectinesterase activity|negative regulation of catalytic activity
AT4G00390	5.901472026	9.06586466	2.737079392	0.301910462	-1.727807342	0.035930506	0.094400741	Down	0.31524	0.388974	0.287393	0.104231	0.105108	0.0680396	828200	GO:0003677,GO:0005730,GO:0006355	DNA binding|nucleolus|regulation of transcription, DNA-templated
AT4G00680	20.41597262	28.51009343	12.32185181	0.432192614	-1.210253676	0.003277723	0.01211526	Down	2.36937	1.84892	1.43905	1.47559	0.141533	0.758788	828037	GO:0003779,GO:0005622,GO:0015629,GO:0030042	actin binding|intracellular|actin cytoskeleton|actin filament depolymerization
AT4G00940	32.61401805	44.08336018	21.14467593	0.479652092	-1.059939746	0.001049303	0.004439154	Down	1.20086	1.33831	1.58637	0.697373	0.583259	0.656804	827952	GO:0003677,GO:0003700,GO:0005634,GO:0006351,GO:0006355,GO:0046872	DNA binding|transcription factor activity, sequence-specific DNA binding|nucleus|transcription, DNA-templated|regulation of transcription, DNA-templated|metal ion binding
AT4G01070	1267.785385	1692.629151	842.9416186	0.498007268	-1.005761299	5.10E-51	5.77E-49	Down	36.5951	36.6785	36.8512	17.7615	17.3615	16.0292	827912	GO:0006805,GO:0008152,GO:0008194,GO:0009636,GO:0009651,GO:0009813,GO:0016740,GO:0016757,GO:0016758,GO:0035251,GO:0042178,GO:0043231,GO:0050505,GO:0052696,GO:0080043,GO:0080044	xenobiotic metabolic process|metabolic process|UDP-glycosyltransferase activity|response to toxic substance|response to salt stress|flavonoid biosynthetic process|transferase activity|transferase activity, transferring glycosyl groups|transferase activity, transferring hexosyl groups|UDP-glucosyltransferase activity|xenobiotic catabolic process|intracellular membrane-bounded organelle|hydroquinon…
AT4G01110	9.865814795	14.25322442	5.478405166	0.384362514	-1.379460456	0.023576469	0.066223432	Down	0.700317	0.497091	0.351959	0.187117	0.308229	0.112138	827897	GO:0008150	biological_process
AT4G01140	22.93954214	36.30608618	9.572998101	0.263674747	-1.923168687	1.99E-06	1.38E-05	Down	1.58502	1.30827	1.69747	0.449742	0.379069	0.287799	828157	GO:0008150	biological_process
AT4G01630	3.091333254	5.840103336	0.342563173	0.05865704	-4.091551927	0.006559286	0.0221564	Down	0.34917	0.123623	0.315326	0	0.0611534	0	827983	GO:0005576,GO:0005618,GO:0009664,GO:0016020	extracellular region|cell wall|plant-type cell wall organization|membrane
AT4G01830	7.525457339	11.68540826	3.365506422	0.288009315	-1.795812624	0.018189841	0.053379363	Down	0.137845	0.0620506	0.147712	0.0109459	0.0212029	0.0618248	826974	GO:0005524,GO:0006810,GO:0010315,GO:0010329,GO:0010540,GO:0010541,GO:0016021,GO:0016887,GO:0042626,GO:0055085	ATP binding|transport|auxin efflux|auxin efflux transmembrane transporter activity|basipetal auxin transport|acropetal auxin transport|integral component of membrane|ATPase activity|ATPase activity, coupled to transmembrane movement of substances|transmembrane transport	path:ath02010	ABC transporters
AT4G01895	57.28252624	83.676554	30.88849848	0.369141617	-1.437753697	0.000128829	0.000655966	Down	6.5192	5.31267	9.94355	1.45916	1.93866	3.87582	827073	GO:0008150,GO:0010112	biological_process|regulation of systemic acquired resistance
AT4G02270	78.77450964	115.9549273	41.59409196	0.358709137	-1.479113599	6.16E-11	7.42E-10	Down	9.61456	9.96805	6.89704	2.76402	3.10679	3.02085	828083	GO:0006826,GO:0008150,GO:0010054,GO:0010106,GO:0010167,GO:0015706	iron ion transport|biological_process|trichoblast differentiation|cellular response to iron ion starvation|response to nitrate|nitrate transport
AT4G03320	270.9378088	363.0445525	178.831065	0.492587105	-1.021549235	3.98E-18	8.75E-17	Down	13.1951	16.1909	14.5785	6.78237	7.05298	6.45174	827972	GO:0005739,GO:0009507,GO:0009706,GO:0016021,GO:0045037	mitochondrion|chloroplast|chloroplast inner membrane|integral component of membrane|protein import into chloroplast stroma
AT4G03400	1071.384412	1667.544982	475.2238429	0.284984122	-1.811046552	4.68E-132	5.48E-129	Down	32.2924	30.6454	32.9236	8.68189	9.25057	7.90893	827938	GO:0009416,GO:0009507,GO:0009651,GO:0009737	response to light stimulus|chloroplast|response to salt stress|response to abscisic acid	path:ath04075	Plant hormone signal transduction
AT4G04972	8.840829097	13.91606889	3.7655893	0.27059289	-1.885804163	0.004495102	0.015952605	Down	1.26271	2.07094	1.1535	0.467171	0.308124	0.447922	10723030
AT4G05200	9.990215473	16.54809167	3.432339281	0.207416018	-2.269400781	0.000390426	0.001803956	Down	0.400637	0.13558	0.388847	0.0953605	0.0685672	0.0221944	825868	GO:0001653,GO:0004672,GO:0004675,GO:0005524,GO:0005886,GO:0006468,GO:0007178,GO:0009506,GO:0009755,GO:0016021,GO:0016301,GO:0016310,GO:0016772,GO:0031625,GO:0046777	peptide receptor activity|protein kinase activity|transmembrane receptor protein serine/threonine kinase activity|ATP binding|plasma membrane|protein phosphorylation|transmembrane receptor protein serine/threonine kinase signaling pathway|plasmodesma|hormone-mediated signaling pathway|integral component of membrane|kinase activity|phosphorylation|transferase activity, transferring phosphorus-cont…
AT4G06746	48.04215627	74.93456984	21.1497427	0.282242799	-1.824991324	0.000218422	0.001062035	Down	7.01972	3.84279	4.76839	1.23014	1.21832	1.24793	826148	GO:0003677,GO:0003700,GO:0005634,GO:0006351,GO:0006355,GO:0009873	DNA binding|transcription factor activity, sequence-specific DNA binding|nucleus|transcription, DNA-templated|regulation of transcription, DNA-templated|ethylene-activated signaling pathway
AT4G08170	2878.747261	4001.642583	1755.851939	0.4387828	-1.188421119	6.14E-101	3.19E-98	Down	88.731	83.5981	82.8886	37.5635	35.0011	35.2196	826367	GO:0000287,GO:0005524,GO:0005622,GO:0005634,GO:0005737,GO:0009611,GO:0016301,GO:0016310,GO:0032957,GO:0046872,GO:0047325,GO:0052725,GO:0052726	magnesium ion binding|ATP binding|intracellular|nucleus|cytoplasm|response to wounding|kinase activity|phosphorylation|inositol trisphosphate metabolic process|metal ion binding|inositol tetrakisphosphate 1-kinase activity|inositol-1,3,4-trisphosphate 6-kinase activity|inositol-1,3,4-trisphosphate 5-kinase activity	path:ath00562,path:ath04070	Inositol phosphate metabolism|Phosphatidylinositol signaling system
AT4G08400	10.98788013	16.21067085	5.765089412	0.355635462	-1.491528907	0.010490631	0.033429517	Down	0.221324	0.222694	0.17095	0.0466874	0.0445461	0.109506	826398	GO:0005199,GO:0005575,GO:0009664	structural constituent of cell wall|cellular_component|plant-type cell wall organization
AT4G08620	14.1667201	25.2817371	3.051703101	0.120707809	-3.050409079	1.11E-07	9.19E-07	Down	0.517056	0.4222	0.487767	0.057579	0.0199655	0.097013	826426	GO:0005886,GO:0008271,GO:0008272,GO:0015116,GO:0015293,GO:0016020,GO:0016021,GO:0055085	plasma membrane|secondary active sulfate transmembrane transporter activity|sulfate transport|sulfate transmembrane transporter activity|symporter activity|membrane|integral component of membrane|transmembrane transport
AT4G08691	2.110298363	4.220596726	0	0	#NAME?	0.010311568	0.032931024	Down	0.187667	0.107153	0.267497	0	0	0	5008129
AT4G10250	17.67991971	26.87629692	8.483542494	0.315651465	-1.663595648	0.000268561	0.001283959	Down	0.880463	1.2742	1.30235	0.339513	0.164652	0.521901	826616	GO:0005783,GO:0009408	endoplasmic reticulum|response to heat	path:ath04141	Protein processing in endoplasmic reticulum
AT4G10270	37.54579494	53.7406221	21.35096778	0.397296625	-1.331711558	0.00120135	0.005009974	Down	7.25083	8.84377	5.30849	1.96713	1.1373	3.79923	826619
AT4G10500	27.46319985	44.72154856	10.20485113	0.228186444	-2.131715009	1.43E-08	1.32E-07	Down	1.53291	1.48862	1.61206	0.204213	0.44349	0.396185	826642	GO:0009627,GO:0009697,GO:0016491,GO:0016706,GO:0046872,GO:0055114	systemic acquired resistance|salicylic acid biosynthetic process|oxidoreductase activity|oxidoreductase activity, acting on paired donors, with incorporation or reduction of molecular oxygen, 2-oxoglutarate as one donor, and incorporation of one atom each of oxygen into both donors|metal ion binding|oxidation-reduction process
AT4G10640	2.589262584	5.178525168	0	0	#NAME?	0.0032534	0.012042467	Down	0.123422	0.178202	0.0773409	0	0	0	826656	GO:0005515,GO:0008150	protein binding|biological_process
AT4G10695	7.52267189	12.64151441	2.403829373	0.190153592	-2.394762903	0.001470045	0.005983431	Down	0.717606	0.190764	0.774753	0.103527	0.195025	0.0947826	826663	GO:0005515,GO:0005575,GO:0008150	protein binding|cellular_component|biological_process
AT4G11190	256.9818321	377.7773472	136.1863169	0.360493603	-1.471954437	8.82E-33	4.51E-31	Down	19.7996	21.4242	20.7715	6.06275	5.74477	8.53156	826721	GO:0048046	apoplast
AT4G11210	98.04247151	135.7111111	60.37383191	0.44487022	-1.168543567	5.84E-10	6.35E-09	Down	11.5635	11.7192	10.5223	4.84951	4.97116	5.26471	826723	GO:0048046	apoplast
AT4G11480	13.4390378	21.05204049	5.826035111	0.276744438	-1.853373774	0.000467002	0.002126718	Down	0.408808	0.365728	0.326356	0.131659	0.129589	0.0631296	826753	GO:0001653,GO:0004672,GO:0004675,GO:0005524,GO:0005886,GO:0006468,GO:0007178,GO:0009506,GO:0009755,GO:0016021,GO:0031625,GO:0046777	peptide receptor activity|protein kinase activity|transmembrane receptor protein serine/threonine kinase activity|ATP binding|plasma membrane|protein phosphorylation|transmembrane receptor protein serine/threonine kinase signaling pathway|plasmodesma|hormone-mediated signaling pathway|integral component of membrane|ubiquitin protein ligase binding|protein autophosphorylation
AT4G11650	146.6652713	246.1675195	47.16302307	0.191589139	-2.383912318	5.07E-45	4.62E-43	Down	9.79756	10.8692	9.12998	1.83732	2.14046	1.51126	826770	GO:0009651,GO:0009816,GO:0009817	response to salt stress|defense response to bacterium, incompatible interaction|defense response to fungus, incompatible interaction
AT4G11880	2.272113931	4.210977843	0.333250019	0.079138393	-3.659478423	0.035877473	0.094313498	Down	0.16992	0.211077	0.0426904	0	0	0.0407249	826795	GO:0003677,GO:0003700,GO:0005634,GO:0006351,GO:0006355,GO:0046983	DNA binding|transcription factor activity, sequence-specific DNA binding|nucleus|transcription, DNA-templated|regulation of transcription, DNA-templated|protein dimerization activity
AT4G11910	54.3636272	74.90885033	33.81840407	0.451460727	-1.147327602	4.07E-05	0.000227527	Down	3.06015	2.15467	3.05108	1.37809	0.982376	1.03063	826798	GO:0008150,GO:0009507,GO:0055035,GO:1903647	biological_process|chloroplast|plastid thylakoid membrane|negative regulation of chlorophyll catabolic process
AT4G12290	734.1669897	985.8861476	482.4478319	0.489354509	-1.031048101	2.63E-38	1.72E-36	Down	13.7062	14.9849	14.8982	6.32852	7.10855	6.44413	826838	GO:0005507,GO:0005768,GO:0005773,GO:0005794,GO:0005802,GO:0008131,GO:0009308,GO:0016491,GO:0046872,GO:0048038,GO:0055114	copper ion binding|endosome|vacuole|Golgi apparatus|trans-Golgi network|primary amine oxidase activity|amine metabolic process|oxidoreductase activity|metal ion binding|quinone binding|oxidation-reduction process	path:ath00260,path:ath00350,path:ath00360,path:ath00410,path:ath00950,path:ath00960	Glycine, serine and threonine metabolism|Tyrosine metabolism|Phenylalanine metabolism|beta-Alanine metabolism|Isoquinoline alkaloid biosynthesis|Tropane, piperidine and pyridine alkaloid biosynthesis
AT4G12382	16.95672355	22.98375584	10.92969126	0.475539826	-1.072361924	0.017690857	0.052130692	Down	1.66711	1.61797	1.24954	0.644998	0.854318	0.648234	6241074	GO:0005515	protein binding
AT4G12400	870.0720651	1246.940663	493.2034677	0.395530824	-1.338137966	5.67E-69	1.06E-66	Down	18.2647	17.4174	16.8037	6.73285	7.20241	6.33369	826849	GO:0005515,GO:0005634,GO:0005737,GO:0006457,GO:0009408,GO:0009644,GO:0010286,GO:0034976,GO:0042542,GO:0051131,GO:0051879,GO:0070678	protein binding|nucleus|cytoplasm|protein folding|response to heat|response to high light intensity|heat acclimation|response to endoplasmic reticulum stress|response to hydrogen peroxide|chaperone-mediated protein complex assembly|Hsp90 protein binding|preprotein binding
AT4G12545	21.37064515	37.59024799	5.151042308	0.137031347	-2.867422138	1.28E-09	1.34E-08	Down	6.19061	5.13008	3.93912	0.998567	0.532664	0.389432	826867	GO:0005576	extracellular region
AT4G12550	10.6611446	15.86675673	5.455532474	0.343834129	-1.540215343	0.009060693	0.029421491	Down	1.9138	2.28836	1.57682	0.665351	0.47406	0.69358	826868	GO:0005576,GO:0009653,GO:0009733,GO:0010102,GO:0048364,GO:0048527,GO:0048589,GO:0048765,GO:0048767,GO:0048869	extracellular region|anatomical structure morphogenesis|response to auxin|lateral root morphogenesis|root development|lateral root development|developmental growth|root hair cell differentiation|root hair elongation|cellular developmental process
AT4G13290	12.97964766	17.82420316	8.135092161	0.45640706	-1.131606986	0.03195728	0.085633953	Down	0.393594	0.251787	0.358579	0.105865	0.146837	0.245751	826959	GO:0004497,GO:0005506,GO:0009055,GO:0016020,GO:0016021,GO:0016491,GO:0016705,GO:0016709,GO:0020037,GO:0044550,GO:0046872,GO:0055114	monooxygenase activity|iron ion binding|electron carrier activity|membrane|integral component of membrane|oxidoreductase activity|oxidoreductase activity, acting on paired donors, with incorporation or reduction of molecular oxygen|oxidoreductase activity, acting on paired donors, with incorporation or reduction of molecular oxygen, NAD(P)H as one donor, and incorporation of one atom of oxygen|he…
AT4G13310	7.18383032	12.29708129	2.070579354	0.16837974	-2.570209533	0.00101129	0.004289967	Down	0.207248	0.259365	0.174524	0.0423907	0.0648327	0	826961	GO:0004497,GO:0005506,GO:0009055,GO:0009506,GO:0016020,GO:0016021,GO:0016491,GO:0016705,GO:0016709,GO:0020037,GO:0044550,GO:0046872,GO:0055114	monooxygenase activity|iron ion binding|electron carrier activity|plasmodesma|membrane|integral component of membrane|oxidoreductase activity|oxidoreductase activity, acting on paired donors, with incorporation or reduction of molecular oxygen|oxidoreductase activity, acting on paired donors, with incorporation or reduction of molecular oxygen, NAD(P)H as one donor, and incorporation of one atom …
AT4G13575	42.03936355	76.23538596	7.843341143	0.102883209	-3.280920548	1.62E-09	1.68E-08	Down	3.02815	1.18748	1.50218	0	0.29957	0.146165	6240258	GO:0003674,GO:0008150	molecular_function|biological_process
AT4G13860	68.52128144	93.60468884	43.43787405	0.464056604	-1.107627303	2.86E-06	1.93E-05	Down	11.0482	10.0838	13.2081	5.14272	3.59807	7.77	827020	GO:0000166,GO:0003676,GO:0005575,GO:0008150	nucleotide binding|nucleic acid binding|cellular_component|biological_process
AT4G14060	3.092825029	5.504770095	0.680879963	0.123689083	-3.015209927	0.02363586	0.066330244	Down	0.0980609	0.304033	0.466996	0.0496994	0	0.0489138	827042	GO:0006952,GO:0009607	defense response|response to biotic stimulus
AT4G15100	16.42130432	24.34043984	8.502168803	0.349302184	-1.517452431	0.005604543	0.019296113	Down	0.548831	0.245419	0.713113	0.123935	0.0925742	0.210359	827176	GO:0004185,GO:0005576,GO:0006508	serine-type carboxypeptidase activity|extracellular region|proteolysis
AT4G15210	48.28770197	69.03885235	27.53655159	0.398855871	-1.326060581	8.59E-07	6.28E-06	Down	1.29977	0.94487	1.11598	0.26784	0.414242	0.44185	827185	GO:0000272,GO:0005829,GO:0005975,GO:0005983,GO:0016161,GO:0080027	polysaccharide catabolic process|cytosol|carbohydrate metabolic process|starch catabolic process|beta-amylase activity|response to herbivore
AT4G15270	26.17968101	41.13367336	11.22568866	0.272907517	-1.873515962	7.08E-07	5.22E-06	Down	1.04946	1.17978	0.847723	0.287312	0.159622	0.309745	827193	GO:0005575,GO:0008152,GO:0009813,GO:0016740,GO:0016758,GO:0043231,GO:0052696,GO:0080043,GO:0080044	cellular_component|metabolic process|flavonoid biosynthetic process|transferase activity|transferase activity, transferring hexosyl groups|intracellular membrane-bounded organelle|flavonoid glucuronidation|quercetin 3-O-glucosyltransferase activity|quercetin 7-O-glucosyltransferase activity
AT4G15340	151.8642085	215.8348746	87.89354241	0.40722586	-1.296098915	5.75E-17	1.16E-15	Down	2.86721	2.64079	2.64369	0.873495	0.895178	0.970174	827200	GO:0010263,GO:0016104,GO:0016829,GO:0016866,GO:0034075	tricyclic triterpenoid biosynthetic process|triterpenoid biosynthetic process|lyase activity|intramolecular transferase activity|arabidiol synthase activity	path:ath00909	Sesquiterpenoid and triterpenoid biosynthesis
AT4G15350	15.48494891	20.74477961	10.22511821	0.492900788	-1.020630808	0.032057508	0.085853394	Down	0.468471	0.443482	0.660016	0.158209	0.234451	0.279096	827201	GO:0004497,GO:0005506,GO:0009055,GO:0016020,GO:0016491,GO:0016705,GO:0016709,GO:0020037,GO:0044550,GO:0046872,GO:0055114	monooxygenase activity|iron ion binding|electron carrier activity|membrane|oxidoreductase activity|oxidoreductase activity, acting on paired donors, with incorporation or reduction of molecular oxygen|oxidoreductase activity, acting on paired donors, with incorporation or reduction of molecular oxygen, NAD(P)H as one donor, and incorporation of one atom of oxygen|heme binding|secondary metabolite…
AT4G15390	65.90784041	106.906236	24.90944484	0.23300273	-2.101581236	4.29E-18	9.40E-17	Down	3.06416	3.48565	3.58332	0.689865	0.827797	0.685318	827205	GO:0000041,GO:0016740,GO:0016747	transition metal ion transport|transferase activity|transferase activity, transferring acyl groups other than amino-acyl groups
AT4G15396	2.596277067	4.859304115	0.333250019	0.068579782	-3.866072864	0.01835325	0.053717594	Down	0.0952096	0.117162	0.143557	0	0	0.0231653	827207	GO:0004497,GO:0005506,GO:0009055,GO:0016020,GO:0016491,GO:0016705,GO:0020037,GO:0046872,GO:0055114	monooxygenase activity|iron ion binding|electron carrier activity|membrane|oxidoreductase activity|oxidoreductase activity, acting on paired donors, with incorporation or reduction of molecular oxygen|heme binding|metal ion binding|oxidation-reduction process
AT4G15610	2516.482586	3359.436398	1673.528773	0.4981576	-1.005325861	4.51E-70	8.96E-68	Down	210.717	215.459	210.147	98.7108	99.0362	101.08	827238	GO:0003954,GO:0005768,GO:0005794,GO:0005802,GO:0005886,GO:0016021,GO:0051536,GO:0055114	NADH dehydrogenase activity|endosome|Golgi apparatus|trans-Golgi network|plasma membrane|integral component of membrane|iron-sulfur cluster binding|oxidation-reduction process
AT4G16260	300.6149856	498.3365642	102.893407	0.206473726	-2.275969889	4.28E-78	1.19E-75	Down	18.1686	18.3551	18.6969	3.50143	3.93354	2.49803	827320	GO:0002215,GO:0003824,GO:0004553,GO:0005618,GO:0005774,GO:0005975,GO:0008152,GO:0009651,GO:0009817,GO:0016787,GO:0016798	defense response to nematode|catalytic activity|hydrolase activity, hydrolyzing O-glycosyl compounds|cell wall|vacuolar membrane|carbohydrate metabolic process|metabolic process|response to salt stress|defense response to fungus, incompatible interaction|hydrolase activity|hydrolase activity, acting on glycosyl bonds
AT4G17215	19.42169474	27.5381288	11.30526067	0.410531186	-1.284436276	0.002412915	0.009294368	Down	2.73615	2.67347	2.32452	1.21681	1.18341	0.529713	827433	GO:0008150	biological_process
AT4G17470	718.9229844	972.5032784	465.3426903	0.478499868	-1.063409568	5.57E-40	4.06E-38	Down	28.8914	30.8807	30.6544	11.6577	12.5967	11.755	827458	GO:0002084,GO:0006464,GO:0008474,GO:0016790,GO:0098599	protein depalmitoylation|cellular protein modification process|palmitoyl-(protein) hydrolase activity|thiolester hydrolase activity|palmitoyl hydrolase activity	path:ath01212,path:ath00062	Fatty acid metabolism|Fatty acid elongation
AT4G17785	7.493116187	13.2768425	1.709389872	0.128749729	-2.957358701	0.000203812	0.000997625	Down	0.436056	0.524666	0.264603	0.093828	0	0.0313891	827500	GO:0003677,GO:0003682,GO:0003700,GO:0005634,GO:0006355	DNA binding|chromatin binding|transcription factor activity, sequence-specific DNA binding|nucleus|regulation of transcription, DNA-templated
AT4G18360	65.61376628	99.10920521	32.11832735	0.324070073	-1.625622298	4.13E-12	5.52E-11	Down	1.93455	1.76219	2.07756	0.76861	0.450226	0.624624	827563	GO:0003824,GO:0005777,GO:0009854,GO:0010181,GO:0010204,GO:0016491,GO:0042742,GO:0050665,GO:0052852,GO:0052853,GO:0052854,GO:0055114	catalytic activity|peroxisome|oxidative photosynthetic carbon pathway|FMN binding|defense response signaling pathway, resistance gene-independent|oxidoreductase activity|defense response to bacterium|hydrogen peroxide biosynthetic process|very-long-chain-(S)-2-hydroxy-acid oxidase activity|long-chain-(S)-2-hydroxy-long-chain-acid oxidase activity|medium-chain-(S)-2-hydroxy-acid oxidase activity|o…	path:ath01200,path:ath00630,path:ath04146	Carbon metabolism|Glyoxylate and dicarboxylate metabolism|Peroxisome
AT4G18510	9.489865029	14.88595751	4.093772547	0.275009017	-1.862449171	0.003569685	0.013044085	Down	1.18601	2.63795	1.97784	0.503385	0.401195	0.257159	827583	GO:0005615,GO:0007275,GO:0033612,GO:0045168,GO:0048046	extracellular space|multicellular organismal development|receptor serine/threonine kinase binding|cell-cell signaling involved in cell fate commitment|apoplast
AT4G18610	4.756672418	7.452078636	2.0612662	0.276602851	-1.854112066	0.047842161	0.119748091	Down	0.201794	0.385181	0.559175	0.0984114	0.106076	0.0516386	827595	GO:0003677,GO:0005634,GO:0006355,GO:0009299,GO:0009691,GO:0009886,GO:0010413,GO:0045492	DNA binding|nucleus|regulation of transcription, DNA-templated|mRNA transcription|cytokinin biosynthetic process|post-embryonic morphogenesis|glucuronoxylan metabolic process|xylan biosynthetic process
AT4G19680	21.8337106	31.42417658	12.24324463	0.389612266	-1.359888998	0.00073076	0.00319786	Down	0.86327	1.13297	1.53822	0.352335	0.443993	0.575838	827712	GO:0005385,GO:0005886,GO:0016020,GO:0016021,GO:0030001,GO:0046873,GO:0055072,GO:0055085,GO:0071577	zinc ion transmembrane transporter activity|plasma membrane|membrane|integral component of membrane|metal ion transport|metal ion transmembrane transporter activity|iron ion homeostasis|transmembrane transport|zinc II ion transmembrane transport
AT4G19720	11.14523721	18.15356209	4.136912325	0.227884329	-2.133626374	0.000339079	0.00158616	Down	0.74798	0.45648	0.461194	0.0781524	0.0816833	0.0396228	827716	GO:0003824,GO:0004553,GO:0004568,GO:0005576,GO:0005975,GO:0006032,GO:0008061,GO:0016787	catalytic activity|hydrolase activity, hydrolyzing O-glycosyl compounds|chitinase activity|extracellular region|carbohydrate metabolic process|chitin catabolic process|chitin binding|hydrolase activity	path:ath00520	Amino sugar and nucleotide sugar metabolism
AT4G20160	1.461845232	2.923690464	0	0	#NAME?	0.048393936	0.120763038	Down	0.0413161	0.00821604	0.016734	0	0	0	827762	GO:0009507,GO:0048610,GO:0048868	chloroplast|obsolete cellular process involved in reproduction|pollen tube development
AT4G20990	3.268783415	5.514123693	1.023443137	0.18560395	-2.429700683	0.047014044	0.117998799	Down	0.365309	0.0539107	0.329501	0.0526476	0.0535361	0.0522459	827846	GO:0004089,GO:0006730,GO:0008270,GO:0009535,GO:0009570,GO:0046872	carbonate dehydratase activity|one-carbon metabolic process|zinc ion binding|chloroplast thylakoid membrane|chloroplast stroma|metal ion binding	path:ath00910	Nitrogen metabolism
AT4G21680	136.4865456	217.3899324	55.5831587	0.255684144	-1.967565401	3.78E-31	1.79E-29	Down	5.41603	5.41077	5.22925	1.16814	1.44183	1.25763	828255	GO:0005215,GO:0005886,GO:0006810,GO:0010167,GO:0015112,GO:0015293,GO:0015706,GO:0016020,GO:0016021,GO:0042128,GO:0046686	transporter activity|plasma membrane|transport|response to nitrate|nitrate transmembrane transporter activity|symporter activity|nitrate transport|membrane|integral component of membrane|nitrate assimilation|response to cadmium ion
AT4G21830	1149.935199	1618.545883	681.3245152	0.420948533	-1.248284241	5.49E-50	5.95E-48	Down	89.3855	86.1765	76.7607	33.7834	31.7836	30.2798	828271	GO:0000304,GO:0005829,GO:0006979,GO:0016671,GO:0030091,GO:0033743,GO:0046872,GO:0055114	response to singlet oxygen|cytosol|response to oxidative stress|oxidoreductase activity, acting on a sulfur group of donors, disulfide as acceptor|protein repair|peptide-methionine (R)-S-oxide reductase activity|metal ion binding|oxidation-reduction process
AT4G21840	126.938065	177.8453405	76.03078952	0.42751072	-1.225967499	2.50E-13	3.74E-12	Down	10.8102	10.7182	9.512	4.41997	3.06901	4.48123	828272	GO:0005829,GO:0006979,GO:0016671,GO:0030091,GO:0033743,GO:0046872,GO:0055114	cytosol|response to oxidative stress|oxidoreductase activity, acting on a sulfur group of donors, disulfide as acceptor|protein repair|peptide-methionine (R)-S-oxide reductase activity|metal ion binding|oxidation-reduction process
AT4G21870	1969.325065	2840.574107	1098.076023	0.386568342	-1.371204602	4.56E-113	3.68E-110	Down	207.19	217.472	212.425	82.7976	82.3686	76.8961	828276	GO:0005737	cytoplasm	path:ath04141	Protein processing in endoplasmic reticulum
AT4G22070	28.81583966	46.36106566	11.27061365	0.243105146	-2.04034766	2.03E-08	1.84E-07	Down	0.913892	0.508913	0.813727	0.0910378	0.325359	0.130609	828296	GO:0003700,GO:0005634,GO:0006351,GO:0006355,GO:0043565	transcription factor activity, sequence-specific DNA binding|nucleus|transcription, DNA-templated|regulation of transcription, DNA-templated|sequence-specific DNA binding
AT4G22080	12.82519031	19.15359908	6.496781531	0.339193773	-1.559818412	0.022601231	0.063990811	Down	0.573729	0.221157	0.648932	0.0832991	0.246762	0.106767	828297	GO:0030570,GO:0045490,GO:0046872	pectate lyase activity|pectin catabolic process|metal ion binding	path:ath00040	Pentose and glucuronate interconversions
AT4G22212	216.6540691	318.5811209	114.7270173	0.360118694	-1.473455601	1.04E-11	1.35E-10	Down	30.1654	37.4178	26.9202	10.0489	9.98847	12.508	828313	GO:0005576,GO:0031640,GO:0050832	extracellular region|killing of cells of other organism|defense response to fungus
AT4G22214	37.01907776	63.83330439	10.20485113	0.159867192	-2.645054196	5.31E-15	9.21E-14	Down	3.0483	3.13973	3.86989	0.323637	0.592432	0.470741	828314	GO:0005576,GO:0031640,GO:0050832	extracellular region|killing of cells of other organism|defense response to fungus
AT4G22610	74.58643414	118.1980903	30.97477803	0.262058194	-1.932040877	1.07E-17	2.29E-16	Down	11.4022	16.048	14.9096	2.96475	3.51501	3.9078	828357	GO:0008233	peptidase activity
AT4G22666	39.55528575	59.59243189	19.51813962	0.327527154	-1.610313575	8.16E-08	6.86E-07	Down	3.21132	4.09751	3.70231	1.35755	0.977171	0.89143	3770028	GO:0003674,GO:0008150	molecular_function|biological_process
AT4G23600	879.0244026	1352.273261	405.775544	0.300069191	-1.736632893	1.89E-38	1.24E-36	Down	31.4629	25.2899	25.9949	7.41859	7.58475	8.96961	828460	GO:0003824,GO:0004121,GO:0005773,GO:0006520,GO:0008483,GO:0009058,GO:0009611,GO:0009737,GO:0009753,GO:0010188,GO:0016829,GO:0030170,GO:0042538,GO:0048046	catalytic activity|cystathionine beta-lyase activity|vacuole|cellular amino acid metabolic process|transaminase activity|biosynthetic process|response to wounding|response to abscisic acid|response to jasmonic acid|response to microbial phytotoxin|lyase activity|pyridoxal phosphate binding|hyperosmotic salinity response|apoplast	path:ath01230,path:ath00270,path:ath00350,path:ath00360,path:ath00400,path:ath00130,path:ath00950,path:ath00960	Biosynthesis of amino acids|Cysteine and methionine metabolism|Tyrosine metabolism|Phenylalanine metabolism|Phenylalanine, tyrosine and tryptophan biosynthesis|Ubiquinone and other terpenoid-quinone biosynthesis|Isoquinoline alkaloid biosynthesis|Tropane, piperidine and pyridine alkaloid biosynthesis
AT4G25090	10.69694494	15.9002844	5.493605481	0.345503599	-1.533227357	0.009502927	0.030691478	Down	0.247106	0.10352	0.184386	0.0932334	0.0523553	0.0382189	828612	GO:0004601,GO:0005509,GO:0005773,GO:0016020,GO:0016021,GO:0016491,GO:0022626,GO:0050664,GO:0055114	peroxidase activity|calcium ion binding|vacuole|membrane|integral component of membrane|oxidoreductase activity|cytosolic ribosome|oxidoreductase activity, acting on NAD(P)H, oxygen as acceptor|oxidation-reduction process	path:ath04626	Plant-pathogen interaction
AT4G25220	8.453214048	15.21141815	1.695009946	0.111430107	-3.165789017	3.40E-05	0.000192046	Down	0.371295	0.56738	0.402963	0.0573607	0	0.0828949	828625	GO:0005215,GO:0006810,GO:0006820,GO:0008643,GO:0015315,GO:0016021,GO:0035435,GO:0055062,GO:0055085	transporter activity|transport|anion transport|carbohydrate transport|organophosphate:inorganic phosphate antiporter activity|integral component of membrane|phosphate ion transmembrane transport|phosphate ion homeostasis|transmembrane transport
AT4G25400	14.83130299	26.26409332	3.398512657	0.129397677	-2.95011638	1.08E-07	8.92E-07	Down	1.87475	1.05641	1.18149	0.194794	0.0964641	0.280994	828643	GO:0003677,GO:0003700,GO:0005634,GO:0006351,GO:0006355,GO:0046983	DNA binding|transcription factor activity, sequence-specific DNA binding|nucleus|transcription, DNA-templated|regulation of transcription, DNA-templated|protein dimerization activity
AT4G25410	183.3144818	248.1642026	118.464761	0.477364422	-1.06683705	2.75E-14	4.51E-13	Down	5.05778	6.53474	5.62311	2.78717	2.28793	2.27288	828644	GO:0003677,GO:0005634,GO:0006351,GO:0006355,GO:0046983	DNA binding|nucleus|transcription, DNA-templated|regulation of transcription, DNA-templated|protein dimerization activity
AT4G25434	18.40782466	31.76444612	5.051203213	0.159020661	-2.652713874	4.27E-08	3.73E-07	Down	0.481665	0.394557	0.647244	0.0480598	0	0.237375	828648	GO:0000210,GO:0008152,GO:0016787,GO:0046872,GO:0047631,GO:0051287	NAD+ diphosphatase activity|metabolic process|hydrolase activity|metal ion binding|ADP-ribose diphosphatase activity|NAD binding
AT4G25750	43.16907415	58.02594443	28.31220388	0.487923189	-1.035274043	0.000224286	0.001088738	Down	2.36919	1.97908	2.34841	0.791737	1.14866	0.968149	828680	GO:0005524,GO:0006810,GO:0016020,GO:0016021,GO:0016887	ATP binding|transport|membrane|integral component of membrane|ATPase activity
AT4G25760	15.61548807	22.36843823	8.862537897	0.396207272	-1.335672734	0.005219292	0.018131164	Down	1.7326	1.22374	1.23643	0.355351	0.726042	0.470438	828681	GO:0006865,GO:0016021,GO:0080143	amino acid transport|integral component of membrane|regulation of amino acid export
AT4G25820	75.60890558	112.7304808	38.48733032	0.34141015	-1.550422147	1.26E-12	1.76E-11	Down	4.2184	4.51978	4.29678	1.26353	1.23411	1.60988	828687	GO:0004553,GO:0005618,GO:0005975,GO:0006073,GO:0010411,GO:0016762,GO:0042546,GO:0048046,GO:0071555	hydrolase activity, hydrolyzing O-glycosyl compounds|cell wall|carbohydrate metabolic process|cellular glucan metabolic process|xyloglucan metabolic process|xyloglucan:xyloglucosyl transferase activity|cell wall biogenesis|apoplast|cell wall organization
AT4G26010	73.45681489	102.7118778	44.20175202	0.430347035	-1.216427567	2.44E-08	2.20E-07	Down	4.19305	3.52976	3.40912	1.13485	1.59483	1.82783	828707	GO:0004601,GO:0005576,GO:0006979,GO:0020037,GO:0042744,GO:0046872,GO:0055114	peroxidase activity|extracellular region|response to oxidative stress|heme binding|hydrogen peroxide catabolic process|metal ion binding|oxidation-reduction process	path:ath00940	Phenylpropanoid biosynthesis
AT4G26170	8.665214233	13.58853225	3.741896219	0.275371626	-1.860548182	0.005657863	0.019459659	Down	0.16024	0.396741	0.241252	0.107718	0.0261889	0.127488	828723	GO:0003674,GO:0008150	molecular_function|biological_process
AT4G26260	12.57464696	21.384525	3.764768911	0.176051089	-2.505933945	1.47E-05	8.86E-05	Down	0.399838	0.471358	0.685799	0.0291502	0.118057	0.0575935	828732	GO:0005506,GO:0005737,GO:0019310,GO:0019853,GO:0050113,GO:0055114	iron ion binding|cytoplasm|inositol catabolic process|L-ascorbic acid biosynthetic process|inositol oxygenase activity|oxidation-reduction process	path:ath00053,path:ath00562	Ascorbate and aldarate metabolism|Inositol phosphate metabolism
AT4G26320	17.56842717	25.95969274	9.177161607	0.353515802	-1.500153389	0.006601515	0.022282968	Down	7.00858	3.78207	8.71542	1.58521	2.4896	2.64788	828738	GO:0005886,GO:0031225	plasma membrane|anchored component of membrane
AT4G27730	605.5291168	840.8861962	370.1720373	0.44021657	-1.183714644	2.59E-28	1.07E-26	Down	14.6639	17.1451	16.7549	5.52484	7.51154	7.30304	828887	GO:0005886,GO:0015031,GO:0015833,GO:0016020,GO:0016021,GO:0055085	plasma membrane|protein transport|peptide transport|membrane|integral component of membrane|transmembrane transport
AT4G27900	328.7433107	447.1115118	210.3751096	0.47052045	-1.087670668	1.72E-23	5.41E-22	Down	13.8622	13.4782	13.0006	5.72301	6.24342	6.19654	828903	GO:0005515,GO:0008150	protein binding|biological_process
AT4G28520	20.84068713	31.13820634	10.54316792	0.338592654	-1.562377423	0.008696775	0.028429055	Down	0.655339	0.325809	0.347234	0.0991244	0.183283	0.163708	828970	GO:0000326,GO:0009735,GO:0009737,GO:0010431,GO:0045735,GO:0071215	protein storage vacuole|response to cytokinin|response to abscisic acid|seed maturation|nutrient reservoir activity|cellular response to abscisic acid stimulus
AT4G28840	32.83624842	49.59176328	16.08073356	0.324262186	-1.624767302	8.73E-07	6.38E-06	Down	2.56564	1.79987	1.87957	0.684924	0.68187	0.387272	829005	GO:0005515,GO:0005634,GO:0045892,GO:0048366	protein binding|nucleus|negative regulation of transcription, DNA-templated|leaf development
AT4G28930	5.207643719	9.391844302	1.023443137	0.108971476	-3.197977544	0.001374775	0.005647697	Down	0.476882	1.03653	0.384258	0.0959191	0.0933266	0.0907085	829014	GO:0008150	biological_process
AT4G28940	35.93824847	66.42685163	5.449645314	0.082039795	-3.607532297	1.88E-21	5.17E-20	Down	2.20552	2.16394	2.26282	0.0643078	0.278465	0.169129	829015	GO:0003824,GO:0009116	catalytic activity|nucleoside metabolic process
AT4G29180	20.2013979	29.47817132	10.92462449	0.370600481	-1.432063339	0.003678938	0.013383859	Down	0.207336	0.394288	0.583416	0.104654	0.105954	0.132541	829039	GO:0004672,GO:0004674,GO:0005515,GO:0005524,GO:0006468,GO:0016021,GO:0016772	protein kinase activity|protein serine/threonine kinase activity|protein binding|ATP binding|protein phosphorylation|integral component of membrane|transferase activity, transferring phosphorus-containing groups
AT4G29690	143.9337873	205.3847841	82.48279049	0.401601272	-1.316164257	1.12E-16	2.23E-15	Down	5.37402	5.7573	5.63322	1.86481	2.26287	2.17826	829090	GO:0003824,GO:0004551,GO:0008152,GO:0016787,GO:0035529	catalytic activity|nucleotide diphosphatase activity|metabolic process|hydrolase activity|NADH pyrophosphatase activity
AT4G29800	15.91953551	23.65234632	8.186724705	0.346127382	-1.530625019	0.001334509	0.00550159	Down	0.568106	0.488304	0.330821	0.0874218	0.230069	0.156144	829102	GO:0006629,GO:0006952,GO:0008152,GO:0016042,GO:0016787	lipid metabolic process|defense response|metabolic process|lipid catabolic process|hydrolase activity
AT4G29930	103.2759311	156.746532	49.80533014	0.317744383	-1.654061472	2.11E-18	4.78E-17	Down	3.06246	4.10651	3.93364	1.10793	1.49451	1.45461	829116	GO:0003677,GO:0003700,GO:0005634,GO:0006351,GO:0006355,GO:0046983	DNA binding|transcription factor activity, sequence-specific DNA binding|nucleus|transcription, DNA-templated|regulation of transcription, DNA-templated|protein dimerization activity
AT4G30110	18.62080082	25.91264789	11.32895375	0.437197842	-1.193641814	0.005503577	0.018993182	Down	0.276758	0.393391	0.325149	0.148976	0.207338	0.0576052	829134	GO:0000166,GO:0005524,GO:0005886,GO:0006812,GO:0008551,GO:0016021,GO:0016463,GO:0019829,GO:0030001,GO:0046872,GO:0055069	nucleotide binding|ATP binding|plasma membrane|cation transport|cadmium-exporting ATPase activity|integral component of membrane|zinc-exporting ATPase activity|cation-transporting ATPase activity|metal ion transport|metal ion binding|zinc ion homeostasis
AT4G30170	126.4418787	186.5485838	66.33517352	0.355591944	-1.491705456	1.53E-18	3.49E-17	Down	6.95193	8.22537	6.9431	2.78071	2.29057	1.99278	829140	GO:0004601,GO:0005576,GO:0006979,GO:0020037,GO:0042744,GO:0046872,GO:0055114	peroxidase activity|extracellular region|response to oxidative stress|heme binding|hydrogen peroxide catabolic process|metal ion binding|oxidation-reduction process	path:ath00940	Phenylpropanoid biosynthesis
AT4G31230	7.055027993	11.01603349	3.094022491	0.280865385	-1.832049262	0.014239519	0.043329299	Down	0.141176	0.145471	0.180429	0.0632487	0.0324084	0.0157711	829250	GO:0001653,GO:0002238,GO:0004672,GO:0004674,GO:0004675,GO:0005524,GO:0005886,GO:0006468,GO:0006950,GO:0007178,GO:0009506,GO:0009755,GO:0009827,GO:0009860,GO:0010053,GO:0016301,GO:0016310,GO:0016772,GO:0016787,GO:0031625,GO:0046777,GO:0048610,GO:0048868	peptide receptor activity|response to molecule of fungal origin|protein kinase activity|protein serine/threonine kinase activity|transmembrane receptor protein serine/threonine kinase activity|ATP binding|plasma membrane|protein phosphorylation|response to stress|transmembrane receptor protein serine/threonine kinase signaling pathway|plasmodesma|hormone-mediated signaling pathway|plant-type cell…
AT4G31330	11.5044027	17.18783706	5.820968339	0.33866788	-1.56205693	0.005797113	0.019862348	Down	0.906376	0.677712	1.06068	0.263693	0.464784	0.150083	829260
AT4G31351	28.21957397	42.76306413	13.6760838	0.319810661	-1.644710063	4.10E-06	2.71E-05	Down	6.95454	0	11.9109	1.23172	0	0	6240978	GO:0003674,GO:0008150	molecular_function|biological_process
AT4G31354	31.38958475	46.03275629	16.74641321	0.363793406	-1.4588087	1.33E-05	8.08E-05	Down	4.17088	6.91313	11.9199	3.69079	1.61803	0	6241109	GO:0003674,GO:0008150	molecular_function|biological_process
AT4G31370	29.9061268	41.80980671	18.00244689	0.430579529	-1.215648363	0.000369212	0.001714737	Down	2.47075	2.06791	1.81303	0.457129	0.84969	1.13553	829264	GO:0005886,GO:0031225	plasma membrane|anchored component of membrane
AT4G31520	39.90965119	59.29374032	20.52556205	0.346167436	-1.530458079	2.75E-07	2.14E-06	Down	0.653108	0.66687	0.662697	0.293815	0.299864	0.109027	829279	GO:0000055,GO:0005488,GO:0008150,GO:0030036,GO:0042273	ribosomal large subunit export from nucleus|binding|biological_process|actin cytoskeleton organization|ribosomal large subunit biogenesis
AT4G33560	31.4897801	45.99973606	16.97982414	0.36912873	-1.437804067	1.84E-05	0.000108665	Down	6.29288	6.88251	5.66408	1.69219	1.90473	2.64026	829495	GO:0001666,GO:0008150,GO:0009855,GO:0009862,GO:0009944,GO:0010014,GO:0010075,GO:0010310	response to hypoxia|biological_process|determination of bilateral symmetry|systemic acquired resistance, salicylic acid mediated signaling pathway|polarity specification of adaxial/abaxial axis|meristem initiation|regulation of meristem growth|regulation of hydrogen peroxide metabolic process
AT4G33720	89.95712052	175.8585415	4.05569954	0.023062283	-5.438320822	2.91E-73	6.61E-71	Down	9.70605	11.7191	10.4506	0.116735	0.177065	0.398402	829514	GO:0003674,GO:0005576,GO:0008150	molecular_function|extracellular region|biological_process	path:ath04075,path:ath04626	Plant hormone signal transduction|Plant-pathogen interaction
AT4G34135	3694.896866	5172.919629	2216.874103	0.428553749	-1.222451936	1.01E-115	9.05E-113	Down	92.4922	91.9091	93.798	38.7667	38.8857	37.0678	829560	GO:0008152,GO:0016740,GO:0016757,GO:0016758,GO:0035251,GO:0043231,GO:0047893,GO:0051555,GO:0051707,GO:0052696,GO:0080043,GO:0080044	metabolic process|transferase activity|transferase activity, transferring glycosyl groups|transferase activity, transferring hexosyl groups|UDP-glucosyltransferase activity|intracellular membrane-bounded organelle|flavonol 3-O-glucosyltransferase activity|flavonol biosynthetic process|response to other organism|flavonoid glucuronidation|quercetin 3-O-glucosyltransferase activity|quercetin 7-O-glu…
AT4G34230	1811.035107	2611.417826	1010.652389	0.387012901	-1.369546435	1.50E-108	1.06E-105	Down	49.5551	47.6487	45.9486	20.9714	17.8572	17.7012	829572	GO:0005829,GO:0008270,GO:0009809,GO:0016491,GO:0045551,GO:0046872,GO:0052747,GO:0055114	cytosol|zinc ion binding|lignin biosynthetic process|oxidoreductase activity|cinnamyl-alcohol dehydrogenase activity|metal ion binding|sinapyl alcohol dehydrogenase activity|oxidation-reduction process	path:ath00940	Phenylpropanoid biosynthesis
AT4G34990	338.0840904	498.8003556	177.3678252	0.355588811	-1.491718168	4.25E-42	3.40E-40	Down	20.051	22.4	20.2388	6.37742	7.1575	6.39953	829651	GO:0003677,GO:0003682,GO:0003700,GO:0005634,GO:0006351,GO:0009651,GO:0009723,GO:0009737,GO:0009751,GO:0009753,GO:0046686	DNA binding|chromatin binding|transcription factor activity, sequence-specific DNA binding|nucleus|transcription, DNA-templated|response to salt stress|response to ethylene|response to abscisic acid|response to salicylic acid|response to jasmonic acid|response to cadmium ion
AT4G35060	50.83540377	69.32741759	32.34338995	0.466531007	-1.099955125	2.26E-05	0.000131654	Down	2.55451	3.09783	3.61729	1.12121	1.77165	1.48019	829658	GO:0009506,GO:0030001,GO:0046872	plasmodesma|metal ion transport|metal ion binding
AT4G36430	33.62697197	51.18841068	16.06553325	0.313850988	-1.671848346	3.30E-07	2.54E-06	Down	1.5217	1.7855	2.03517	0.59492	0.554306	0.430965	829795	GO:0004601,GO:0005576,GO:0005618,GO:0006979,GO:0020037,GO:0042744,GO:0046872,GO:0055114	peroxidase activity|extracellular region|cell wall|response to oxidative stress|heme binding|hydrogen peroxide catabolic process|metal ion binding|oxidation-reduction process	path:ath00940	Phenylpropanoid biosynthesis
AT4G36610	19.06433049	34.70138848	3.42727251	0.098764708	-3.339860576	1.96E-10	2.25E-09	Down	1.48985	0.737992	1.23174	0.106799	0.146276	0.0356043	829813	GO:0000041,GO:0008150,GO:0016787	transition metal ion transport|biological_process|hydrolase activity
AT4G36700	56.8966415	97.50789837	16.28538464	0.167016056	-2.581941291	2.31E-21	6.28E-20	Down	1.42726	1.57107	1.84548	0.228321	0.171255	0.383222	829823	GO:0008150,GO:0045735	biological_process|nutrient reservoir activity
AT4G36820	17.81141646	28.81060728	6.812225629	0.236448526	-2.080401946	8.21E-06	5.14E-05	Down	0.873407	1.13091	1.20403	0.23396	0.21948	0.256327	829835	GO:0005262,GO:0005743,GO:0016021	calcium channel activity|mitochondrial inner membrane|integral component of membrane
AT4G36920	654.4038499	973.9555744	334.8521255	0.343806365	-1.540331842	3.13E-73	7.04E-71	Down	21.6035	22.4076	22.4615	5.70283	7.70836	7.46917	829845	GO:0003677,GO:0003700,GO:0005634,GO:0006351,GO:0006355,GO:0007275,GO:0009908,GO:0010073,GO:0010093,GO:0030154,GO:0048316,GO:0048481	DNA binding|transcription factor activity, sequence-specific DNA binding|nucleus|transcription, DNA-templated|regulation of transcription, DNA-templated|multicellular organismal development|flower development|meristem maintenance|specification of floral organ identity|cell differentiation|seed development|ovule development
AT4G37010	111.570565	180.1708982	42.97023182	0.238497073	-2.067956536	3.35E-28	1.38E-26	Down	7.7746	6.58961	8.58359	1.6735	1.83035	1.51999	829855	GO:0005509,GO:0005737,GO:0006281,GO:0030048,GO:0051645,GO:0051646,GO:0060151	calcium ion binding|cytoplasm|DNA repair|actin filament-based movement|Golgi localization|mitochondrion localization|peroxisome localization	path:ath04626	Plant-pathogen interaction
AT4G37070	38.94802969	62.54523272	15.35082666	0.245435599	-2.026583576	8.82E-11	1.05E-09	Down	1.40796	1.1097	1.21309	0.255171	0.345863	0.278985	829861	GO:0004620,GO:0005737,GO:0006629,GO:0006952,GO:0008152,GO:0010311,GO:0016042,GO:0016787,GO:0047372	phospholipase activity|cytoplasm|lipid metabolic process|defense response|metabolic process|lateral root formation|lipid catabolic process|hydrolase activity|acylglycerol lipase activity
AT4G37295	20.87298589	29.80803769	11.93793408	0.400493793	-1.320148211	0.001291674	0.005350938	Down	3.2322	2.93518	2.39301	0.973339	1.31378	0.730665	829884	GO:0008150,GO:0009733,GO:0009741,GO:0009830,GO:0010583	biological_process|response to auxin|response to brassinosteroid|cell wall modification involved in abscission|response to cyclopentenone
AT4G37400	145.7276637	217.2141756	74.24115169	0.341787784	-1.548827262	3.53E-12	4.76E-11	Down	4.85763	3.94211	4.92732	1.05991	1.71575	1.56532	829894	GO:0004497,GO:0005506,GO:0009055,GO:0016020,GO:0016491,GO:0016705,GO:0016709,GO:0020037,GO:0042343,GO:0044550,GO:0046872,GO:0055114,GO:0098542	monooxygenase activity|iron ion binding|electron carrier activity|membrane|oxidoreductase activity|oxidoreductase activity, acting on paired donors, with incorporation or reduction of molecular oxygen|oxidoreductase activity, acting on paired donors, with incorporation or reduction of molecular oxygen, NAD(P)H as one donor, and incorporation of one atom of oxygen|heme binding|indole glucosinolate…	path:ath00903,path:ath00945	Limonene and pinene degradation|Stilbenoid, diarylheptanoid and gingerol biosynthesis
AT4G37410	517.018368	769.9589709	264.0777651	0.342976412	-1.543818736	3.62E-62	5.80E-60	Down	17.2011	19.0224	16.7851	5.91993	5.38444	5.76836	829895	GO:0000041,GO:0004497,GO:0005506,GO:0005783,GO:0009055,GO:0016020,GO:0016491,GO:0016705,GO:0016709,GO:0020037,GO:0042343,GO:0044550,GO:0046872,GO:0055114,GO:0098542	transition metal ion transport|monooxygenase activity|iron ion binding|endoplasmic reticulum|electron carrier activity|membrane|oxidoreductase activity|oxidoreductase activity, acting on paired donors, with incorporation or reduction of molecular oxygen|oxidoreductase activity, acting on paired donors, with incorporation or reduction of molecular oxygen, NAD(P)H as one donor, and incorporation of…	path:ath00903,path:ath00945	Limonene and pinene degradation|Stilbenoid, diarylheptanoid and gingerol biosynthesis
AT4G37685	19.40187878	25.89237212	12.91138545	0.498655951	-1.003883327	0.017704584	0.052144889	Down	0.289532	0	0.148305	0	0	0.282446	829923	GO:0008150	biological_process
AT4G37700	13.8526024	24.27286551	3.432339281	0.141406431	-2.822080362	6.06E-07	4.52E-06	Down	1.6957	2.62545	1.60089	0.370018	0.177896	0.172628	829925	GO:0008150	biological_process
AT4G37710	107.0391933	153.5615759	60.51681078	0.394088237	-1.343409406	1.63E-13	2.48E-12	Down	12.1979	13.9834	14.8475	5.32316	5.42908	4.05645	829927	GO:0005634,GO:0009908,GO:0071456	nucleus|flower development|cellular response to hypoxia
AT4G37850	24.68821604	40.20694286	9.169489229	0.22805736	-2.132531366	8.04E-08	6.78E-07	Down	1.23949	0.96942	1.55826	0.35605	0.0709721	0.484674	829941	GO:0003677,GO:0003700,GO:0005634,GO:0006351,GO:0006355,GO:0046983	DNA binding|transcription factor activity, sequence-specific DNA binding|nucleus|transcription, DNA-templated|regulation of transcription, DNA-templated|protein dimerization activity
AT4G38080	111.275215	205.5045933	17.04583661	0.082946256	-3.591679327	1.51E-49	1.61E-47	Down	19.9038	18.6462	20.774	1.15255	1.70021	1.565	829964	GO:0003674	molecular_function
AT4G39795	13.16485828	18.46446755	7.865249007	0.425966738	-1.231187315	0.017757908	0.052269066	Down	1.36162	1.39301	1.34341	0.764919	0.17027	0.412881	830138	GO:0008150	biological_process
AT4G40090	69.32631998	105.6165957	33.03604423	0.312792171	-1.676723693	2.84E-13	4.22E-12	Down	8.87323	10.1669	8.90673	2.17247	2.46572	3.05798	830172	GO:0005886,GO:0007275,GO:0031225	plasma membrane|multicellular organismal development|anchored component of membrane
AT5G01250	6.879297101	10.36432793	3.394266274	0.327495068	-1.610454917	0.033130505	0.088255307	Down	0.364779	0.36992	0.218039	0.0922617	0.0613842	0.149648	831833	GO:0005795,GO:0008378,GO:0016740	Golgi stack|galactosyltransferase activity|transferase activity
AT5G02580	214.1428499	345.0401406	83.24555919	0.241263405	-2.051318992	2.01E-49	2.12E-47	Down	17.8211	16.1906	14.9539	2.80092	3.10826	3.10666	831095	GO:0006635,GO:0009062	fatty acid beta-oxidation|fatty acid catabolic process
AT5G03545	1602.213866	2521.181933	683.2457981	0.271002179	-1.883623642	3.06E-34	1.67E-32	Down	187.928	228.099	214.46	51.2999	57.0952	56.029	831795	GO:0008150,GO:0016036,GO:0019375,GO:0045892	biological_process|cellular response to phosphate starvation|galactolipid biosynthetic process|negative regulation of transcription, DNA-templated
AT5G04120	308.2745251	519.306752	97.2422983	0.187254061	-2.416931087	1.55E-87	5.86E-85	Down	20.6318	21.3944	21.4721	3.91257	3.58666	3.72509	830290	GO:0003824,GO:0004647,GO:0005829,GO:0006564,GO:0008152,GO:0016311,GO:0070179	catalytic activity|phosphoserine phosphatase activity|cytosol|L-serine biosynthetic process|metabolic process|dephosphorylation|D-serine biosynthetic process	path:ath01200,path:ath01230,path:ath00010,path:ath00260	Carbon metabolism|Biosynthesis of amino acids|Glycolysis / Gluconeogenesis|Glycine, serine and threonine metabolism
AT5G04150	91.15419156	139.395671	42.91271211	0.307848241	-1.69970877	3.45E-17	7.05E-16	Down	7.31593	5.53128	6.73654	1.79586	1.82256	2.27257	830293	GO:0003677,GO:0003700,GO:0005634,GO:0006351,GO:0006355,GO:0010106,GO:0046983,GO:0055072	DNA binding|transcription factor activity, sequence-specific DNA binding|nucleus|transcription, DNA-templated|regulation of transcription, DNA-templated|cellular response to iron ion starvation|protein dimerization activity|iron ion homeostasis
AT5G04340	2132.70563	2873.298558	1392.112701	0.484499843	-1.045431895	1.75E-70	3.63E-68	Down	129.197	141.233	135.448	57.64	61.5655	60.8102	830313	GO:0003676,GO:0003700,GO:0005634,GO:0006351,GO:0044212,GO:0046872,GO:0055062,GO:2000280	nucleic acid binding|transcription factor activity, sequence-specific DNA binding|nucleus|transcription, DNA-templated|transcription regulatory region DNA binding|metal ion binding|phosphate ion homeostasis|regulation of root development
AT5G04960	47.04228202	71.58483574	22.4997283	0.314308583	-1.669746425	1.76E-09	1.81E-08	Down	1.39914	1.39785	1.04607	0.290395	0.493148	0.360057	830378	GO:0004857,GO:0005618,GO:0016021,GO:0030599,GO:0042545,GO:0045330,GO:0045490	enzyme inhibitor activity|cell wall|integral component of membrane|pectinesterase activity|cell wall modification|aspartyl esterase activity|pectin catabolic process
AT5G05220	27.91796147	39.14114226	16.69478067	0.426527682	-1.229288719	0.012785735	0.039553333	Down	2.1275	2.983	1.31412	0.979337	0.628625	0.917982	830404	GO:0008150,GO:0009507	biological_process|chloroplast
AT5G05250	428.3172408	646.1419654	210.4925163	0.325768217	-1.618082236	2.79E-57	4.01E-55	Down	19.3726	17.8396	18.3104	5.42724	5.66622	6.65131	830407	GO:0008150	biological_process
AT5G05340	25.69899645	34.3902293	17.0077636	0.494552201	-1.015805286	0.013080814	0.040354201	Down	1.23879	0.701071	1.63885	0.408388	0.6014	0.687685	830416	GO:0004601,GO:0005618,GO:0005794,GO:0005829,GO:0006979,GO:0009809,GO:0010089,GO:0020037,GO:0042744,GO:0046872,GO:0048046,GO:0055114,GO:1901430	peroxidase activity|cell wall|Golgi apparatus|cytosol|response to oxidative stress|lignin biosynthetic process|xylem development|heme binding|hydrogen peroxide catabolic process|metal ion binding|apoplast|oxidation-reduction process|positive regulation of syringal lignin biosynthetic process	path:ath00940	Phenylpropanoid biosynthesis
AT5G05500	48.13473085	68.31256014	27.95690156	0.4092498	-1.288946384	1.55E-06	1.09E-05	Down	4.44302	5.91369	4.49754	1.94086	1.88786	1.88191	830433	GO:0008150,GO:0009826,GO:0010054,GO:0031982,GO:0048767	biological_process|unidimensional cell growth|trichoblast differentiation|vesicle|root hair elongation
AT5G05640	8.385981891	11.98799812	4.783965665	0.399062931	-1.325311822	0.046783166	0.117507508	Down	0.4898	0.558548	0.718933	0.220664	0.258211	0.201112	830447	GO:0003674,GO:0008150,GO:0016020,GO:0019013	molecular_function|biological_process|membrane|viral nucleocapsid
AT5G05900	3.088019195	5.828408446	0.347629945	0.05964406	-4.067477716	0.00657419	0.022200336	Down	0.131164	0.232666	0.10165	0.0331735	0	0	830475	GO:0008152,GO:0009813,GO:0016758,GO:0043231,GO:0052696,GO:0080043,GO:0080044	metabolic process|flavonoid biosynthetic process|transferase activity, transferring hexosyl groups|intracellular membrane-bounded organelle|flavonoid glucuronidation|quercetin 3-O-glucosyltransferase activity|quercetin 7-O-glucosyltransferase activity
AT5G06090	16.52222854	26.89448511	6.149971975	0.228670374	-2.128658628	1.20E-05	7.35E-05	Down	0.767006	0.63834	0.676916	0.177535	0.0905897	0.117387	830496	GO:0004366,GO:0008152,GO:0016021,GO:0016024,GO:0016746	glycerol-3-phosphate O-acyltransferase activity|metabolic process|integral component of membrane|CDP-diacylglycerol biosynthetic process|transferase activity, transferring acyl groups	path:ath00561,path:ath00564	Glycerolipid metabolism|Glycerophospholipid metabolism
AT5G06640	87.83394298	129.6773165	45.99056946	0.354653926	-1.495516175	2.17E-09	2.21E-08	Down	1.82613	2.02101	2.38207	0.54346	0.565421	0.919296	830552	GO:0005199,GO:0009664,GO:0010054	structural constituent of cell wall|plant-type cell wall organization|trichoblast differentiation
AT5G06820	37.65612078	51.53881811	23.77342346	0.461272189	-1.116309782	0.000228036	0.001105567	Down	0.845628	0.775638	0.985656	0.260402	0.197305	0.524651	830573	GO:0001653,GO:0004672,GO:0004674,GO:0004675,GO:0005515,GO:0005524,GO:0005886,GO:0006468,GO:0007178,GO:0009506,GO:0009755,GO:0016020,GO:0016021,GO:0016301,GO:0016310,GO:0016772,GO:0031625,GO:0046777	peptide receptor activity|protein kinase activity|protein serine/threonine kinase activity|transmembrane receptor protein serine/threonine kinase activity|protein binding|ATP binding|plasma membrane|protein phosphorylation|transmembrane receptor protein serine/threonine kinase signaling pathway|plasmodesma|hormone-mediated signaling pathway|membrane|integral component of membrane|kinase activity|…
AT5G06839	10.51003672	14.9031077	6.11696574	0.410449006	-1.284725102	0.029796593	0.080787241	Down	0.305729	0.237826	0.108958	0.0404698	0.0842609	0.143702	830575	GO:0003700,GO:0006351,GO:0006355,GO:0043565	transcription factor activity, sequence-specific DNA binding|transcription, DNA-templated|regulation of transcription, DNA-templated|sequence-specific DNA binding	path:ath04075	Plant hormone signal transduction
AT5G07475	7.788426051	15.23428893	0.342563173	0.022486325	-5.474808288	2.02E-07	1.61E-06	Down	1.26616	1.02891	1.11733	0	0.0709356	0	830639	GO:0005507,GO:0009055,GO:0031225	copper ion binding|electron carrier activity|anchored component of membrane
AT5G07570	2.599243997	4.85592482	0.342563173	0.070545403	-3.825304116	0.018317808	0.053640592	Down	0.0519369	0.0733532	0.049584	0	0.0125736	0	830650
AT5G07580	685.5410658	926.4721588	444.6099727	0.479895665	-1.059207314	7.01E-15	1.21E-13	Down	36.0073	43.6542	39.0956	16.4875	18.4233	18.7118	830651	GO:0003677,GO:0003700,GO:0005634,GO:0006351,GO:0006355,GO:0009873	DNA binding|transcription factor activity, sequence-specific DNA binding|nucleus|transcription, DNA-templated|regulation of transcription, DNA-templated|ethylene-activated signaling pathway
AT5G07680	62.69673632	86.16431666	39.22915599	0.455283086	-1.135164232	1.21E-06	8.65E-06	Down	2.33327	2.8483	2.5114	1.06047	1.03245	1.1013	830661	GO:0003677,GO:0003700,GO:0005634,GO:0006351,GO:0006355	DNA binding|transcription factor activity, sequence-specific DNA binding|nucleus|transcription, DNA-templated|regulation of transcription, DNA-templated
AT5G08250	2.768661893	4.856443822	0.680879963	0.140201347	-2.834427889	0.0432908	0.110201611	Down	0.109628	0.128865	0.065409	0	0	0.0211894	830721	GO:0004497,GO:0005506,GO:0005575,GO:0009055,GO:0016491,GO:0016705,GO:0020037,GO:0046872,GO:0055114	monooxygenase activity|iron ion binding|cellular_component|electron carrier activity|oxidoreductase activity|oxidoreductase activity, acting on paired donors, with incorporation or reduction of molecular oxygen|heme binding|metal ion binding|oxidation-reduction process	path:ath00073	Cutin, suberine and wax biosynthesis
AT5G09220	4020.84562	5577.467546	2464.223694	0.441817666	-1.178476989	9.53E-111	7.19E-108	Down	149.214	156.005	156.87	62.1987	65.3255	62.5854	830781	GO:0003333,GO:0005886,GO:0005887,GO:0015293,GO:0015800,GO:0015804	amino acid transmembrane transport|plasma membrane|integral component of plasma membrane|symporter activity|acidic amino acid transport|neutral amino acid transport
AT5G09470	17.07131108	25.59731357	8.545308582	0.333836149	-1.582787912	0.001099553	0.004629989	Down	1.26933	1.24967	0.644433	0.357849	0.280251	0.13536	830806	GO:0005310,GO:0005743,GO:0006835,GO:0006839,GO:0016021,GO:0055085	dicarboxylic acid transmembrane transporter activity|mitochondrial inner membrane|dicarboxylic acid transport|mitochondrial transport|integral component of membrane|transmembrane transport
AT5G09480	22.61147651	41.46667687	3.756276145	0.090585415	-3.464577402	1.97E-13	2.97E-12	Down	2.75483	2.80669	2.64895	0.323324	0.129569	0.252534	830807
AT5G09520	10.2912996	18.16863628	2.413962916	0.132864288	-2.911974718	1.28E-05	7.76E-05	Down	2.00178	1.19253	1.45026	0.495314	0.107074	0	830811
AT5G09530	111.7915117	205.8360398	17.74698366	0.08621903	-3.535849861	2.55E-51	2.93E-49	Down	5.76134	5.20493	6.44469	0.509333	0.402885	0.504804	830812	GO:0009791	post-embryonic development
AT5G09570	19.88979797	27.21241445	12.5671815	0.461817952	-1.114603841	0.007884798	0.026099093	Down	1.76312	2.56936	2.99341	0.877406	0.861905	1.2066	830816	GO:0016036,GO:0019375,GO:0045892	cellular response to phosphate starvation|galactolipid biosynthetic process|negative regulation of transcription, DNA-templated
AT5G09978	6.842473192	11.66175319	2.023193193	0.173489625	-2.527078702	0.00176044	0.007035752	Down	1.15757	1.17282	0.736816	0.0909127	0.0910318	0.353882	5008207	GO:0006952	defense response
AT5G10410	255.3401805	359.4129668	151.2673943	0.420873503	-1.24854141	1.22E-23	3.89E-22	Down	11.6047	11.5382	13.666	5.2649	4.68216	4.24732	830905	GO:0005543,GO:0005794,GO:0005905,GO:0006897,GO:0030136	phospholipid binding|Golgi apparatus|coated pit|endocytosis|clathrin-coated vesicle
AT5G10970	9.197686515	13.62154091	4.773832122	0.350461974	-1.512670176	0.018032658	0.05297132	Down	0.692716	0.280069	0.743293	0.160085	0.33175	0.107834	830964	GO:0003676,GO:0003700,GO:0006355,GO:0046872	nucleic acid binding|transcription factor activity, sequence-specific DNA binding|regulation of transcription, DNA-templated|metal ion binding
AT5G11440	4.086049983	6.806093655	1.36600631	0.200703425	-2.316862856	0.028756039	0.078328842	Down	0.329109	0.384932	0.585947	0.0673546	0.131608	0	831015	GO:0005515,GO:0008150	protein binding|biological_process
AT5G12020	58.1887897	94.95799354	21.41958585	0.225569065	-2.148358865	1.12E-16	2.23E-15	Down	6.43921	5.13323	5.30453	0.744735	1.0898	1.39626	831075	GO:0005737,GO:0009408	cytoplasm|response to heat	path:ath04141	Protein processing in endoplasmic reticulum
AT5G12030	149.1433843	253.2704708	45.0162977	0.177740017	-2.492159567	1.81E-29	7.89E-28	Down	17.0621	17.1592	13.351	2.45835	2.86146	2.59136	831076	GO:0005829,GO:0006457,GO:0006972,GO:0009408,GO:0009644,GO:0042542,GO:0051082	cytosol|protein folding|hyperosmotic response|response to heat|response to high light intensity|response to hydrogen peroxide|unfolded protein binding	path:ath04141	Protein processing in endoplasmic reticulum
AT5G12420	194.4144926	272.212202	116.6167831	0.428403952	-1.222956306	6.72E-19	1.57E-17	Down	6.73659	4.90747	6.17711	2.13967	2.8078	2.46813	831117	GO:0004144,GO:0010167,GO:0015706,GO:0016740,GO:0016746,GO:0045017	diacylglycerol O-acyltransferase activity|response to nitrate|nitrate transport|transferase activity|transferase activity, transferring acyl groups|glycerolipid biosynthetic process
AT5G12970	6.877501774	10.34717774	3.407825812	0.32934834	-1.602313816	0.033144085	0.088258567	Down	0.085926	0.238806	0.151426	0.029232	0.0751621	0.0439317	831137	GO:0003674,GO:0005509,GO:0005515,GO:0005544,GO:0005886,GO:0009506,GO:0016740,GO:0016757	molecular_function|calcium ion binding|protein binding|calcium-dependent phospholipid binding|plasma membrane|plasmodesma|transferase activity|transferase activity, transferring glycosyl groups
AT5G13580	24.91136527	44.34775136	5.474979172	0.123455621	-3.017935574	1.70E-10	1.97E-09	Down	0.618519	1.15361	1.0757	0.161897	0.0625989	0.101294	831202	GO:0005524,GO:0006810,GO:0009624,GO:0010345,GO:0016020,GO:0016021,GO:0016887	ATP binding|transport|response to nematode|suberin biosynthetic process|membrane|integral component of membrane|ATPase activity
AT5G13750	546.8494716	755.4517816	338.2471616	0.447741563	-1.159261847	1.18E-38	7.83E-37	Down	18.5163	18.7231	18.043	7.74674	8.32156	8.02651	831220	GO:0005215,GO:0005886,GO:0009414,GO:0009630,GO:0009705,GO:0010540,GO:0016021,GO:0022821,GO:0048364,GO:0055085,GO:0071805,GO:0080167,GO:0090333	transporter activity|plasma membrane|response to water deprivation|gravitropism|plant-type vacuole membrane|basipetal auxin transport|integral component of membrane|potassium ion antiporter activity|root development|transmembrane transport|potassium ion transmembrane transport|response to karrikin|regulation of stomatal closure
AT5G13900	4.867595881	9.392628588	0.342563173	0.036471491	-4.777086992	0.000137994	0.000698082	Down	0.560513	0.771244	0.899251	0	0.110384	0	831237	GO:0006810,GO:0008289,GO:0031225	transport|lipid binding|anchored component of membrane
AT5G13990	13.62209252	20.4133331	6.830851938	0.334626977	-1.579374339	0.002323772	0.008998372	Down	0.266799	0.254019	0.21986	0.0781073	0.0893525	0.0745091	831247	GO:0000145,GO:0005634,GO:0005829,GO:0006887,GO:0009827,GO:0009860	exocyst|nucleus|cytosol|exocytosis|plant-type cell wall modification|pollen tube growth
AT5G14000	464.4314422	682.4002224	246.4626619	0.361170254	-1.469249016	3.16E-45	2.90E-43	Down	28.4566	25.0049	25.1819	10.0864	7.87739	8.39163	831248	GO:0003677,GO:0003700,GO:0005634,GO:0006351,GO:0006355,GO:0044212	DNA binding|transcription factor activity, sequence-specific DNA binding|nucleus|transcription, DNA-templated|regulation of transcription, DNA-templated|transcription regulatory region DNA binding
AT5G14130	6.660035931	12.97244192	0.347629945	0.026797572	-5.221753905	5.28E-05	0.000289019	Down	0.370333	0.346487	0.667216	0.0366784	0	0	831263	GO:0004601,GO:0005576,GO:0006979,GO:0020037,GO:0042744,GO:0046872,GO:0055114	peroxidase activity|extracellular region|response to oxidative stress|heme binding|hydrogen peroxide catabolic process|metal ion binding|oxidation-reduction process	path:ath00940	Phenylpropanoid biosynthesis
AT5G14150	5.733073125	9.091076729	2.375069521	0.26125283	-1.936481431	0.02327653	0.065572694	Down	0.328077	0.0632613	0.385872	0.0299073	0.0951547	0.0927795	831265	GO:0031225	anchored component of membrane
AT5G14180	141.23857	214.2135457	68.26359439	0.318670765	-1.649861425	4.83E-24	1.57E-22	Down	5.45	4.25891	4.09048	1.4055	1.04111	1.34912	831268	GO:0002213,GO:0004806,GO:0005576,GO:0006629,GO:0016042,GO:0016298,GO:0016788	defense response to insect|triglyceride lipase activity|extracellular region|lipid metabolic process|lipid catabolic process|lipase activity|hydrolase activity, acting on ester bonds
AT5G14330	79.30012609	115.9734039	42.62684825	0.367557102	-1.443959697	9.52E-12	1.23E-10	Down	9.00939	11.565	12.1928	3.17658	4.0019	3.71094	831283	GO:0005575,GO:0008150	cellular_component|biological_process
AT5G15840	61.01976724	86.85005732	35.18947715	0.40517506	-1.303382723	4.71E-08	4.10E-07	Down	2.10241	1.93764	1.751	0.884389	0.546151	0.69242	831441	GO:0003677,GO:0003700,GO:0005515,GO:0005622,GO:0005634,GO:0006351,GO:0008270,GO:0009908,GO:0009909,GO:0010018,GO:0010218,GO:0030154	DNA binding|transcription factor activity, sequence-specific DNA binding|protein binding|intracellular|nucleus|transcription, DNA-templated|zinc ion binding|flower development|regulation of flower development|far-red light signaling pathway|response to far red light|cell differentiation	path:ath04712	Circadian rhythm - plant
AT5G15853	3.915614305	6.812852245	1.018376365	0.14947871	-2.741988076	0.020663188	0.059292383	Down	1.22913	0	1.66324	0	2.8463	0	6241288
AT5G16190	224.7160107	304.8854557	144.5465656	0.474101217	-1.076732999	4.69E-17	9.50E-16	Down	6.83362	6.69658	5.54717	2.74801	2.98754	2.6543	831477	GO:0000139,GO:0016021,GO:0016757,GO:0071555	Golgi membrane|integral component of membrane|transferase activity, transferring glycosyl groups|cell wall organization
AT5G16560	589.0535638	788.8530354	389.2540922	0.493443106	-1.019044342	3.93E-12	5.28E-11	Down	19.5629	15.8337	16.2251	8.19072	7.196	7.70635	831518	GO:0003677,GO:0003682,GO:0003700,GO:0005634,GO:0006351,GO:0009887,GO:0009943,GO:0009944,GO:0009956,GO:0010051,GO:0010158,GO:0048440,GO:0048481	DNA binding|chromatin binding|transcription factor activity, sequence-specific DNA binding|nucleus|transcription, DNA-templated|organ morphogenesis|adaxial/abaxial axis specification|polarity specification of adaxial/abaxial axis|radial pattern formation|xylem and phloem pattern formation|abaxial cell fate specification|carpel development|ovule development
AT5G16960	29.00965223	38.89521613	19.12408834	0.491682275	-1.024201748	0.002773495	0.010481526	Down	0.895415	0.823025	0.872785	0.292023	0.469776	0.280329	831559	GO:0008270,GO:0016491,GO:0055114	zinc ion binding|oxidoreductase activity|oxidation-reduction process
AT5G16970	4885.340816	6781.109511	2989.572121	0.440867695	-1.181582328	2.21E-117	2.15E-114	Down	218.722	209.172	205.623	97.4236	85.9462	85.2587	831560	GO:0005634,GO:0005829,GO:0006979,GO:0008270,GO:0016491,GO:0032440,GO:0046686,GO:0055114	nucleus|cytosol|response to oxidative stress|zinc ion binding|oxidoreductase activity|2-alkenal reductase [NAD(P)] activity|response to cadmium ion|oxidation-reduction process
AT5G16980	373.5160725	504.7649739	242.2671712	0.479960345	-1.059012881	1.11E-24	3.69E-23	Down	14.5568	12.6877	13.5357	6.65077	5.2424	6.59655	831561	GO:0008270,GO:0016491,GO:0055114	zinc ion binding|oxidoreductase activity|oxidation-reduction process
AT5G17450	115.8146503	164.2038006	67.42550007	0.410620825	-1.284121298	2.58E-13	3.85E-12	Down	6.18377	7.69055	6.50127	2.35686	3.28928	2.94416	831611	GO:0030001,GO:0046872	metal ion transport|metal ion binding
AT5G17820	99.25622151	144.8289453	53.68349768	0.370668291	-1.43179939	7.63E-09	7.29E-08	Down	5.41356	4.50297	3.93475	1.73045	2.03215	1.29595	831650	GO:0004601,GO:0005576,GO:0005618,GO:0006979,GO:0009505,GO:0009506,GO:0016020,GO:0016491,GO:0020037,GO:0042744,GO:0046872,GO:0055114	peroxidase activity|extracellular region|cell wall|response to oxidative stress|plant-type cell wall|plasmodesma|membrane|oxidoreductase activity|heme binding|hydrogen peroxide catabolic process|metal ion binding|oxidation-reduction process	path:ath00940	Phenylpropanoid biosynthesis
AT5G18840	24.99031338	40.79497239	9.185654373	0.225166334	-2.150936958	4.94E-06	3.22E-05	Down	0.638881	1.05802	0.98859	0.0807948	0.292233	0.206575	832002	GO:0005351,GO:0005355,GO:0005887,GO:0015992,GO:0016020,GO:0016021,GO:0022857,GO:0022891,GO:0035428,GO:0046323,GO:0055085	sugar:proton symporter activity|glucose transmembrane transporter activity|integral component of plasma membrane|proton transport|membrane|integral component of membrane|transmembrane transporter activity|substrate-specific transmembrane transporter activity|hexose transmembrane transport|glucose import|transmembrane transport
AT5G19410	5.191039967	10.03444999	0.347629945	0.034643647	-4.85126537	6.75E-05	0.000360948	Down	0.271043	0.308686	0.1999	0.0267008	0	0	832061	GO:0005524,GO:0006810,GO:0016020,GO:0016021,GO:0016887	ATP binding|transport|membrane|integral component of membrane|ATPase activity
AT5G19520	139.4610171	197.8737236	81.04831055	0.409596126	-1.287726026	1.08E-14	1.83E-13	Down	2.79913	3.58142	3.40748	1.02986	1.46399	1.34255	832072	GO:0005634,GO:0005886,GO:0008381,GO:0016020,GO:0016021,GO:0034220,GO:0050982,GO:0055085,GO:0080167	nucleus|plasma membrane|mechanically-gated ion channel activity|membrane|integral component of membrane|ion transmembrane transport|detection of mechanical stimulus|transmembrane transport|response to karrikin
AT5G19800	8.210589687	12.31891406	4.102265313	0.333005433	-1.586382379	0.019876687	0.057380147	Down	4.41153	1.35014	1.39364	0	1.72528	0	832100	GO:0008150,GO:0010054	biological_process|trichoblast differentiation
AT5G19890	148.9372223	210.9620764	86.91236811	0.411981004	-1.279350276	1.85E-16	3.59E-15	Down	7.01312	6.65314	7.89441	3.31746	2.90901	2.16493	832111	GO:0004601,GO:0005576,GO:0005634,GO:0005737,GO:0006979,GO:0020037,GO:0042744,GO:0046872,GO:0055114	peroxidase activity|extracellular region|nucleus|cytoplasm|response to oxidative stress|heme binding|hydrogen peroxide catabolic process|metal ion binding|oxidation-reduction process	path:ath00940	Phenylpropanoid biosynthesis
AT5G20110	123.0896269	166.1409713	80.03828251	0.481749215	-1.053645779	4.34E-10	4.78E-09	Down	6.94093	7.74361	7.06165	3.04428	3.07603	3.60605	832133	GO:0005875,GO:0007017	microtubule associated complex|microtubule-based process
AT5G20790	109.5259883	162.0521439	56.99983272	0.351737603	-1.507428517	1.31E-16	2.57E-15	Down	9.55373	7.55857	8.26311	3.14701	2.68606	2.70864	832202	GO:0008150	biological_process
AT5G20820	3.086912348	5.498011505	0.675813192	0.122919567	-3.024213508	0.023709448	0.066493244	Down	0.150461	0.645462	0.574576	0	0.0774012	0.0751711	832205	GO:0003674,GO:0009733	molecular_function|response to auxin
AT5G20860	1.618987608	3.237975216	0	0	#NAME?	0.033023931	0.088013687	Down	0.052532	0.113237	0.0573696	0	0	0	832209	GO:0004857,GO:0005576,GO:0005618,GO:0030599,GO:0042545,GO:0045330,GO:0045490	enzyme inhibitor activity|extracellular region|cell wall|pectinesterase activity|cell wall modification|aspartyl esterase activity|pectin catabolic process
AT5G21080	6.520291211	11.66019619	1.380386236	0.118384478	-3.078448164	0.000388815	0.001798289	Down	0.17348	0.10337	0.134064	0.014477	0.0147428	0	832232	GO:0003674,GO:0008150	molecular_function|biological_process
AT5G21280	498.8463759	724.1002781	273.5924736	0.377837824	-1.404160962	8.89E-16	1.64E-14	Down	25.129	23.4643	24.6844	7.03106	8.65318	10.1622	832258
AT5G22140	308.9278975	446.5895909	171.2662042	0.383497976	-1.382709131	4.88E-23	1.49E-21	Down	8.994	10.7699	9.68991	3.55802	3.80476	3.48302	832275	GO:0005739,GO:0005794,GO:0005886,GO:0008137,GO:0009506,GO:0016491,GO:0043065,GO:0050660,GO:0055114	mitochondrion|Golgi apparatus|plasma membrane|NADH dehydrogenase (ubiquinone) activity|plasmodesma|oxidoreductase activity|positive regulation of apoptotic process|flavin adenine dinucleotide binding|oxidation-reduction process
AT5G22550	39.01253436	56.04224793	21.9828208	0.392254444	-1.350138303	7.82E-06	4.92E-05	Down	1.62116	1.79327	1.6311	0.336722	0.469488	1.02944	832317	GO:0003674	molecular_function
AT5G23190	13.46273369	25.57808737	1.347380001	0.052677121	-4.246679693	3.30E-10	3.68E-09	Down	0.457407	0.62631	0.487322	0.0224425	0	0.0622657	832383	GO:0004497,GO:0005506,GO:0005783,GO:0005789,GO:0010345,GO:0016021,GO:0016705,GO:0020037,GO:0042761,GO:0055114,GO:0071555	monooxygenase activity|iron ion binding|endoplasmic reticulum|endoplasmic reticulum membrane|suberin biosynthetic process|integral component of membrane|oxidoreductase activity, acting on paired donors, with incorporation or reduction of molecular oxygen|heme binding|very long-chain fatty acid biosynthetic process|oxidation-reduction process|cell wall organization	path:ath00073	Cutin, suberine and wax biosynthesis
AT5G23220	21.32394323	32.08445146	10.563435	0.329238448	-1.602795273	0.000100444	0.000520725	Down	1.36246	1.42351	1.77302	0.47755	0.318924	0.530959	832386	GO:0003824,GO:0008152,GO:0008936,GO:0019363	catalytic activity|metabolic process|nicotinamidase activity|pyridine nucleotide biosynthetic process
AT5G23370	16.56507012	23.31441807	9.81572218	0.421015105	-1.248056099	0.007251233	0.024234955	Down	0.994796	1.45964	1.25393	0.255223	0.366264	0.816693	832401
AT5G23810	149.4806078	221.604278	77.3569376	0.349076915	-1.518383145	6.36E-22	1.80E-20	Down	3.52148	3.31773	3.43843	1.18482	1.23556	1.57865	832446	GO:0003333,GO:0005886,GO:0006865,GO:0015293,GO:0016020,GO:0016021	amino acid transmembrane transport|plasma membrane|amino acid transport|symporter activity|membrane|integral component of membrane
AT5G23830	109.7421864	176.1606239	43.32374892	0.245933217	-2.02366149	1.11E-21	3.09E-20	Down	9.93063	14.9091	13.6976	3.02501	2.53605	2.98473	832448	GO:0000041	transition metal ion transport
AT5G23840	20.60394164	33.38316844	7.824714834	0.234391018	-2.093010809	1.41E-06	1.00E-05	Down	1.95103	1.73287	1.54947	0.1255	0.393997	0.320378	832449
AT5G23980	11.02694709	15.86078243	6.193111753	0.390466976	-1.356727558	0.017303179	0.051168628	Down	0.208771	0.341854	0.243264	0.172939	0.139129	0.0387724	832463	GO:0000293,GO:0006811,GO:0016020,GO:0016021,GO:0016491,GO:0046872,GO:0055114	ferric-chelate reductase activity|ion transport|membrane|integral component of membrane|oxidoreductase activity|metal ion binding|oxidation-reduction process
AT5G24140	36.99937285	58.31891541	15.6798303	0.268863544	-1.895053944	2.40E-09	2.44E-08	Down	1.2087	1.04659	1.23611	0.345155	0.344153	0.263054	832479	GO:0004506,GO:0016021,GO:0016491,GO:0050660,GO:0055114	squalene monooxygenase activity|integral component of membrane|oxidoreductase activity|flavin adenine dinucleotide binding|oxidation-reduction process	path:ath00100,path:ath00909	Steroid biosynthesis|Sesquiterpenoid and triterpenoid biosynthesis
AT5G24240	274.9639828	519.5976354	30.3303303	0.058372726	-4.098561751	3.18E-160	6.20E-157	Down	10.5552	10.1531	10.0825	0.52774	0.603962	0.571091	832491	GO:0004430,GO:0005515,GO:0005524,GO:0005777,GO:0016773	1-phosphatidylinositol 4-kinase activity|protein binding|ATP binding|peroxisome|phosphotransferase activity, alcohol group as acceptor
AT5G24313	4.717244109	8.411045082	1.023443137	0.121678475	-3.038854121	0.003452356	0.012656836	Down	0.588785	1.19829	0.799306	0.0985424	0.0985742	0.0951867	832499	GO:0008150,GO:0010054,GO:0048765	biological_process|trichoblast differentiation|root hair cell differentiation
AT5G24410	7.050975875	11.0214888	3.080462953	0.279496084	-1.839100028	0.014255601	0.043355693	Down	0.617922	0.37755	0.47661	0.220157	0.0465314	0.135817	832512	GO:0005829,GO:0005975,GO:0006098,GO:0017057	cytosol|carbohydrate metabolic process|pentose-phosphate shunt|6-phosphogluconolactonase activity	path:ath01200,path:ath00030	Carbon metabolism|Pentose phosphate pathway
AT5G24550	3.91037132	6.806612657	1.014129982	0.148991875	-2.746694437	0.015191516	0.045756306	Down	0.0854318	0.0572405	0.0867502	0.0291552	0	0	832526	GO:0004553,GO:0005975,GO:0008422,GO:0051707	hydrolase activity, hydrolyzing O-glycosyl compounds|carbohydrate metabolic process|beta-glucosidase activity|response to other organism	path:ath00500,path:ath00460,path:ath00940	Starch and sucrose metabolism|Cyanoamino acid metabolism|Phenylpropanoid biosynthesis
AT5G24655	7.383608427	11.67319436	3.094022491	0.265053626	-1.915643819	0.008985011	0.029220319	Down	0.806881	0.666014	1.21196	0.290416	0.294232	0.0713497	832537	GO:0008150	biological_process
AT5G24660	24.20647094	40.51550702	7.897434854	0.194923757	-2.359018159	6.63E-09	6.39E-08	Down	3.87581	3.32052	4.06369	0.958824	0.710626	0.343721	832538	GO:0009658,GO:0031347,GO:0045893	chloroplast organization|regulation of defense response|positive regulation of transcription, DNA-templated
AT5G24780	49.77071099	71.95502307	27.58639892	0.383383922	-1.383138261	1.10E-06	7.87E-06	Down	1.56942	1.66957	2.76096	0.852061	0.738711	0.946396	832547	GO:0003993,GO:0005773,GO:0006952,GO:0008134,GO:0009753,GO:0016311,GO:0045735	acid phosphatase activity|vacuole|defense response|transcription factor binding|response to jasmonic acid|dephosphorylation|nutrient reservoir activity
AT5G24880	5.206885439	9.399640895	1.014129982	0.10789029	-3.212363065	0.001375357	0.005649097	Down	0.233491	0.161347	0.118229	0.0239988	0	0.0446476	832557	GO:0008150	biological_process
AT5G25110	108.2100154	165.2656798	51.15435092	0.309527973	-1.691858297	7.37E-20	1.83E-18	Down	4.28175	3.71971	3.56089	1.16879	1.01319	1.16276	832582	GO:0004672,GO:0004674,GO:0005524,GO:0006468,GO:0007165,GO:0050832	protein kinase activity|protein serine/threonine kinase activity|ATP binding|protein phosphorylation|signal transduction|defense response to fungus
AT5G25160	6.065376599	9.726923826	2.403829373	0.24713151	-2.016649124	0.014400637	0.043728628	Down	0.478834	0.367492	0.511162	0.130385	0.133807	0.0435362	832587	GO:0003676,GO:0003700,GO:0006355,GO:0044212,GO:0046872	nucleic acid binding|transcription factor activity, sequence-specific DNA binding|regulation of transcription, DNA-templated|transcription regulatory region DNA binding|metal ion binding
AT5G25450	159.5485688	242.6729728	76.42416485	0.314926561	-1.666912654	3.55E-27	1.40E-25	Down	9.25859	11.2151	10.1321	3.29927	3.21452	3.17994	832619	GO:0005739,GO:0005743,GO:0005750,GO:0006122,GO:0016020,GO:0055114,GO:0070469	mitochondrion|mitochondrial inner membrane|mitochondrial respiratory chain complex III|mitochondrial electron transport, ubiquinol to cytochrome c|membrane|oxidation-reduction process|respiratory chain	path:ath00190	Oxidative phosphorylation
AT5G25820	68.96921963	95.90112465	42.03731462	0.438340163	-1.189877222	9.97E-08	8.28E-07	Down	1.52019	1.84116	2.09956	0.786646	0.822628	0.629582	832651	GO:0010413,GO:0016740,GO:0045492	glucuronoxylan metabolic process|transferase activity|xylan biosynthetic process
AT5G26080	2.433290853	4.866581707	0	0	#NAME?	0.004763587	0.016765648	Down	0.241929	0.806652	1.34805	0	0	0	832677
AT5G26220	102.2372453	138.2880387	66.18645193	0.478612992	-1.063068536	7.56E-09	7.23E-08	Down	5.68832	6.30331	5.34555	2.07428	3.22521	2.35632	832691	GO:0010288,GO:0046686	response to lead ion|response to cadmium ion
AT5G26250	1.621847901	3.243695802	0	0	#NAME?	0.032943406	0.087874106	Down	0.0634083	0.0651447	0.198836	0	0	0	832694	GO:0005215,GO:0005351,GO:0005355,GO:0005887,GO:0015992,GO:0016020,GO:0016021,GO:0022857,GO:0022891,GO:0035428,GO:0046323,GO:0055085	transporter activity|sugar:proton symporter activity|glucose transmembrane transporter activity|integral component of plasma membrane|proton transport|membrane|integral component of membrane|transmembrane transporter activity|substrate-specific transmembrane transporter activity|hexose transmembrane transport|glucose import|transmembrane transport
AT5G26320	2.594175054	4.845786936	0.342563173	0.070692991	-3.822289002	0.022576059	0.063958216	Down	0.0825602	0.296784	0.0859846	0	0	0	832701	GO:0004197,GO:0004843,GO:0005515,GO:0005737,GO:0016579,GO:0043161,GO:0061136	cysteine-type endopeptidase activity|ubiquitin-specific protease activity|protein binding|cytoplasm|protein deubiquitination|proteasome-mediated ubiquitin-dependent protein catabolic process|regulation of proteasomal protein catabolic process
AT5G26660	22.6781475	32.67325371	12.6830413	0.388178092	-1.365209396	0.007722233	0.025637113	Down	0.745372	1.46404	0.805762	0.615377	0.228598	0.287361	832723	GO:0003677,GO:0003682,GO:0005634,GO:0006351,GO:0006355	DNA binding|chromatin binding|nucleus|transcription, DNA-templated|regulation of transcription, DNA-templated
AT5G27940	30.12827183	40.47444805	19.78209561	0.488755167	-1.032816141	0.002107331	0.00827244	Down	2.10533	3.33641	3.49168	1.11056	1.67014	1.08045	832861	GO:0005634,GO:0005737	nucleus|cytoplasm
AT5G28030	26.87423197	41.14745582	12.60100812	0.306240273	-1.707264072	3.61E-06	2.40E-05	Down	0.874378	0.864848	0.848893	0.344167	0.167733	0.424861	832873	GO:0004123,GO:0004124,GO:0005737,GO:0006535,GO:0016740,GO:0030170,GO:0044540,GO:0080145,GO:0080146	cystathionine gamma-lyase activity|cysteine synthase activity|cytoplasm|cysteine biosynthetic process from serine|transferase activity|pyridoxal phosphate binding|L-cystine L-cysteine-lyase (deaminating)|cysteine homeostasis|L-cysteine desulfhydrase activity	path:ath01200,path:ath01230,path:ath00920,path:ath00270	Carbon metabolism|Biosynthesis of amino acids|Sulfur metabolism|Cysteine and methionine metabolism
[truncated: 111 more rows]
