# Supplementary material for: COE2 Is Required for the Root Foraging Response to Nitrogen Limitation
Source: Int J Mol Sci. 2022 Jan 13;23(2):861. doi: 10.3390/ijms23020861 (PMC8778332; doi:10.3390/ijms23020861)
Supplement: Supplementary file 1 [file ijms-23-00861-s001.zip › ijms-1499701 Manuscript and supplement Table/ijms-1499701-Table S2.xls]

gene_id	baseMean	baseMean_control_WTroot_control	baseMean_case_rprs1root_control	foldChange	log2FoldChange	pval	padj	up_down	expression_WT_root_1	expression_WT_root_2	expression_WT_root_3	expression_coe2_root_1	expression_coe2_root_2	expression_coe2_root_3	geneID	GO_id	GO_term	Pathway_id	Pahtway_description
AT1G01453	169.0797228	76.23000425	261.9294413	3.436041278	1.780747368	1.29E-18	1.65E-17	Up	1.55876	1.53669	2.47891	6.01488	6.13616	8.1525	6240388	GO:0003674,GO:0005575,GO:0008150	molecular_function|cellular_component|biological_process
AT1G01580	14.90931017	2.25580752	27.56281282	12.21860136	3.611007246	9.94E-10	7.04E-09	Up	0.0471465	0.0423111	0.0639566	0.459176	0.488314	0.459859	839411	GO:0000293,GO:0005886,GO:0006811,GO:0009617,GO:0015688,GO:0016021,GO:0016491,GO:0046872,GO:0055072,GO:0055114	ferric-chelate reductase activity|plasma membrane|ion transport|response to bacterium|iron chelate transport|integral component of membrane|oxidoreductase activity|metal ion binding|iron ion homeostasis|oxidation-reduction process
AT1G01660	82.62020314	42.68507349	122.5553328	2.871151968	1.521629693	1.73E-13	1.63E-12	Up	0.537984	0.278409	0.654832	1.40749	1.23387	1.45466	839461	GO:0004842,GO:0016567,GO:0016874	ubiquitin-protein transferase activity|protein ubiquitination|ligase activity
AT1G01750	972.4447831	525.4301602	1419.459406	2.701518705	1.433770671	9.31E-47	3.68E-45	Up	34.5932	36.5899	30.3304	73.9806	81.3741	89.1328	839281	GO:0003779,GO:0005622,GO:0015629,GO:0030042	actin binding|intracellular|actin cytoskeleton|actin filament depolymerization
AT1G02220	342.4450349	225.8988407	458.9912291	2.031844111	1.022789718	1.33E-22	2.10E-21	Up	7.03823	6.53971	5.90759	11.5587	12.2232	11.779	839476	GO:0003677,GO:0003700,GO:0005634,GO:0006351,GO:0006355,GO:0044212	DNA binding|transcription factor activity, sequence-specific DNA binding|nucleus|transcription, DNA-templated|regulation of transcription, DNA-templated|transcription regulatory region DNA binding
AT1G02230	216.3286472	143.2294563	289.4278381	2.020728456	1.014875466	3.27E-15	3.45E-14	Up	3.8513	4.57653	3.51942	6.61384	8.02884	8.43482	837630	GO:0003677,GO:0003700,GO:0005634,GO:0006351,GO:0006355	DNA binding|transcription factor activity, sequence-specific DNA binding|nucleus|transcription, DNA-templated|regulation of transcription, DNA-templated
AT1G02335	546.7832561	248.7975077	844.7690045	3.395407825	1.763584868	5.01E-85	4.92E-83	Up	12.5001	17.4959	15.3121	33.3267	44.1218	41.4161	3766642	GO:0005576,GO:0009506,GO:0010497,GO:0030145,GO:0045735,GO:0046872,GO:0048046,GO:2000280	extracellular region|plasmodesma|plasmodesmata-mediated intercellular transport|manganese ion binding|nutrient reservoir activity|metal ion binding|apoplast|regulation of root development
AT1G02340	79.74154047	40.20538771	119.2776932	2.966709191	1.568863515	2.53E-13	2.36E-12	Up	1.04188	1.81673	1.31569	3.43406	3.49047	3.44886	839300	GO:0003677,GO:0003700,GO:0003712,GO:0005634,GO:0005829,GO:0006351,GO:0009585,GO:0009642,GO:0009738,GO:0009785,GO:0046983	DNA binding|transcription factor activity, sequence-specific DNA binding|transcription cofactor activity|nucleus|cytosol|transcription, DNA-templated|red, far-red light phototransduction|response to light intensity|abscisic acid-activated signaling pathway|blue light signaling pathway|protein dimerization activity
AT1G02405	11.77680128	7.07044542	16.48315715	2.331275637	1.221119591	0.029941662	0.067096543	Up	0.780873	1.06028	0.60082	0.668442	1.75117	1.56018	837769	GO:0003674,GO:0008150,GO:0031225	molecular_function|biological_process|anchored component of membrane
AT1G02520	822.6436118	517.4419111	1127.845312	2.179655896	1.124100394	6.94E-51	3.18E-49	Up	4.98173	5.6299	5.59763	9.78339	10.6513	10.4498	839353	GO:0005524,GO:0005886,GO:0006810,GO:0009506,GO:0010315,GO:0010329,GO:0010540,GO:0010541,GO:0016021,GO:0016887,GO:0042626,GO:0055085	ATP binding|plasma membrane|transport|plasmodesma|auxin efflux|auxin efflux transmembrane transporter activity|basipetal auxin transport|acropetal auxin transport|integral component of membrane|ATPase activity|ATPase activity, coupled to transmembrane movement of substances|transmembrane transport	path:ath02010	ABC transporters
AT1G02570	60.62100177	27.04744543	94.19455811	3.482567636	1.800151372	4.23E-13	3.90E-12	Up	0.999104	1.80398	2.06386	5.10824	4.62028	4.86101	839485
AT1G02575	10.68435166	1.642477093	19.72622624	12.01004648	3.58616983	2.86E-07	1.57E-06	Up	0	0.0581921	0.117389	0.715948	0.86687	0.830911	10723100
AT1G02580	14.14758588	8.442594595	19.85257717	2.351478203	1.233567959	0.018294145	0.043732968	Up	0.0398434	0.175813	0.193968	0.26438	0.299367	0.307427	839422	GO:0003682,GO:0003700,GO:0005515,GO:0005634,GO:0006349,GO:0006351,GO:0009646,GO:0018024,GO:0031519,GO:0043565,GO:0045892,GO:0048317,GO:2000014	chromatin binding|transcription factor activity, sequence-specific DNA binding|protein binding|nucleus|regulation of gene expression by genetic imprinting|transcription, DNA-templated|response to absence of light|histone-lysine N-methyltransferase activity|PcG protein complex|sequence-specific DNA binding|negative regulation of transcription, DNA-templated|seed morphogenesis|regulation of endospe…
AT1G02660	1736.635838	1098.260252	2375.011424	2.162521516	1.112714487	3.76E-79	3.27E-77	Up	17.0845	17.8152	18.1463	33.103	34.9677	33.6224	839544	GO:0004806,GO:0006629,GO:0016787	triglyceride lipase activity|lipid metabolic process|hydrolase activity
AT1G02810	1242.760676	799.4732873	1686.048064	2.108948592	1.076523929	9.70E-62	5.58E-60	Up	16.4732	20.0196	19.3553	29.4662	34.0064	33.5265	838078	GO:0004857,GO:0005576,GO:0005618,GO:0030599,GO:0042545,GO:0045330,GO:0045490	enzyme inhibitor activity|extracellular region|cell wall|pectinesterase activity|cell wall modification|aspartyl esterase activity|pectin catabolic process	path:ath00040,path:ath00500	Pentose and glucuronate interconversions|Starch and sucrose metabolism
AT1G02920	13673.53863	6690.43049	20656.64676	3.087491424	1.626435129	9.40E-304	1.11E-300	Up	411.988	451.795	444.465	1110.74	1131.16	1162.25	839295	GO:0004364,GO:0005507,GO:0005515,GO:0005634,GO:0005737,GO:0005773,GO:0005829,GO:0009407,GO:0009636,GO:0009651,GO:0009817,GO:0042742,GO:0043295,GO:0046686,GO:0050897	glutathione transferase activity|copper ion binding|protein binding|nucleus|cytoplasm|vacuole|cytosol|toxin catabolic process|response to toxic substance|response to salt stress|defense response to fungus, incompatible interaction|defense response to bacterium|glutathione binding|response to cadmium ion|cobalt ion binding	path:ath00480	Glutathione metabolism
AT1G02930	7870.520433	3920.93321	11820.10766	3.014615915	1.591974204	8.57E-266	8.11E-263	Up	212.849	223.493	219.844	516.181	542.805	560.668	839515	GO:0004364,GO:0005507,GO:0005515,GO:0005618,GO:0005737,GO:0005739,GO:0005773,GO:0005829,GO:0006979,GO:0009407,GO:0009414,GO:0009506,GO:0009636,GO:0009651,GO:0042742,GO:0043295,GO:0046686,GO:0050897,GO:2001147,GO:2001227	glutathione transferase activity|copper ion binding|protein binding|cell wall|cytoplasm|mitochondrion|vacuole|cytosol|response to oxidative stress|toxin catabolic process|response to water deprivation|plasmodesma|response to toxic substance|response to salt stress|defense response to bacterium|glutathione binding|response to cadmium ion|cobalt ion binding|camalexin binding|quercitrin binding	path:ath00480	Glutathione metabolism
AT1G03070	66.30752524	38.27921868	94.3358318	2.464413723	1.301244474	1.51E-08	9.47E-08	Up	1.75813	2.60599	2.5676	3.75617	3.86234	4.70631	839581	GO:0006457,GO:0009408,GO:0009644,GO:0016021,GO:0042542	protein folding|response to heat|response to high light intensity|integral component of membrane|response to hydrogen peroxide
AT1G03220	14612.85608	8836.247846	20389.46432	2.307479903	1.206318083	2.56E-69	1.80E-67	Up	294.971	328.065	327.366	569.804	593.756	607.153	838517	GO:0004190,GO:0005576,GO:0005618,GO:0005794,GO:0005886,GO:0006508,GO:0008233,GO:0009505,GO:0009506,GO:0009651,GO:0016020,GO:0030163,GO:0046658	aspartic-type endopeptidase activity|extracellular region|cell wall|Golgi apparatus|plasma membrane|proteolysis|peptidase activity|plant-type cell wall|plasmodesma|response to salt stress|membrane|protein catabolic process|anchored component of plasma membrane
AT1G03660	38.53589659	21.02110678	56.05068639	2.666400346	1.41489341	2.89E-06	1.40E-05	Up	3.13386	2.89036	4.35591	4.75154	4.83845	8.24207	839033	GO:0008150,GO:0042991	biological_process|transcription factor import into nucleus
AT1G03790	41.58382319	23.66771099	59.4999354	2.513970845	1.329967919	3.37E-06	1.62E-05	Up	1.36304	0.708737	0.571463	1.90594	2.0135	1.65992	839408	GO:0003677,GO:0003700,GO:0005634,GO:0006351,GO:0006355,GO:0010187,GO:0046872	DNA binding|transcription factor activity, sequence-specific DNA binding|nucleus|transcription, DNA-templated|regulation of transcription, DNA-templated|negative regulation of seed germination|metal ion binding
AT1G03850	1993.530882	1020.539219	2966.522545	2.906818759	1.539441122	2.13E-88	2.23E-86	Up	49.8682	46.8352	42.9328	130.861	116.558	122.801	839392	GO:0005634,GO:0005737,GO:0009055,GO:0009735,GO:0015035,GO:0045454,GO:0046872,GO:0050832,GO:0051537,GO:0080183	nucleus|cytoplasm|electron carrier activity|response to cytokinin|protein disulfide oxidoreductase activity|cell redox homeostasis|metal ion binding|defense response to fungus|2 iron, 2 sulfur cluster binding|response to photooxidative stress
AT1G04700	332.3658776	137.9821945	526.7495608	3.81751836	1.932635096	1.21E-66	7.95E-65	Up	1.338	1.47405	1.56561	5.10699	5.03916	4.92451	839437	GO:0004672,GO:0004674,GO:0004712,GO:0005515,GO:0005524,GO:0005829,GO:0006468,GO:0016301,GO:0016310,GO:0016772	protein kinase activity|protein serine/threonine kinase activity|protein serine/threonine/tyrosine kinase activity|protein binding|ATP binding|cytosol|protein phosphorylation|kinase activity|phosphorylation|transferase activity, transferring phosphorus-containing groups
AT1G05020	66.10291064	19.77657194	112.4292493	5.684971574	2.507153135	1.59E-23	2.62E-22	Up	0.254775	0.377909	0.487574	1.52736	1.81777	1.71568	839343	GO:0005543,GO:0005545,GO:0005794,GO:0005905,GO:0006897,GO:0015031,GO:0030136,GO:0030276,GO:0048268	phospholipid binding|1-phosphatidylinositol binding|Golgi apparatus|coated pit|endocytosis|protein transport|clathrin-coated vesicle|clathrin binding|clathrin coat assembly
AT1G05240	15.03231591	4.819008724	25.24562309	5.238758537	2.389224967	4.93E-06	2.32E-05	Up	0.160338	0.154216	0.270825	0.647864	1.00754	0.777284	839237	GO:0004601,GO:0005576,GO:0006979,GO:0009664,GO:0009808,GO:0020037,GO:0042744,GO:0046872,GO:0055114	peroxidase activity|extracellular region|response to oxidative stress|plant-type cell wall organization|lignin metabolic process|heme binding|hydrogen peroxide catabolic process|metal ion binding|oxidation-reduction process	path:ath00940	Phenylpropanoid biosynthesis
AT1G05280	100.2363182	65.57659485	134.8960416	2.057076033	1.040595119	4.53E-05	0.00018522	Up	1.54463	2.0918	1.39139	3.61315	3.33633	2.57735	837026	GO:0005575	cellular_component
AT1G05310	35.58058607	1.839991281	69.32118086	37.67473335	5.235525396	7.33E-30	1.62E-28	Up	0	0.102125	0.0683156	1.73258	2.09093	1.56738	837030	GO:0005576,GO:0005618,GO:0030599,GO:0042545,GO:0045330,GO:0045490	extracellular region|cell wall|pectinesterase activity|cell wall modification|aspartyl esterase activity|pectin catabolic process
AT1G05320	614.7147689	298.1365414	931.2929965	3.123713021	1.643261918	1.09E-55	5.54E-54	Up	3.49265	4.27254	4.47363	10.6125	11.843	11.7556	837031	GO:0000795,GO:0003674,GO:0007131,GO:0008150	synaptonemal complex|molecular_function|reciprocal meiotic recombination|biological_process
AT1G05660	217.5330688	132.6257221	302.4404155	2.280405421	1.189290336	2.15E-20	3.03E-19	Up	4.08223	3.49762	3.72955	6.65025	7.21911	8.5422	837073	GO:0004650,GO:0005576,GO:0005975,GO:0008152,GO:0016787,GO:0016798,GO:0016829,GO:0071555	polygalacturonase activity|extracellular region|carbohydrate metabolic process|metabolic process|hydrolase activity|hydrolase activity, acting on glycosyl bonds|lyase activity|cell wall organization
AT1G05675	108.2933668	45.9611469	170.6255866	3.712387487	1.892347302	9.35E-24	1.56E-22	Up	0.987313	1.25329	1.77737	4.4998	3.92259	4.92761	10723139	GO:0008152,GO:0016758	metabolic process|transferase activity, transferring hexosyl groups
AT1G05760	139.6742443	85.93209378	193.4163949	2.2508051	1.170441137	1.37E-13	1.30E-12	Up	7.25583	6.79748	7.86727	14.6274	14.6827	14.4413	837084	GO:0005575,GO:0005737,GO:0009615,GO:0030246,GO:0043621,GO:0046741,GO:0051607	cellular_component|cytoplasm|response to virus|carbohydrate binding|protein self-association|transport of virus in host, tissue to tissue|defense response to virus
AT1G06030	19.2589776	9.856319499	28.66163569	2.907945069	1.540000017	0.000314151	0.001120155	Up	0.588206	0.147305	0.543166	1.0117	0.798787	1.35175	837112	GO:0004747,GO:0005524,GO:0006014,GO:0008865,GO:0009506,GO:0016773,GO:0019252	ribokinase activity|ATP binding|D-ribose metabolic process|fructokinase activity|plasmodesma|phosphotransferase activity, alcohol group as acceptor|starch biosynthetic process	path:ath00051,path:ath00500,path:ath00520	Fructose and mannose metabolism|Starch and sucrose metabolism|Amino sugar and nucleotide sugar metabolism
AT1G06080	142.6047151	57.95372565	227.2557045	3.92133037	1.971343193	2.65E-33	6.81E-32	Up	2.84338	2.28508	1.75298	7.02816	8.31148	8.26644	837117	GO:0005789,GO:0006629,GO:0006636,GO:0016021,GO:0016717,GO:0042761,GO:0055114	endoplasmic reticulum membrane|lipid metabolic process|unsaturated fatty acid biosynthetic process|integral component of membrane|oxidoreductase activity, acting on paired donors, with oxidation of a pair of donors resulting in the reduction of molecular oxygen to two molecules of water|very long-chain fatty acid biosynthetic process|oxidation-reduction process	path:ath01212,path:ath01040	Fatty acid metabolism|Biosynthesis of unsaturated fatty acids
AT1G06090	647.3745054	73.27177468	1221.477236	16.67050159	4.059225608	3.16E-127	6.87E-125	Up	3.23006	3.01494	3.48849	48.0225	44.4926	51.8872	837118	GO:0005789,GO:0006629,GO:0006636,GO:0016021,GO:0016717,GO:0055114	endoplasmic reticulum membrane|lipid metabolic process|unsaturated fatty acid biosynthetic process|integral component of membrane|oxidoreductase activity, acting on paired donors, with oxidation of a pair of donors resulting in the reduction of molecular oxygen to two molecules of water|oxidation-reduction process
AT1G06120	105.2313828	60.48224515	149.9805205	2.479744595	1.310191536	9.06E-13	8.15E-12	Up	2.51575	2.31619	3.29458	6.03721	5.83843	5.67513	837121	GO:0005789,GO:0006629,GO:0006636,GO:0016021,GO:0016717,GO:0055114	endoplasmic reticulum membrane|lipid metabolic process|unsaturated fatty acid biosynthetic process|integral component of membrane|oxidoreductase activity, acting on paired donors, with oxidation of a pair of donors resulting in the reduction of molecular oxygen to two molecules of water|oxidation-reduction process
AT1G06923	121.591667	37.4236329	205.7597011	5.498122047	2.458938932	1.48E-25	2.70E-24	Up	1.27608	1.26625	1.55322	6.2305	5.88095	8.04741	3766672
AT1G07135	755.0657308	479.4621859	1030.669276	2.149636209	1.104092528	3.33E-47	1.34E-45	Up	28.2876	27.3223	29.9724	55.1141	57.749	57.3972	837224	GO:0008150,GO:0009611,GO:0009612,GO:0009646,GO:0010200,GO:0031225	biological_process|response to wounding|response to mechanical stimulus|response to absence of light|response to chitin|anchored component of membrane
AT1G07160	101.4962004	50.06476022	152.9276406	3.054596485	1.610981811	1.03E-17	1.25E-16	Up	1.80137	1.31013	1.34616	3.25301	3.68957	3.98989	837227	GO:0003824,GO:0004721,GO:0004722,GO:0006470,GO:0016787,GO:0043169,GO:0046872	catalytic activity|phosphoprotein phosphatase activity|protein serine/threonine phosphatase activity|protein dephosphorylation|hydrolase activity|cation binding|metal ion binding
AT1G07180	6.665357459	3.123048824	10.20766609	3.268493921	1.708626014	0.030106408	0.067414651	Up	0.0278152	0.0749889	0.0755396	0.230728	0.250002	0.230806	837229	GO:0003954,GO:0003959,GO:0005739,GO:0005759,GO:0005777,GO:0008137,GO:0016491,GO:0022900,GO:0031304,GO:0050660,GO:0055114,GO:0071482	NADH dehydrogenase activity|NADPH dehydrogenase activity|mitochondrion|mitochondrial matrix|peroxisome|NADH dehydrogenase (ubiquinone) activity|oxidoreductase activity|electron transport chain|intrinsic component of mitochondrial inner membrane|flavin adenine dinucleotide binding|oxidation-reduction process|cellular response to light stimulus
AT1G08310	611.6473709	342.3215443	880.9731975	2.573525425	1.363746035	3.78E-59	2.09E-57	Up	10.6743	8.99218	10.9138	22.5962	20.6904	22.8984	837351	GO:0008150,GO:0016036,GO:0016787,GO:0019375,GO:0045892	biological_process|cellular response to phosphate starvation|hydrolase activity|galactolipid biosynthetic process|negative regulation of transcription, DNA-templated
AT1G08340	534.6513717	271.1971278	798.1056156	2.942898482	1.557237776	9.69E-28	1.94E-26	Up	5.22804	7.25095	7.51007	15.7735	18.6342	18.5966	837354	GO:0005096,GO:0005622,GO:0005886,GO:0007165	GTPase activator activity|intracellular|plasma membrane|signal transduction
AT1G09070	22051.00505	13778.78982	30323.22028	2.200717238	1.137973791	1.24E-54	6.22E-53	Up	455.829	480.404	464.725	839.857	893.835	879.123	837428	GO:0000326,GO:0005515,GO:0005783,GO:0005886,GO:0006612,GO:0006623,GO:0006820,GO:0006862,GO:0006888,GO:0009611,GO:0009612,GO:0009646,GO:0010200,GO:0010363,GO:0015696,GO:0015802,GO:0043069,GO:0043090,GO:0043269	protein storage vacuole|protein binding|endoplasmic reticulum|plasma membrane|protein targeting to membrane|protein targeting to vacuole|anion transport|nucleotide transport|ER to Golgi vesicle-mediated transport|response to wounding|response to mechanical stimulus|response to absence of light|response to chitin|regulation of plant-type hypersensitive response|ammonium transport|basic amino acid …
AT1G09170	181.5201482	85.37857702	277.6617194	3.252124	1.701382267	2.11E-31	4.97E-30	Up	0.538823	0.775248	0.510885	1.99927	2.09247	2.3077	837437	GO:0000166,GO:0003777,GO:0005515,GO:0005524,GO:0005871,GO:0005874,GO:0007018,GO:0008017,GO:0008152,GO:0016887	nucleotide binding|microtubule motor activity|protein binding|ATP binding|kinesin complex|microtubule|microtubule-based movement|microtubule binding|metabolic process|ATPase activity
AT1G09176	10.44304957	5.845241507	15.04085762	2.573179843	1.363552293	0.021397433	0.050083496	Up	0.355033	0.27372	0	0.612829	0.414833	1.99803	6240938	GO:0003674,GO:0008150	molecular_function|biological_process
AT1G09380	9.861447643	0.920724111	18.80217118	20.42106962	4.351986529	7.21E-08	4.21E-07	Up	0	0	0.0567693	0.354609	0.46767	0.47996	837460	GO:0016020,GO:0016021,GO:0022857	membrane|integral component of membrane|transmembrane transporter activity
AT1G09860	20.47977749	7.293118295	33.66643669	4.616192323	2.206703332	3.21E-07	1.75E-06	Up	0.381725	0.130158	0.262013	1.31104	1.28337	1.27705	837518	GO:0005215,GO:0005345,GO:0006863,GO:0016020,GO:0016021	transporter activity|purine nucleobase transmembrane transporter activity|purine nucleobase transport|membrane|integral component of membrane
AT1G09890	34.71277288	15.44765013	53.97789563	3.494246386	1.804981339	2.19E-08	1.36E-07	Up	0.248069	0.111385	0.335739	0.883303	0.836208	0.859457	837521	GO:0003824,GO:0005975,GO:0008150,GO:0016829,GO:0030246	catalytic activity|carbohydrate metabolic process|biological_process|lyase activity|carbohydrate binding
AT1G09932	1730.028005	1033.313404	2426.742605	2.348505879	1.231743205	1.34E-95	1.67E-93	Up	26.9797	27.3628	27.1313	54.1143	52.8701	52.5909	837526	GO:0003674,GO:0005829,GO:0008150,GO:0016311,GO:0016791	molecular_function|cytosol|biological_process|dephosphorylation|phosphatase activity
AT1G10150	973.7623313	634.4817527	1313.04291	2.069473085	1.049263485	2.46E-42	8.67E-41	Up	18.4528	20.3365	19.6738	34.9255	37.4613	37.5833	837552	GO:0016021,GO:0030246	integral component of membrane|carbohydrate binding
AT1G10170	2726.114015	1610.940253	3841.287777	2.384500461	1.253687062	6.06E-123	1.22E-120	Up	15.4489	15.9375	16.4572	33.3747	33.0401	35.1711	837555	GO:0000122,GO:0000977,GO:0001078,GO:0003700,GO:0005515,GO:0005634,GO:0006355,GO:0008270,GO:0009642,GO:0009651,GO:0009697,GO:0010188,GO:0010310,GO:0016567,GO:0016874,GO:0042742	negative regulation of transcription from RNA polymerase II promoter|RNA polymerase II regulatory region sequence-specific DNA binding|transcriptional repressor activity, RNA polymerase II core promoter proximal region sequence-specific binding|transcription factor activity, sequence-specific DNA binding|protein binding|nucleus|regulation of transcription, DNA-templated|zinc ion binding|response …
AT1G10220	74.12140751	46.83460665	101.4082084	2.165240954	1.114527581	2.99E-07	1.63E-06	Up	0.891284	0.953718	0.819721	1.5509	1.77953	2.26284	837561	GO:0008150	biological_process
AT1G10340	161.1620743	104.4896803	217.8344683	2.084746243	1.059871788	6.14E-13	5.59E-12	Up	2.2055	2.24224	2.15005	3.65825	4.33723	3.92949	837573	GO:0002237,GO:0005515,GO:0005575,GO:0008150,GO:0009581,GO:0009595,GO:0009627,GO:0009697	response to molecule of bacterial origin|protein binding|cellular_component|biological_process|detection of external stimulus|detection of biotic stimulus|systemic acquired resistance|salicylic acid biosynthetic process
AT1G10385	24.87290191	14.89970959	34.84609424	2.338709626	1.225712748	0.001351269	0.004245973	Up	0.133793	0.388972	0.288027	0.598076	0.434657	0.791085	837578	GO:0000145,GO:0001927,GO:0005575,GO:0051601	exocyst|exocyst assembly|cellular_component|exocyst localization
AT1G10460	87.0635598	57.15162268	116.9754969	2.04675723	1.033339991	1.02E-06	5.25E-06	Up	4.18492	3.13675	2.89711	5.52087	5.28712	6.2958	837586	GO:0005576,GO:0030145,GO:0045735,GO:0046872,GO:0048046	extracellular region|manganese ion binding|nutrient reservoir activity|metal ion binding|apoplast
AT1G10588	29.31427008	18.18612072	40.44241945	2.22380683	1.153031474	0.000863622	0.002826659	Up	1.04911	1.38265	1.92762	2.32262	1.74009	1.99627	5007675
AT1G10800	13.64634522	6.517882506	20.77480793	3.187355388	1.672359888	0.001240188	0.003925602	Up	0.643301	0	0.76139	1.87254	0.903105	1.70372	837623	GO:0003674,GO:0008150,GO:0009832,GO:0010014,GO:0010089,GO:0010413,GO:0045492	molecular_function|biological_process|plant-type cell wall biogenesis|meristem initiation|xylem development|glucuronoxylan metabolic process|xylan biosynthetic process
AT1G10810	73.86613065	47.14505335	100.587208	2.133568652	1.093268533	2.93E-07	1.60E-06	Up	1.8077	1.25406	1.35506	2.3024	3.04364	3.25825	837624	GO:0016491	oxidoreductase activity
AT1G10880	2.414233301	0	4.828466602	Inf	Inf	0.004714292	0.013101468	Up	0	0	0	0	0.0579585	0.0795677	837631	GO:0008152,GO:0008375,GO:0016020,GO:0016740,GO:0016757	metabolic process|acetylglucosaminyltransferase activity|membrane|transferase activity|transferase activity, transferring glycosyl groups
AT1G11040	3.506346603	0.91926717	6.093426037	6.628569189	2.728697491	0.024655154	0.056699666	Up	0	0.0618007	0.0309155	0.167215	0.0287265	0.177444	837645	GO:0006457,GO:0051082	protein folding|unfolded protein binding
AT1G11190	276.1137463	126.252374	425.9751185	3.373996899	1.754458648	4.66E-48	1.93E-46	Up	2.88288	3.70992	2.80075	9.98548	10.9473	10.4339	837660	GO:0000014,GO:0003676,GO:0004519,GO:0006308,GO:0010150,GO:0016788,GO:0016891,GO:0043765,GO:0046872,GO:0080187,GO:0090305,GO:0090502	single-stranded DNA endodeoxyribonuclease activity|nucleic acid binding|endonuclease activity|DNA catabolic process|leaf senescence|hydrolase activity, acting on ester bonds|endoribonuclease activity, producing 5'-phosphomonoesters|T/G mismatch-specific endonuclease activity|metal ion binding|floral organ senescence|nucleic acid phosphodiester bond hydrolysis|RNA phosphodiester bond hydrolysis, e…
AT1G11260	5780.5944	3809.696617	7751.492182	2.034674401	1.024797945	4.25E-108	6.48E-106	Up	95.0099	103.86	106.163	165.113	181.408	183.953	837667	GO:0005215,GO:0005351,GO:0005355,GO:0005634,GO:0005773,GO:0005886,GO:0005887,GO:0009506,GO:0015145,GO:0015749,GO:0015992,GO:0016020,GO:0016021,GO:0022857,GO:0022891,GO:0035428,GO:0046323,GO:0055085	transporter activity|sugar:proton symporter activity|glucose transmembrane transporter activity|nucleus|vacuole|plasma membrane|integral component of plasma membrane|plasmodesma|monosaccharide transmembrane transporter activity|monosaccharide transport|proton transport|membrane|integral component of membrane|transmembrane transporter activity|substrate-specific transmembrane transporter activity|…
AT1G11300	226.1908049	137.1992833	315.1823264	2.297259278	1.199913694	8.50E-21	1.22E-19	Up	0.879542	0.946676	1.06329	2.18033	2.30685	2.20371	837672	GO:0004672,GO:0004674,GO:0005516,GO:0005524,GO:0005886,GO:0006468,GO:0016021,GO:0030246,GO:0048544	protein kinase activity|protein serine/threonine kinase activity|calmodulin binding|ATP binding|plasma membrane|protein phosphorylation|integral component of membrane|carbohydrate binding|recognition of pollen
AT1G11655	25.36806018	16.8125146	33.92360576	2.017759185	1.012754003	0.005453917	0.014925581	Up	1.82789	1.59646	1.82937	3.29615	4.05923	2.13719	837709	GO:0008150	biological_process
AT1G11920	7.871786378	4.097255742	11.64631701	2.842467678	1.507143944	0.035014839	0.076728508	Up	0.0779317	0.0351674	0.247059	0.133727	0.180506	0.520905	837742	GO:0030570,GO:0045490,GO:0046872	pectate lyase activity|pectin catabolic process|metal ion binding	path:ath00040	Pentose and glucuronate interconversions
AT1G11925	22.70085448	7.996997296	37.40471167	4.677344543	2.225689705	1.55E-07	8.72E-07	Up	0.388687	0.34181	0.746191	1.52782	2.14547	2.61573	837743	GO:0008150	biological_process
AT1G12010	258.4230197	159.463468	357.3825715	2.241156398	1.16424333	3.28E-22	5.08E-21	Up	4.44559	4.75838	5.562	9.77825	10.6183	9.60576	837753	GO:0006952,GO:0009693,GO:0009815,GO:0016491,GO:0016706,GO:0031418,GO:0046872,GO:0055114,GO:0071398	defense response|ethylene biosynthetic process|1-aminocyclopropane-1-carboxylate oxidase activity|oxidoreductase activity|oxidoreductase activity, acting on paired donors, with incorporation or reduction of molecular oxygen, 2-oxoglutarate as one donor, and incorporation of one atom each of oxygen into both donors|L-ascorbic acid binding|metal ion binding|oxidation-reduction process|cellular resp…	path:ath00270	Cysteine and methionine metabolism
AT1G12040	964.9627541	276.4959058	1653.429602	5.979942442	2.580131598	2.66E-190	1.31E-187	Up	5.64228	5.57495	4.71104	22.9768	26.503	27.1619	837756	GO:0000904,GO:0005199,GO:0005576,GO:0009505,GO:0009506,GO:0009826,GO:0010054,GO:0071555	cell morphogenesis involved in differentiation|structural constituent of cell wall|extracellular region|plant-type cell wall|plasmodesma|unidimensional cell growth|trichoblast differentiation|cell wall organization
AT1G12150	119.4911264	55.47631151	183.5059412	3.3078252	1.725882998	9.48E-23	1.51E-21	Up	1.02558	1.03938	0.980408	3.25345	3.1072	3.17331	837767
AT1G12560	1046.989271	202.9068238	1891.071717	9.319902023	3.220314788	6.70E-111	1.09E-108	Up	10.0733	9.04793	9.07478	77.2188	72.9625	76.3927	837813	GO:0005576,GO:0005618,GO:0009664,GO:0016020,GO:0048767	extracellular region|cell wall|plant-type cell wall organization|membrane|root hair elongation
AT1G12610	3041.691822	1877.963066	4205.420578	2.239352122	1.163081399	1.12E-75	8.98E-74	Up	66.0394	72.1994	68.5215	138.614	142.545	143.967	837817	GO:0003677,GO:0003700,GO:0005634,GO:0006351,GO:0006355,GO:0009408,GO:0009414,GO:0010371,GO:0016049,GO:0043565,GO:0044212,GO:0048510,GO:0050826	DNA binding|transcription factor activity, sequence-specific DNA binding|nucleus|transcription, DNA-templated|regulation of transcription, DNA-templated|response to heat|response to water deprivation|regulation of gibberellin biosynthetic process|cell growth|sequence-specific DNA binding|transcription regulatory region DNA binding|regulation of timing of transition from vegetative to reproductive…
AT1G12740	1597.743285	882.6538047	2312.832766	2.620316996	1.389741354	5.86E-114	9.98E-112	Up	14.7219	16.7211	16.9513	35.4723	37.5124	38.4596	837830	GO:0004497,GO:0005506,GO:0009055,GO:0016491,GO:0016705,GO:0020037,GO:0046872,GO:0055114	monooxygenase activity|iron ion binding|electron carrier activity|oxidoreductase activity|oxidoreductase activity, acting on paired donors, with incorporation or reduction of molecular oxygen|heme binding|metal ion binding|oxidation-reduction process
AT1G12780	683.3952013	437.4261641	929.3642384	2.124619684	1.087204616	3.55E-42	1.24E-40	Up	12.7378	11.9837	11.4274	25.0568	24.3928	22.5288	837834	GO:0003978,GO:0005829,GO:0005886,GO:0005975,GO:0006012,GO:0016857,GO:0033358,GO:0045227,GO:0050373,GO:0050662,GO:0071555	UDP-glucose 4-epimerase activity|cytosol|plasma membrane|carbohydrate metabolic process|galactose metabolic process|racemase and epimerase activity, acting on carbohydrates and derivatives|UDP-L-arabinose biosynthetic process|capsule polysaccharide biosynthetic process|UDP-arabinose 4-epimerase activity|coenzyme binding|cell wall organization	path:ath00052,path:ath00520	Galactose metabolism|Amino sugar and nucleotide sugar metabolism
AT1G13080	109.4841122	26.91254638	192.055678	7.136287859	2.835173811	3.50E-45	1.32E-43	Up	0.708664	0.723777	0.62747	4.27843	4.73323	4.18929	837865	GO:0005506,GO:0010286,GO:0016020,GO:0016021,GO:0016705,GO:0016709,GO:0020037,GO:0044550,GO:0055114,GO:0098542	iron ion binding|heat acclimation|membrane|integral component of membrane|oxidoreductase activity, acting on paired donors, with incorporation or reduction of molecular oxygen|oxidoreductase activity, acting on paired donors, with incorporation or reduction of molecular oxygen, NAD(P)H as one donor, and incorporation of one atom of oxygen|heme binding|secondary metabolite biosynthetic process|oxi…
AT1G13130	49.82254058	12.71962968	86.92545148	6.833960867	2.772721987	2.45E-21	3.63E-20	Up	0.368125	0.312015	0.314297	2.16904	1.71551	1.99603	837870	GO:0003824,GO:0004553,GO:0005975,GO:0016787	catalytic activity|hydrolase activity, hydrolyzing O-glycosyl compounds|carbohydrate metabolic process|hydrolase activity
AT1G13200	6.317538153	2.81565514	9.819421165	3.487437444	1.802167339	0.025996454	0.059363126	Up	0.0374515	0.0692452	0.13942	0.238439	0.301662	0.206641	837880	GO:0005515	protein binding
AT1G13490	22.82320689	12.91422999	32.7321838	2.534582692	1.341748233	0.000638198	0.002150714	Up	0.441701	0.519958	0.348467	1.04566	0.97196	1.13704	837909	GO:0008150	biological_process
AT1G14040	3573.711302	1917.438389	5229.984215	2.727589186	1.44762637	1.99E-177	8.55E-175	Up	24.9112	32.4775	30.2175	71.7073	78.399	77.4088	837965	GO:0005794,GO:0005802,GO:0005886,GO:0006817,GO:0015114,GO:0016021,GO:0016036,GO:0035435,GO:0055062,GO:0055069	Golgi apparatus|trans-Golgi network|plasma membrane|phosphate ion transport|phosphate ion transmembrane transporter activity|integral component of membrane|cellular response to phosphate starvation|phosphate ion transmembrane transport|phosphate ion homeostasis|zinc ion homeostasis
AT1G14170	933.2403392	548.1143994	1318.366279	2.405275761	1.266202306	7.74E-69	5.34E-67	Up	13.7522	14.3436	13.8205	30.4489	29.9413	30.4657	837976	GO:0003676,GO:0003723,GO:0009737	nucleic acid binding|RNA binding|response to abscisic acid
AT1G14200	257.4605388	163.4790559	351.4420216	2.149767869	1.104180887	1.95E-20	2.77E-19	Up	8.86169	7.77593	9.51958	16.4847	16.2237	18.3456	837980	GO:0005515,GO:0006457,GO:0008270,GO:0009408,GO:0009644,GO:0034976,GO:0042542,GO:0046872	protein binding|protein folding|zinc ion binding|response to heat|response to high light intensity|response to endoplasmic reticulum stress|response to hydrogen peroxide|metal ion binding
AT1G14220	718.7060426	323.9858159	1113.426269	3.436651281	1.781003468	1.05E-106	1.56E-104	Up	18.2176	14.951	17.1211	44.4357	49.5049	49.1564	837983	GO:0003723,GO:0004521,GO:0005576,GO:0006401,GO:0033897,GO:0090501,GO:0090502	RNA binding|endoribonuclease activity|extracellular region|RNA catabolic process|ribonuclease T2 activity|RNA phosphodiester bond hydrolysis|RNA phosphodiester bond hydrolysis, endonucleolytic
AT1G14540	1598.957855	636.4361602	2561.479549	4.024723467	2.008889661	7.86E-223	5.81E-220	Up	25.7794	25.2727	25.7434	82.7414	86.4849	86.3469	838016	GO:0004601,GO:0005576,GO:0006979,GO:0020037,GO:0042744,GO:0046872,GO:0055114,GO:0071456	peroxidase activity|extracellular region|response to oxidative stress|heme binding|hydrogen peroxide catabolic process|metal ion binding|oxidation-reduction process|cellular response to hypoxia	path:ath00940	Phenylpropanoid biosynthesis
AT1G14550	298.5610452	90.68703043	506.43506	5.584426545	2.48140914	3.43E-72	2.62E-70	Up	2.95513	3.32262	3.65073	15.9926	17.713	15.5389	838017	GO:0004601,GO:0005576,GO:0006979,GO:0020037,GO:0046872,GO:0055114,GO:0071456	peroxidase activity|extracellular region|response to oxidative stress|heme binding|metal ion binding|oxidation-reduction process|cellular response to hypoxia	path:ath00940	Phenylpropanoid biosynthesis
AT1G14640	333.9329044	220.3542446	447.5115641	2.030873355	1.022100276	1.11E-21	1.68E-20	Up	3.31578	3.5815	4.04676	6.34481	6.22495	6.30706	838026	GO:0000381,GO:0000389,GO:0003723,GO:0005686,GO:0006396,GO:0071004,GO:0071013	regulation of alternative mRNA splicing, via spliceosome|mRNA 3'-splice site recognition|RNA binding|U2 snRNP|RNA processing|U2-type prespliceosome|catalytic step 2 spliceosome	path:ath03040	Spliceosome
AT1G15040	4676.400874	2525.074908	6827.726841	2.703970017	1.435079154	7.38E-194	3.97E-191	Up	62.3544	57.6579	55.9142	141.122	140.442	139.014	838069	GO:0005575,GO:0006541,GO:0016740,GO:0016787,GO:2000032	cellular_component|glutamine metabolic process|transferase activity|hydrolase activity|regulation of secondary shoot formation
AT1G15180	12.14439692	2.723649625	21.56514422	7.917738032	2.985088335	9.01E-07	4.67E-06	Up	0.121788	0.0362299	0.0365833	0.475152	0.706705	0.579862	838084	GO:0006855,GO:0015238,GO:0015297,GO:0016020,GO:0016021,GO:0055085	drug transmembrane transport|drug transmembrane transporter activity|antiporter activity|membrane|integral component of membrane|transmembrane transport
AT1G15385	71.84802115	17.68888824	126.0071541	7.123520279	2.832590364	7.35E-31	1.69E-29	Up	2.8322	2.73587	1.19873	15.1116	13.8697	12.3573	838108	GO:0008150	biological_process
AT1G15580	431.6973901	282.9143656	580.4804146	2.051788404	1.036881957	3.21E-27	6.26E-26	Up	16.7177	17.6629	20.453	38.5379	37.8164	36.1156	838128	GO:0003700,GO:0005515,GO:0005634,GO:0006351,GO:0006355,GO:0009733,GO:0009734,GO:0046983	transcription factor activity, sequence-specific DNA binding|protein binding|nucleus|transcription, DNA-templated|regulation of transcription, DNA-templated|response to auxin|auxin-activated signaling pathway|protein dimerization activity	path:ath04075	Plant hormone signal transduction
AT1G16130	317.4961487	202.3944921	432.5978054	2.137399101	1.095856317	7.73E-24	1.29E-22	Up	3.29048	3.2945	3.15769	5.75541	6.51091	6.13665	838182	GO:0001653,GO:0004672,GO:0004674,GO:0004675,GO:0005509,GO:0005524,GO:0005886,GO:0006468,GO:0007178,GO:0009506,GO:0009755,GO:0016021,GO:0030247,GO:0031625,GO:0046777	peptide receptor activity|protein kinase activity|protein serine/threonine kinase activity|transmembrane receptor protein serine/threonine kinase activity|calcium ion binding|ATP binding|plasma membrane|protein phosphorylation|transmembrane receptor protein serine/threonine kinase signaling pathway|plasmodesma|hormone-mediated signaling pathway|integral component of membrane|polysaccharide bindin…
AT1G16150	143.9145137	31.61730479	256.2117226	8.103528251	3.01855019	3.93E-63	2.34E-61	Up	0.397661	0.550917	0.450398	3.15495	3.25811	3.72012	838184	GO:0004672,GO:0004674,GO:0005509,GO:0005524,GO:0006468,GO:0016021,GO:0030247	protein kinase activity|protein serine/threonine kinase activity|calcium ion binding|ATP binding|protein phosphorylation|integral component of membrane|polysaccharide binding
AT1G16160	108.2314662	50.66167361	165.8012589	3.272715784	1.710488318	1.22E-20	1.74E-19	Up	0.698118	0.690886	0.657499	2.79684	2.60331	1.88366	838185	GO:0004672,GO:0004674,GO:0005509,GO:0005524,GO:0006468,GO:0016021,GO:0030247	protein kinase activity|protein serine/threonine kinase activity|calcium ion binding|ATP binding|protein phosphorylation|integral component of membrane|polysaccharide binding
AT1G16230	10.37834216	5.016522911	15.74016141	3.137663614	1.649690691	0.007658281	0.020174764	Up	0	0	0.0940438	0.615076	0.545148	0.934085	838192	GO:0003674,GO:0005484,GO:0005515,GO:0006886,GO:0006906,GO:0008150,GO:0016021,GO:0031201	molecular_function|SNAP receptor activity|protein binding|intracellular protein transport|vesicle fusion|biological_process|integral component of membrane|SNARE complex	path:ath04130	SNARE interactions in vesicular transport
AT1G16440	158.783773	56.23115012	261.3363959	4.647537803	2.2164666	4.69E-44	1.71E-42	Up	1.38881	1.71508	0.84845	5.47304	5.19719	5.57653	838214	GO:0004672,GO:0004674,GO:0005515,GO:0005524,GO:0005634,GO:0005737,GO:0005886,GO:0006468,GO:0016301,GO:0016310,GO:0016772,GO:0035556,GO:0080147	protein kinase activity|protein serine/threonine kinase activity|protein binding|ATP binding|nucleus|cytoplasm|plasma membrane|protein phosphorylation|kinase activity|phosphorylation|transferase activity, transferring phosphorus-containing groups|intracellular signal transduction|root hair cell development
AT1G16905	71.88174748	12.14773584	131.6157591	10.8345918	3.437572894	4.66E-39	1.47E-37	Up	0.306929	0.31838	0.609461	3.91895	4.15466	3.59633	5007699	GO:0008150,GO:0030246	biological_process|carbohydrate binding
AT1G17030	37.58943993	17.10349124	58.07538863	3.395528305	1.763636059	2.55E-08	1.57E-07	Up	0.143897	0.400327	0.441908	0.822191	1.11769	1.12928	838273	GO:0008150	biological_process
AT1G17150	11.18117322	6.709568929	15.6527775	2.332903599	1.222126693	0.033524729	0.073901182	Up	0.152024	0.224593	0.150439	0.291807	0.389834	0.401054	838286	GO:0004650,GO:0005576,GO:0005975,GO:0008152,GO:0016787,GO:0016798,GO:0016829,GO:0071555	polygalacturonase activity|extracellular region|carbohydrate metabolic process|metabolic process|hydrolase activity|hydrolase activity, acting on glycosyl bonds|lyase activity|cell wall organization
AT1G17310	113.6627713	38.53433495	188.7912076	4.899298453	2.29257518	1.80E-34	4.83E-33	Up	1.95633	1.34931	2.28584	7.49147	7.55927	8.16176	838303	GO:0003677,GO:0003700,GO:0005634,GO:0006351,GO:0006355,GO:0046983	DNA binding|transcription factor activity, sequence-specific DNA binding|nucleus|transcription, DNA-templated|regulation of transcription, DNA-templated|protein dimerization activity
AT1G17345	117.3014101	61.13740285	173.4654174	2.837304323	1.504520899	1.37E-17	1.66E-16	Up	4.33619	5.81364	5.66652	11.5764	12.8824	12.6137	838306	GO:0003674,GO:0005575,GO:0009733	molecular_function|cellular_component|response to auxin
AT1G17360	3577.734441	2333.05304	4822.415842	2.066997946	1.047536955	6.40E-97	8.15E-95	Up	24.8461	25.2616	27.7372	44.6384	47.5847	47.1092	838308	GO:0008150	biological_process
AT1G17420	5206.443444	3316.32577	7096.561117	2.139886612	1.097534354	6.59E-120	1.27E-117	Up	43.2435	47.056	48.9127	80.0028	85.2513	85.1668	838314	GO:0005515,GO:0009507,GO:0009555,GO:0009611,GO:0009620,GO:0009644,GO:0009753,GO:0009901,GO:0016165,GO:0016491,GO:0016702,GO:0031408,GO:0034440,GO:0046872,GO:0048653,GO:0055114,GO:0080086	protein binding|chloroplast|pollen development|response to wounding|response to fungus|response to high light intensity|response to jasmonic acid|anther dehiscence|linoleate 13S-lipoxygenase activity|oxidoreductase activity|oxidoreductase activity, acting on single donors with incorporation of molecular oxygen, incorporation of two atoms of oxygen|oxylipin biosynthetic process|lipid oxidation|met…	path:ath00591,path:ath00592	Linoleic acid metabolism|alpha-Linolenic acid metabolism
AT1G17710	181.6517817	101.9594256	261.3441379	2.563217049	1.357955649	4.74E-19	6.24E-18	Up	3.39547	4.47298	3.01598	7.238	6.35045	7.69014	838347	GO:0004427,GO:0008152,GO:0016311,GO:0016791,GO:0046872,GO:0051262,GO:0052731,GO:0052732	inorganic diphosphatase activity|metabolic process|dephosphorylation|phosphatase activity|metal ion binding|protein tetramerization|phosphocholine phosphatase activity|phosphoethanolamine phosphatase activity	path:ath00750	Vitamin B6 metabolism
AT1G17810	16.51930116	8.300020156	24.73858215	2.980544829	1.575576072	0.002662829	0.007856025	Up	0.158248	0.318729	0.40103	0.445675	1.22743	0.987454	838359	GO:0005215,GO:0005887,GO:0006810,GO:0006833,GO:0009705,GO:0009992,GO:0015250,GO:0015254,GO:0015793,GO:0016020,GO:0034220,GO:0042807	transporter activity|integral component of plasma membrane|transport|water transport|plant-type vacuole membrane|cellular water homeostasis|water channel activity|glycerol channel activity|glycerol transport|membrane|ion transmembrane transport|central vacuole
AT1G17860	6698.426392	4349.166239	9047.686546	2.080326676	1.056810094	3.28E-118	5.92E-116	Up	322.369	368.996	382.733	565.332	617.115	641.696	838365	GO:0004866,GO:0005618,GO:0006457,GO:0006508,GO:0008233,GO:0009408,GO:0009644,GO:0010167,GO:0010951,GO:0015706,GO:0034976,GO:0042542,GO:0048046	endopeptidase inhibitor activity|cell wall|protein folding|proteolysis|peptidase activity|response to heat|response to high light intensity|response to nitrate|negative regulation of endopeptidase activity|nitrate transport|response to endoplasmic reticulum stress|response to hydrogen peroxide|apoplast
AT1G18400	24.8613122	16.34030167	33.38232272	2.04294409	1.030649722	0.006008362	0.016223833	Up	0.64543	0.95737	0.63977	1.25804	1.17145	1.43031	838421	GO:0003677,GO:0003700,GO:0005634,GO:0006351,GO:0006355,GO:0046983,GO:1902448	DNA binding|transcription factor activity, sequence-specific DNA binding|nucleus|transcription, DNA-templated|regulation of transcription, DNA-templated|protein dimerization activity|positive regulation of shade avoidance
AT1G18410	46.37880057	25.60578709	67.15181405	2.622524893	1.390956467	5.15E-07	2.74E-06	Up	0.0984831	0.224675	0.146793	0.443173	0.436057	0.325048	838422	GO:0000166,GO:0003777,GO:0005524,GO:0005871,GO:0005874,GO:0007018,GO:0008017,GO:0008152,GO:0016887	nucleotide binding|microtubule motor activity|ATP binding|kinesin complex|microtubule|microtubule-based movement|microtubule binding|metabolic process|ATPase activity
AT1G18420	259.2669114	93.23288747	425.3009353	4.561705068	2.189573174	1.07E-66	7.08E-65	Up	1.58434	1.56123	1.28666	6.11293	6.9427	7.54484	838423	GO:0015743,GO:0016021	malate transport|integral component of membrane
AT1G18740	4117.793688	2408.392875	5827.194501	2.419536514	1.274730712	1.33E-146	3.57E-144	Up	94.197	105.516	102.76	191.739	209.396	209.966	838456	GO:0006612,GO:0008150,GO:0009611,GO:0009612,GO:0009963,GO:0010200,GO:0010363	protein targeting to membrane|biological_process|response to wounding|response to mechanical stimulus|positive regulation of flavonoid biosynthetic process|response to chitin|regulation of plant-type hypersensitive response
AT1G18830	20.41441005	12.65118678	28.17763333	2.227271941	1.155277716	0.006019081	0.016246782	Up	0.123298	0.143369	0.25666	0.379385	0.343727	0.304794	838464	GO:0005515,GO:0005783,GO:0005794,GO:0015031,GO:0016192	protein binding|endoplasmic reticulum|Golgi apparatus|protein transport|vesicle-mediated transport	path:ath04141	Protein processing in endoplasmic reticulum
AT1G18940	62.18169499	30.58193967	93.78145031	3.066563184	1.616622677	3.00E-11	2.41E-10	Up	0.722597	0.715123	1.06625	2.71091	2.32666	2.71458	838475
AT1G18970	475.3775886	233.2656999	717.4894773	3.07584646	1.620983489	3.81E-66	2.47E-64	Up	18.4898	18.8565	20.7605	46.288	51.4576	50.5301	838478	GO:0030145,GO:0045735,GO:0048046	manganese ion binding|nutrient reservoir activity|apoplast
AT1G19020	12562.06381	8218.397827	16905.72979	2.05705907	1.040583223	7.53E-06	3.45E-05	Up	856.004	753.584	743.296	1575.63	1354.14	1319.21	838483	GO:0005575,GO:0006979,GO:0009611,GO:0009625,GO:0009862,GO:0010200,GO:0030968,GO:0031348,GO:0050832	cellular_component|response to oxidative stress|response to wounding|response to insect|systemic acquired resistance, salicylic acid mediated signaling pathway|response to chitin|endoplasmic reticulum unfolded protein response|negative regulation of defense response|defense response to fungus
AT1G19230	2082.98295	1202.912255	2963.053645	2.463233402	1.300553336	8.53E-117	1.50E-114	Up	14.5118	14.6222	14.4009	28.8086	31.7621	31.8049	838506	GO:0004601,GO:0005509,GO:0016020,GO:0016021,GO:0016491,GO:0050664,GO:0055114	peroxidase activity|calcium ion binding|membrane|integral component of membrane|oxidoreductase activity|oxidoreductase activity, acting on NAD(P)H, oxygen as acceptor|oxidation-reduction process	path:ath04626	Plant-pathogen interaction
AT1G19770	2348.934602	1338.351261	3359.517944	2.510191488	1.327797423	5.47E-128	1.20E-125	Up	63.5872	65.0935	72.1446	120.392	134.71	133.577	838565	GO:0005215,GO:0005345,GO:0006863,GO:0016020,GO:0016021	transporter activity|purine nucleobase transmembrane transporter activity|purine nucleobase transport|membrane|integral component of membrane
AT1G19900	135.962751	45.34781647	226.5776856	4.996440914	2.320900794	1.61E-40	5.38E-39	Up	0.758477	1.00243	1.37934	4.43256	4.1716	4.43676	838578	GO:0008150	biological_process
AT1G20080	3.094053574	0	6.188107147	Inf	Inf	0.001039626	0.003346261	Up	0	0	0	0.064366	0.232824	0.119579	838597	GO:0000139,GO:0005515,GO:0005543,GO:0005783,GO:0005794,GO:0008289,GO:0009306,GO:0016021,GO:0046872	Golgi membrane|protein binding|phospholipid binding|endoplasmic reticulum|Golgi apparatus|lipid binding|protein secretion|integral component of membrane|metal ion binding
AT1G20380	573.3861491	376.4282827	770.3440156	2.04645626	1.033127832	1.57E-33	4.07E-32	Up	6.33612	7.34149	6.8245	13.2358	12.7163	13.4404	838626	GO:0004252,GO:0006508,GO:0008236,GO:0070008	serine-type endopeptidase activity|proteolysis|serine-type peptidase activity|serine-type exopeptidase activity
AT1G20680	57.9943937	31.06474188	84.92404553	2.733775992	1.450895032	3.36E-09	2.26E-08	Up	1.17725	1.08529	1.13363	2.93017	1.9913	2.53171	838656
AT1G20850	2397.112964	1490.578643	3303.647286	2.216352221	1.148187172	8.36E-99	1.10E-96	Up	45.7783	46.2675	46.5486	90.4216	92.8476	89.8211	838677	GO:0004197,GO:0005615,GO:0005618,GO:0005764,GO:0005886,GO:0006508,GO:0008233,GO:0008234,GO:0010623,GO:0016787,GO:0051603	cysteine-type endopeptidase activity|extracellular space|cell wall|lysosome|plasma membrane|proteolysis|peptidase activity|cysteine-type peptidase activity|developmental programmed cell death|hydrolase activity|proteolysis involved in cellular protein catabolic process
AT1G21110	1702.147219	1133.683955	2270.610484	2.00286021	1.002061732	7.76E-36	2.21E-34	Up	33.3939	39.641	40.7818	61.9218	72.9319	66.9215	838707	GO:0008168,GO:0008171,GO:0016740,GO:0032259,GO:0046983	methyltransferase activity|O-methyltransferase activity|transferase activity|methylation|protein dimerization activity
AT1G21120	703.6043989	297.0467663	1110.162031	3.737330809	1.902008269	6.28E-117	1.11E-114	Up	8.3443	10.7561	10.4219	31.2833	34.4056	32.7777	838708	GO:0008168,GO:0008171,GO:0016740,GO:0032259,GO:0042343,GO:0046983	methyltransferase activity|O-methyltransferase activity|transferase activity|methylation|indole glucosinolate metabolic process|protein dimerization activity
AT1G21130	967.713645	488.9123246	1446.514965	2.958638783	1.56493357	3.37E-105	4.89E-103	Up	14.3493	13.0798	13.7979	38.8245	38.3706	35.6427	838709	GO:0008168,GO:0008171,GO:0016740,GO:0032259,GO:0046983	methyltransferase activity|O-methyltransferase activity|transferase activity|methylation|protein dimerization activity
AT1G21240	6.617811237	1.946956894	11.28866558	5.798107607	2.535582109	0.002241892	0.006738491	Up	0.0404165	0.0554771	0.0185848	0.132516	0.220401	0.150957	838719	GO:0001653,GO:0004672,GO:0004675,GO:0005509,GO:0005515,GO:0005524,GO:0006468,GO:0007178,GO:0009506,GO:0009755,GO:0016021,GO:0030247,GO:0031625,GO:0046777	peptide receptor activity|protein kinase activity|transmembrane receptor protein serine/threonine kinase activity|calcium ion binding|protein binding|ATP binding|protein phosphorylation|transmembrane receptor protein serine/threonine kinase signaling pathway|plasmodesma|hormone-mediated signaling pathway|integral component of membrane|polysaccharide binding|ubiquitin protein ligase binding|protei…
AT1G21250	11.16981494	6.20757494	16.13205494	2.598769262	1.377828546	0.015894613	0.038628954	Up	0.109418	0.07189	0.101231	0.142605	0.230076	0.25096	838721	GO:0001653,GO:0004672,GO:0004675,GO:0005509,GO:0005515,GO:0005524,GO:0005773,GO:0005886,GO:0006468,GO:0007178,GO:0009505,GO:0009506,GO:0009615,GO:0009751,GO:0009755,GO:0016021,GO:0016301,GO:0030247,GO:0031625,GO:0046777,GO:0050832	peptide receptor activity|protein kinase activity|transmembrane receptor protein serine/threonine kinase activity|calcium ion binding|protein binding|ATP binding|vacuole|plasma membrane|protein phosphorylation|transmembrane receptor protein serine/threonine kinase signaling pathway|plant-type cell wall|plasmodesma|response to virus|response to salicylic acid|hormone-mediated signaling pathway|int…
AT1G21550	53.20916952	17.84894597	88.56939307	4.962163772	2.310969351	2.70E-17	3.20E-16	Up	1.43006	0.964759	1.59167	5.0814	6.07071	6.59768	838756	GO:0005509	calcium ion binding	path:ath04626	Plant-pathogen interaction
AT1G21670	398.4837198	263.4973523	533.4700872	2.024574754	1.017618913	4.94E-25	8.79E-24	Up	4.72577	5.26416	5.61561	8.18915	8.72882	9.00693	838769	GO:0005515,GO:0005618,GO:0009505,GO:0019243	protein binding|cell wall|plant-type cell wall|methylglyoxal catabolic process to D-lactate via S-lactoyl-glutathione
AT1G21850	4.02481669	0.920724111	7.128909268	7.742720304	2.952840528	0.00971307	0.024975561	Up	0	0.0255803	0.0513297	0.152033	0.167853	0.0493438	838787	GO:0005507,GO:0016491,GO:0055114	copper ion binding|oxidoreductase activity|oxidation-reduction process
AT1G21910	127.884045	43.23657015	212.5315199	4.915549941	2.297352831	1.31E-38	4.08E-37	Up	3.09223	2.5005	1.86284	11.0225	10.0294	10.2717	838793	GO:0003677,GO:0003700,GO:0005634,GO:0006351,GO:0006355,GO:0009751,GO:0009753,GO:0009873,GO:0034605,GO:0044212,GO:0045893,GO:0071497	DNA binding|transcription factor activity, sequence-specific DNA binding|nucleus|transcription, DNA-templated|regulation of transcription, DNA-templated|response to salicylic acid|response to jasmonic acid|ethylene-activated signaling pathway|cellular response to heat|transcription regulatory region DNA binding|positive regulation of transcription, DNA-templated|cellular response to freezing
AT1G21970	8.869098393	0.972749976	16.76544681	17.23510379	4.107278082	6.27E-07	3.30E-06	Up	0.0510778	0.0999563	0	0.511561	0.651115	0.718017	838800	GO:0003700,GO:0005634,GO:0006351,GO:0006355,GO:0009738,GO:0009785,GO:0009793,GO:0010262,GO:0043565,GO:0045723,GO:0045893,GO:0046982	transcription factor activity, sequence-specific DNA binding|nucleus|transcription, DNA-templated|regulation of transcription, DNA-templated|abscisic acid-activated signaling pathway|blue light signaling pathway|embryo development ending in seed dormancy|somatic embryogenesis|sequence-specific DNA binding|positive regulation of fatty acid biosynthetic process|positive regulation of transcription,…
AT1G22110	331.7006609	152.5389016	510.8624203	3.34906319	1.743757597	1.38E-51	6.41E-50	Up	3.51564	3.57598	3.75211	11.584	9.95856	11.5064	838816	GO:0009827,GO:0009860	plant-type cell wall modification|pollen tube growth
AT1G22290	29.84142524	19.78279039	39.90006009	2.01690759	1.012144984	0.002647015	0.00781424	Up	0.259045	0.693895	0.0582254	0.63725	1.14772	0.588424	838836	GO:0019904	protein domain specific binding
AT1G22500	233.0709807	135.8348095	330.3071519	2.431682667	1.281954971	3.05E-24	5.19E-23	Up	3.96709	4.53632	4.59114	8.1528	9.65245	8.10878	838856	GO:0004842,GO:0005515,GO:0008270,GO:0009416,GO:0016021,GO:0016567,GO:0016874,GO:0033591	ubiquitin-protein transferase activity|protein binding|zinc ion binding|response to light stimulus|integral component of membrane|protein ubiquitination|ligase activity|response to L-ascorbic acid
AT1G22530	4264.738195	2676.604562	5852.871828	2.18667782	1.128740672	1.34E-118	2.46E-116	Up	32.9378	37.0025	36.1569	63.52	68.4625	68.4904	838859	GO:0002020,GO:0005215,GO:0005622,GO:0005794,GO:0005886,GO:0006810,GO:0007049,GO:0008289,GO:0009507,GO:0016021,GO:0051301	protease binding|transporter activity|intracellular|Golgi apparatus|plasma membrane|transport|cell cycle|lipid binding|chloroplast|integral component of membrane|cell division
AT1G22880	219.2856206	93.83854251	344.7326988	3.673679168	1.877225638	1.29E-44	4.74E-43	Up	1.95981	1.92363	2.24136	4.98682	5.94922	5.90366	838893	GO:0003824,GO:0004553,GO:0005576,GO:0005618,GO:0005794,GO:0005886,GO:0005975,GO:0008810,GO:0009505,GO:0030245,GO:0071555	catalytic activity|hydrolase activity, hydrolyzing O-glycosyl compounds|extracellular region|cell wall|Golgi apparatus|plasma membrane|carbohydrate metabolic process|cellulase activity|plant-type cell wall|cellulose catabolic process|cell wall organization
AT1G22890	93.74348987	53.56787733	133.9191024	2.499988969	1.321921729	8.01E-12	6.73E-11	Up	5.49011	5.42262	6.46333	12.534	11.7015	11.8291	838896	GO:0003674,GO:0008150	molecular_function|biological_process
AT1G23030	352.7303131	234.8071515	470.6534746	2.004425638	1.003188896	9.46E-22	1.44E-20	Up	4.21594	5.14563	5.64793	7.91116	8.95534	8.76575	838911	GO:0004842,GO:0005488,GO:0005515,GO:0005634,GO:0005737,GO:0010200,GO:0016567,GO:0016874,GO:0070696	ubiquitin-protein transferase activity|binding|protein binding|nucleus|cytoplasm|response to chitin|protein ubiquitination|ligase activity|transmembrane receptor protein serine/threonine kinase binding
AT1G23160	90.29051732	54.63859972	125.9424349	2.305008466	1.204772049	1.41E-07	7.98E-07	Up	1.50215	0.950918	1.41108	2.08702	3.05035	2.93156	838924			path:ath04075	Plant hormone signal transduction
AT1G23210	37.05677984	18.96281345	55.15074623	2.908363065	1.540207379	7.15E-07	3.74E-06	Up	0.370068	0.442251	0.444239	1.04566	1.05516	1.14496	838930	GO:0003824,GO:0004553,GO:0005576,GO:0005975,GO:0008810,GO:0030245,GO:0071555	catalytic activity|hydrolase activity, hydrolyzing O-glycosyl compounds|extracellular region|carbohydrate metabolic process|cellulase activity|cellulose catabolic process|cell wall organization
AT1G23540	51.41851977	30.8643138	71.97272573	2.331907529	1.22151058	1.84E-06	9.15E-06	Up	0.595592	0.452681	0.455166	1.06977	1.0976	0.845835	838963	GO:0001653,GO:0004672,GO:0004675,GO:0005524,GO:0005886,GO:0006468,GO:0007178,GO:0009506,GO:0009755,GO:0016021,GO:0031625,GO:0032502,GO:0046777	peptide receptor activity|protein kinase activity|transmembrane receptor protein serine/threonine kinase activity|ATP binding|plasma membrane|protein phosphorylation|transmembrane receptor protein serine/threonine kinase signaling pathway|plasmodesma|hormone-mediated signaling pathway|integral component of membrane|ubiquitin protein ligase binding|developmental process|protein autophosphorylation
AT1G23700	14.85768409	9.883186677	19.8321815	2.006658596	1.004795184	0.043655997	0.092744008	Up	0.18709	0.197038	0.0794078	0.414048	0.468255	0.39978	838980	GO:0004672,GO:0004674,GO:0005524,GO:0005737,GO:0006468,GO:0007346,GO:0016301,GO:0016310,GO:0016772,GO:0023014,GO:0031098,GO:0032147,GO:0042981	protein kinase activity|protein serine/threonine kinase activity|ATP binding|cytoplasm|protein phosphorylation|regulation of mitotic cell cycle|kinase activity|phosphorylation|transferase activity, transferring phosphorus-containing groups|signal transduction by protein phosphorylation|stress-activated protein kinase signaling cascade|activation of protein kinase activity|regulation of apoptotic …
AT1G23710	1722.865283	1146.034152	2299.696414	2.006656093	1.004793384	7.26E-66	4.65E-64	Up	41.5021	39.3418	39.305	69.0782	67.1264	70.8462	838981	GO:0002679,GO:0008150,GO:0009611,GO:0009612,GO:0009873,GO:0010200,GO:0010286,GO:0035556	respiratory burst involved in defense response|biological_process|response to wounding|response to mechanical stimulus|ethylene-activated signaling pathway|response to chitin|heat acclimation|intracellular signal transduction
AT1G23720	2931.508775	772.2033884	5090.814162	6.592582004	2.720843612	1.96E-77	1.64E-75	Up	11.7258	11.289	11.3844	44.1812	51.8453	51.7566	838982	GO:0005199,GO:0009664	structural constituent of cell wall|plant-type cell wall organization
AT1G24140	177.0539015	113.6689879	240.438815	2.115254296	1.080831114	1.61E-14	1.63E-13	Up	3.98481	4.2371	3.93283	5.9858	7.06891	6.63824	839026	GO:0004222,GO:0006508,GO:0008233,GO:0008237,GO:0008270,GO:0009693,GO:0010200,GO:0016787,GO:0030968,GO:0031012,GO:0031225,GO:0046872	metalloendopeptidase activity|proteolysis|peptidase activity|metallopeptidase activity|zinc ion binding|ethylene biosynthetic process|response to chitin|hydrolase activity|endoplasmic reticulum unfolded protein response|extracellular matrix|anchored component of membrane|metal ion binding
AT1G24620	24.53160431	4.458132233	44.60507639	10.00532825	3.322696595	8.18E-14	7.89E-13	Up	0.211376	0.181811	0.425705	2.06268	1.49557	2.05046	839076	GO:0005509,GO:0005634,GO:0005737,GO:0009409,GO:0048767	calcium ion binding|nucleus|cytoplasm|response to cold|root hair elongation	path:ath04626	Plant-pathogen interaction
AT1G25240	61.83431809	37.42946067	86.23917552	2.304045369	1.204169125	3.53E-07	1.91E-06	Up	1.45812	1.32708	2.04664	2.54772	2.70646	3.13278	839107	GO:0005543,GO:0005545,GO:0005794,GO:0005905,GO:0006897,GO:0030136,GO:0030276,GO:0048268	phospholipid binding|1-phosphatidylinositol binding|Golgi apparatus|coated pit|endocytosis|clathrin-coated vesicle|clathrin binding|clathrin coat assembly
AT1G26240	269.7187319	71.83011634	467.6073475	6.509906587	2.702636842	1.05E-66	6.98E-65	Up	2.7611	3.07586	2.2924	9.98044	10.4346	12.824	839165	GO:0005199,GO:0009664	structural constituent of cell wall|plant-type cell wall organization
AT1G26360	19.75039932	9.381192688	30.11960595	3.210637171	1.682859637	9.70E-05	0.000376556	Up	0.213545	0.343796	0.344873	0.533077	0.981005	0.621322	839178	GO:0009507,GO:0016787	chloroplast|hydrolase activity
AT1G26390	1920.685511	936.1033659	2905.267656	3.103575697	1.633931334	6.82E-171	2.48E-168	Up	23.4674	22.8366	24.2429	60.8556	64.7234	62.1344	839181	GO:0003824,GO:0008762,GO:0016491,GO:0016614,GO:0050660,GO:0055114	catalytic activity|UDP-N-acetylmuramate dehydrogenase activity|oxidoreductase activity|oxidoreductase activity, acting on CH-OH group of donors|flavin adenine dinucleotide binding|oxidation-reduction process
AT1G26410	145.2024044	85.42281509	204.9819937	2.399616466	1.262803837	2.48E-09	1.68E-08	Up	2.16517	1.97508	2.03659	3.33652	4.94354	4.82515	839183	GO:0003824,GO:0008762,GO:0016491,GO:0016614,GO:0050660,GO:0055114,GO:0071456	catalytic activity|UDP-N-acetylmuramate dehydrogenase activity|oxidoreductase activity|oxidoreductase activity, acting on CH-OH group of donors|flavin adenine dinucleotide binding|oxidation-reduction process|cellular response to hypoxia
AT1G26720	7.505192221	3.843344865	11.16703958	2.905552317	1.538812432	0.031383042	0.069837155	Up	0.141302	0.120613	0.243006	0.82107	0.363661	0.375242	839213	GO:0008150	biological_process
AT1G26820	352.2015008	35.32535992	669.0776418	18.94043382	4.24339747	2.18E-213	1.26E-210	Up	1.68522	1.94868	1.96574	29.9022	29.2468	30.0211	839225	GO:0003723,GO:0004521,GO:0005576,GO:0006401,GO:0033897,GO:0090501,GO:0090502	RNA binding|endoribonuclease activity|extracellular region|RNA catabolic process|ribonuclease T2 activity|RNA phosphodiester bond hydrolysis|RNA phosphodiester bond hydrolysis, endonucleolytic
AT1G27110	164.1080285	103.6785574	224.5374997	2.165708179	1.114838858	8.94E-14	8.59E-13	Up	1.78661	2.14917	2.45739	4.46914	4.0171	4.39301	839600	GO:0005515,GO:0005575,GO:0008150	protein binding|cellular_component|biological_process
AT1G27740	492.2848582	188.1466356	796.4230808	4.232991349	2.08167754	1.49E-104	2.16E-102	Up	7.57713	7.55589	7.55464	25.5337	28.5188	27.0548	839667	GO:0003677,GO:0003700,GO:0005634,GO:0006351,GO:0006355,GO:0009733,GO:0016049,GO:0045893,GO:0046983,GO:0048766	DNA binding|transcription factor activity, sequence-specific DNA binding|nucleus|transcription, DNA-templated|regulation of transcription, DNA-templated|response to auxin|cell growth|positive regulation of transcription, DNA-templated|protein dimerization activity|root hair initiation
AT1G28010	26.62710338	15.62291951	37.63128724	2.408723108	1.26826856	0.000570277	0.001940614	Up	0.129761	0.191576	0.160571	0.305278	0.364373	0.417089	839694	GO:0005524,GO:0006810,GO:0010315,GO:0010329,GO:0010540,GO:0010541,GO:0016021,GO:0016887,GO:0042626,GO:0055085	ATP binding|transport|auxin efflux|auxin efflux transmembrane transporter activity|basipetal auxin transport|acropetal auxin transport|integral component of membrane|ATPase activity|ATPase activity, coupled to transmembrane movement of substances|transmembrane transport	path:ath02010	ABC transporters
AT1G28170	10.61850262	4.508701157	16.72830409	3.710226849	1.891507398	0.001785226	0.005490006	Up	0.0528992	0.293461	0.196351	0.541388	0.415988	0.71418	839711	GO:0005737,GO:0008146	cytoplasm|sulfotransferase activity
AT1G28370	353.0986476	233.8411231	472.3561722	2.019987613	1.014346446	4.11E-20	5.73E-19	Up	11.9747	18.9881	16.1141	25.8108	26.7484	29.2448	839733	GO:0001944,GO:0003677,GO:0003700,GO:0005634,GO:0006351,GO:0006355,GO:0009873,GO:0051301	vasculature development|DNA binding|transcription factor activity, sequence-specific DNA binding|nucleus|transcription, DNA-templated|regulation of transcription, DNA-templated|ethylene-activated signaling pathway|cell division
AT1G29230	75.92207486	35.18740785	116.6567419	3.315297971	1.729138542	5.62E-15	5.85E-14	Up	0.672024	1.18929	0.786934	1.92876	2.58153	2.08745	839797	GO:0004672,GO:0004674,GO:0005524,GO:0006468,GO:0007165	protein kinase activity|protein serine/threonine kinase activity|ATP binding|protein phosphorylation|signal transduction
AT1G29290	75.91245755	44.41728445	107.4076306	2.41814942	1.273903393	3.95E-07	2.13E-06	Up	4.101	6.01998	3.97396	6.6408	10.7957	9.34009	839803	GO:0008150	biological_process
AT1G30040	1376.237587	778.4720479	1974.003126	2.535740533	1.342407131	2.42E-98	3.16E-96	Up	16.7299	19.1874	19.7819	39.0102	42.9073	43.271	839883	GO:0005506,GO:0009639,GO:0009686,GO:0010114,GO:0016491,GO:0045543,GO:0055114	iron ion binding|response to red or far red light|gibberellin biosynthetic process|response to red light|oxidoreductase activity|gibberellin 2-beta-dioxygenase activity|oxidation-reduction process	path:ath00904	Diterpenoid biosynthesis
AT1G30050	29.58856942	10.91670417	48.26043467	4.42078799	2.144303548	3.06E-09	2.06E-08	Up	0.296569	0.381429	0.48764	1.27147	1.5751	1.20529	839884	GO:0008150	biological_process
AT1G30560	21.27522278	8.205100758	34.34534481	4.185852901	2.065521613	9.03E-07	4.68E-06	Up	0.324029	0.250965	0.157969	1.00412	0.878036	0.903001	839936	GO:0005215,GO:0006810,GO:0006820,GO:0008643,GO:0015315,GO:0016021,GO:0035435,GO:0055062,GO:0055085	transporter activity|transport|anion transport|carbohydrate transport|organophosphate:inorganic phosphate antiporter activity|integral component of membrane|phosphate ion transmembrane transport|phosphate ion homeostasis|transmembrane transport
AT1G30720	1297.288031	566.6613966	2027.914665	3.57870622	1.839438116	8.49E-168	2.91E-165	Up	11.8093	14.4451	14.0831	40.2623	43.4997	42.5901	839952	GO:0003824,GO:0008762,GO:0016491,GO:0016614,GO:0050660,GO:0055114	catalytic activity|UDP-N-acetylmuramate dehydrogenase activity|oxidoreductase activity|oxidoreductase activity, acting on CH-OH group of donors|flavin adenine dinucleotide binding|oxidation-reduction process
AT1G30730	4061.478131	1896.88498	6226.071281	3.282260837	1.714689893	3.75E-256	3.28E-253	Up	40.8522	44.0983	42.8878	105.964	118.66	122.04	839953	GO:0003824,GO:0008762,GO:0016491,GO:0016614,GO:0050660,GO:0055114	catalytic activity|UDP-N-acetylmuramate dehydrogenase activity|oxidoreductase activity|oxidoreductase activity, acting on CH-OH group of donors|flavin adenine dinucleotide binding|oxidation-reduction process
AT1G30760	1427.481799	951.603545	1903.360054	2.000160743	1.000115947	2.42E-58	1.31E-56	Up	18.7844	19.2405	19.8767	32.6951	37.3529	36.2658	839958	GO:0003824,GO:0008762,GO:0016491,GO:0016614,GO:0050660,GO:0055114	catalytic activity|UDP-N-acetylmuramate dehydrogenase activity|oxidoreductase activity|oxidoreductase activity, acting on CH-OH group of donors|flavin adenine dinucleotide binding|oxidation-reduction process
AT1G30850	159.4813806	62.8570645	256.1056967	4.07441389	2.026592541	4.32E-38	1.32E-36	Up	2.87164	2.87743	3.06807	8.58058	10.157	9.57574	839969	GO:0008150,GO:0048765	biological_process|root hair cell differentiation
AT1G30870	2150.456295	476.0273726	3824.885217	8.035011088	3.006300015	0	0	Up	19.2209	18.1019	19.2268	121.261	132.401	133.281	839971	GO:0004601,GO:0005576,GO:0006979,GO:0020037,GO:0042744,GO:0046872,GO:0055114	peroxidase activity|extracellular region|response to oxidative stress|heme binding|hydrogen peroxide catabolic process|metal ion binding|oxidation-reduction process	path:ath00940	Phenylpropanoid biosynthesis
AT1G30990	120.5311281	51.29750039	189.7647559	3.699298297	1.887251639	2.08E-26	3.90E-25	Up	3.17688	3.34734	2.46156	9.95857	8.67318	9.03822	839985	GO:0006952,GO:0009607	defense response|response to biotic stimulus
AT1G31290	76.71552002	46.13111833	107.2999217	2.325977032	1.217836851	8.02E-09	5.18E-08	Up	0.485435	0.581323	0.354521	0.890868	0.971258	1.00757	840017	GO:0003676,GO:0003723,GO:0005515,GO:0006351,GO:0006355,GO:0006417,GO:0006952,GO:0030529,GO:0031047	nucleic acid binding|RNA binding|protein binding|transcription, DNA-templated|regulation of transcription, DNA-templated|regulation of translation|defense response|intracellular ribonucleoprotein complex|gene silencing by RNA
AT1G31750	65.63607564	35.07436293	96.19778836	2.742680988	1.455586826	2.66E-10	1.97E-09	Up	1.39607	1.41733	1.62249	3.38456	3.70498	3.72226	840062	GO:0003674,GO:0008150	molecular_function|biological_process
AT1G32100	1104.051535	640.0968118	1568.006258	2.449639225	1.292569289	1.45E-80	1.31E-78	Up	21.3412	22.4993	22.4706	45.4126	47.4439	48.6126	840102	GO:0009807,GO:0010283	lignan biosynthetic process|pinoresinol reductase activity
AT1G32540	12.83306794	7.372011338	18.29412455	2.481564895	1.311250183	0.013371897	0.03316208	Up	0.160532	0.405914	0.149015	0.677023	0.322334	0.441776	840148	GO:0003677,GO:0005634,GO:0009626,GO:0009814,GO:0034052,GO:0043068,GO:2000121	DNA binding|nucleus|plant-type hypersensitive response|defense response, incompatible interaction|positive regulation of plant-type hypersensitive response|positive regulation of programmed cell death|regulation of removal of superoxide radicals
AT1G32870	387.9242754	232.5066029	543.341948	2.336888249	1.224588745	1.69E-33	4.39E-32	Up	4.22454	4.84089	5.34954	9.80453	9.98858	10.8906	840181	GO:0003677,GO:0003700,GO:0005634,GO:0005737,GO:0005789,GO:0006351,GO:0006355,GO:0010114,GO:0010224,GO:0016021,GO:0016036,GO:0019375,GO:0042631	DNA binding|transcription factor activity, sequence-specific DNA binding|nucleus|cytoplasm|endoplasmic reticulum membrane|transcription, DNA-templated|regulation of transcription, DNA-templated|response to red light|response to UV-B|integral component of membrane|cellular response to phosphate starvation|galactolipid biosynthetic process|cellular response to water deprivation
AT1G32960	201.6658066	110.3643121	292.967301	2.654547429	1.408465918	4.03E-25	7.18E-24	Up	1.91158	1.88503	2.08837	4.12273	4.49198	4.98221	840190	GO:0004252,GO:0005578,GO:0006508,GO:0008152,GO:0008233,GO:0008236,GO:0009505,GO:0009581,GO:0009595,GO:0009682,GO:0016787,GO:0031012,GO:0042802,GO:0043086	serine-type endopeptidase activity|proteinaceous extracellular matrix|proteolysis|metabolic process|peptidase activity|serine-type peptidase activity|plant-type cell wall|detection of external stimulus|detection of biotic stimulus|induced systemic resistance|hydrolase activity|extracellular matrix|identical protein binding|negative regulation of catalytic activity
AT1G33090	133.2043326	77.38861289	189.0200523	2.442478877	1.288346085	4.62E-15	4.83E-14	Up	1.79792	2.34372	2.217	4.05553	5.03468	5.49435	840205	GO:0006855,GO:0015238,GO:0015297,GO:0016020,GO:0016021,GO:0055085	drug transmembrane transport|drug transmembrane transporter activity|antiporter activity|membrane|integral component of membrane|transmembrane transport
AT1G33280	57.06450892	15.34068452	98.78833332	6.439630071	2.686977814	5.54E-23	8.92E-22	Up	0.737518	0.327298	0.657863	3.0353	3.50838	4.48936	840223	GO:0003677,GO:0003700,GO:0005634,GO:0006351,GO:0006355,GO:0009834,GO:0010628,GO:0045893,GO:0048829	DNA binding|transcription factor activity, sequence-specific DNA binding|nucleus|transcription, DNA-templated|regulation of transcription, DNA-templated|plant-type secondary cell wall biogenesis|positive regulation of gene expression|positive regulation of transcription, DNA-templated|root cap development
AT1G33590	2836.091319	1697.771522	3974.411115	2.340957581	1.227098793	6.58E-121	1.29E-118	Up	65.6624	66.5386	67.997	118.465	127.842	131.423	840253	GO:0000165,GO:0004672,GO:0005515,GO:0005618,GO:0005886,GO:0006355,GO:0006612,GO:0009505,GO:0009506,GO:0009507,GO:0009617,GO:0009755,GO:0009862,GO:0009867,GO:0010310,GO:0010363,GO:0016301,GO:0016310,GO:0031348,GO:0035304,GO:0046777,GO:0080167	MAPK cascade|protein kinase activity|protein binding|cell wall|plasma membrane|regulation of transcription, DNA-templated|protein targeting to membrane|plant-type cell wall|plasmodesma|chloroplast|response to bacterium|hormone-mediated signaling pathway|systemic acquired resistance, salicylic acid mediated signaling pathway|jasmonic acid mediated signaling pathway|regulation of hydrogen peroxide …
AT1G33600	403.130668	217.8884794	588.3728565	2.700339449	1.433140774	3.11E-45	1.17E-43	Up	9.67538	8.4542	7.95729	18.9561	18.6346	19.1453	840254	GO:0000165,GO:0004672,GO:0005515,GO:0005618,GO:0005886,GO:0006355,GO:0006612,GO:0009505,GO:0009506,GO:0009617,GO:0009755,GO:0009862,GO:0009867,GO:0010310,GO:0010363,GO:0016020,GO:0031348,GO:0035304,GO:0046777	MAPK cascade|protein kinase activity|protein binding|cell wall|plasma membrane|regulation of transcription, DNA-templated|protein targeting to membrane|plant-type cell wall|plasmodesma|response to bacterium|hormone-mediated signaling pathway|systemic acquired resistance, salicylic acid mediated signaling pathway|jasmonic acid mediated signaling pathway|regulation of hydrogen peroxide metabolic pr…
AT1G33610	694.0788917	393.859843	994.2979404	2.524496869	1.335995888	2.36E-62	1.37E-60	Up	14.4393	15.7133	16.56	27.1991	33.6934	30.5126	840255	GO:0005515	protein binding
AT1G33612	66.65407295	35.61964113	97.68850476	2.742546013	1.455515825	2.29E-10	1.71E-09	Up	1.32161	1.6382	1.10156	2.84817	2.879	2.96069	10723140	GO:0005515	protein binding
AT1G33770	35.22601601	18.9540718	51.49796022	2.71698666	1.442007482	5.73E-06	2.68E-05	Up	0.263034	0.383484	0.241113	0.744105	1.29584	0.824112	840268	GO:0000166,GO:0004672,GO:0004674,GO:0005524,GO:0006468,GO:0016301,GO:0016310,GO:0016772	nucleotide binding|protein kinase activity|protein serine/threonine kinase activity|ATP binding|protein phosphorylation|kinase activity|phosphorylation|transferase activity, transferring phosphorus-containing groups
AT1G34050	8.246406663	3.179445514	13.31336781	4.187323782	2.066028478	0.00345432	0.009913051	Up	0.0545388	0.0254422	0.178854	0.236631	0.245386	0.277259	840302	GO:0005515,GO:0005575,GO:0008150	protein binding|cellular_component|biological_process
AT1G34460	28.41366104	15.81169205	41.01563002	2.594006378	1.375182027	0.000130913	0.000496462	Up	0.0651821	0.121439	0.213056	0.302665	0.434888	0.715156	840348	GO:0007049,GO:0051301	cell cycle|cell division
AT1G34510	778.9034438	362.402172	1195.404716	3.298558364	1.721835632	5.49E-107	8.28E-105	Up	13.5622	14.4326	13.6084	40.2506	38.8341	39.6252	840353	GO:0004601,GO:0005576,GO:0006979,GO:0016491,GO:0020037,GO:0042744,GO:0046872,GO:0055114	peroxidase activity|extracellular region|response to oxidative stress|oxidoreductase activity|heme binding|hydrogen peroxide catabolic process|metal ion binding|oxidation-reduction process	path:ath00940	Phenylpropanoid biosynthesis
AT1G34520	38.59611997	22.42609003	54.7661499	2.442073042	1.288106352	1.11E-05	4.96E-05	Up	1.99858	1.21969	0.724299	3.03399	3.64926	2.55021	840354	GO:0006629,GO:0008374,GO:0016021,GO:0047196	lipid metabolic process|O-acyltransferase activity|integral component of membrane|long-chain-alcohol O-fatty-acyltransferase activity
AT1G34540	55.83565001	30.09344884	81.57785117	2.710817614	1.438728051	1.02E-08	6.52E-08	Up	0.771339	0.658249	0.630609	1.78968	2.1139	2.23318	840356	GO:0004497,GO:0005506,GO:0009055,GO:0016491,GO:0016705,GO:0020037,GO:0046872,GO:0055114	monooxygenase activity|iron ion binding|electron carrier activity|oxidoreductase activity|oxidoreductase activity, acting on paired donors, with incorporation or reduction of molecular oxygen|heme binding|metal ion binding|oxidation-reduction process
AT1G34760	126.8030205	45.4980663	208.1079746	4.57399603	2.193455113	7.35E-35	2.02E-33	Up	1.15195	1.18507	1.18931	6.65645	5.48358	6.04546	840380	GO:0019904,GO:0051117	protein domain specific binding|ATPase binding
AT1G35140	325.5230558	162.7812562	488.2648554	2.999515219	1.584729351	7.94E-47	3.15E-45	Up	5.67018	6.10908	6.96413	14.8859	15.9941	15.6867	840399	GO:0001666,GO:0005615,GO:0005794,GO:0009505,GO:0009612,GO:0040007,GO:0048046	response to hypoxia|extracellular space|Golgi apparatus|plant-type cell wall|response to mechanical stimulus|growth|apoplast
AT1G36180	384.5555435	125.3725567	643.7385303	5.134604791	2.360253237	4.56E-103	6.39E-101	Up	0.438222	0.786778	0.734527	2.87421	2.99023	3.10349	840522	GO:0003824,GO:0003989,GO:0004075,GO:0005524,GO:0005829,GO:0006633,GO:0008152,GO:0016874,GO:0046872,GO:2001295	catalytic activity|acetyl-CoA carboxylase activity|biotin carboxylase activity|ATP binding|cytosol|fatty acid biosynthetic process|metabolic process|ligase activity|metal ion binding|malonyl-CoA biosynthetic process
AT1G38131	66.43638072	40.24842038	92.62434107	2.301316181	1.202459211	2.42E-06	1.18E-05	Up	0.925586	0.84119	0.846809	1.7985	1.2848	1.95937	840652	GO:0008152,GO:0016740,GO:0016757	metabolic process|transferase activity|transferase activity, transferring glycosyl groups
AT1G43790	276.4634144	58.841225	494.0856039	8.39692926	3.069861834	5.68E-41	1.93E-39	Up	5.86919	6.50988	7.94239	41.1309	56.2551	54.8058	840976	GO:0009834	plant-type secondary cell wall biogenesis
AT1G44090	255.0238683	126.9864581	383.0612784	3.01655219	1.592900543	6.95E-38	2.11E-36	Up	2.29526	2.83819	3.03711	10.2163	9.32036	9.23712	841012	GO:0005506,GO:0009686,GO:0016491,GO:0045544,GO:0055114	iron ion binding|gibberellin biosynthetic process|oxidoreductase activity|gibberellin 20-oxidase activity|oxidation-reduction process
AT1G44318	39.66913941	25.61598568	53.72229314	2.097217488	1.068476481	0.000294972	0.001056647	Up	0.682524	1.04823	0.715021	1.54547	1.64569	1.23994	841025	GO:0003824,GO:0004655,GO:0005829,GO:0006782,GO:0006783,GO:0008270,GO:0009507,GO:0015995,GO:0033014,GO:0046872	catalytic activity|porphobilinogen synthase activity|cytosol|protoporphyrinogen IX biosynthetic process|heme biosynthetic process|zinc ion binding|chloroplast|chlorophyll biosynthetic process|tetrapyrrole biosynthetic process|metal ion binding	path:ath00860	Porphyrin and chlorophyll metabolism
AT1G45545	69.8533554	23.28458969	116.4221211	4.999964468	2.321917843	1.58E-22	2.48E-21	Up	0.400554	0.28308	0.212693	1.33599	1.12898	1.50384	841100
AT1G47370	3.260107222	0.360876491	6.159337954	17.06771737	4.093198221	0.004126772	0.011616026	Up	0.0509027	0	0	0	0.0921127	0.142355	841140	GO:0005515,GO:0007165	protein binding|signal transduction
AT1G47600	2574.5952	72.95550021	5076.234901	69.57987933	6.120598272	0	0	Up	1.45048	2.13291	1.98819	110.516	115.805	120.244	841169	GO:0003824,GO:0004553,GO:0005975,GO:0008152,GO:0008422,GO:0009651,GO:0016787,GO:0016798,GO:0019137,GO:0019760	catalytic activity|hydrolase activity, hydrolyzing O-glycosyl compounds|carbohydrate metabolic process|metabolic process|beta-glucosidase activity|response to salt stress|hydrolase activity|hydrolase activity, acting on glycosyl bonds|thioglucosidase activity|glucosinolate metabolic process	path:ath00380	Tryptophan metabolism
AT1G48640	79.81597334	27.75146357	131.8804831	4.752199205	2.248595313	3.33E-24	5.64E-23	Up	0.909002	0.477211	0.69966	3.78392	5.03682	3.50575	841286	GO:0003333,GO:0005886,GO:0015171,GO:0016021	amino acid transmembrane transport|plasma membrane|amino acid transmembrane transporter activity|integral component of membrane
AT1G48930	1253.338181	443.1969101	2063.479453	4.655897651	2.219059344	6.94E-229	5.48E-226	Up	9.27298	8.27007	8.99519	32.8238	34.8502	36.1374	841315	GO:0003824,GO:0004553,GO:0005576,GO:0005975,GO:0008810,GO:0030245,GO:0030246,GO:0030247,GO:0071555	catalytic activity|hydrolase activity, hydrolyzing O-glycosyl compounds|extracellular region|carbohydrate metabolic process|cellulase activity|cellulose catabolic process|carbohydrate binding|polysaccharide binding|cell wall organization
AT1G49100	3.792763313	0.668270175	6.917256451	10.35098783	3.371696551	0.021924799	0.051171559	Up	0.0172395	0	0.0155343	0.028378	0.0468608	0.112504	841333	GO:0001653,GO:0004672,GO:0004674,GO:0004675,GO:0005515,GO:0005524,GO:0005886,GO:0006468,GO:0007178,GO:0009506,GO:0009755,GO:0016301,GO:0016310,GO:0016772,GO:0031625,GO:0046777	peptide receptor activity|protein kinase activity|protein serine/threonine kinase activity|transmembrane receptor protein serine/threonine kinase activity|protein binding|ATP binding|plasma membrane|protein phosphorylation|transmembrane receptor protein serine/threonine kinase signaling pathway|plasmodesma|hormone-mediated signaling pathway|kinase activity|phosphorylation|transferase activity, tr…
AT1G50060	251.1453473	53.58614199	448.7045527	8.373518526	3.065833966	1.30E-107	1.98E-105	Up	4.74743	4.71376	3.21437	22.3306	24.3631	21.6543	841430	GO:0003674,GO:0008150	molecular_function|biological_process	path:ath04075,path:ath04626	Plant hormone signal transduction|Plant-pathogen interaction
AT1G50890	293.5930566	190.1441614	397.0419518	2.088110142	1.062197812	3.00E-21	4.43E-20	Up	2.76829	2.62586	2.56643	5.01741	5.45205	4.7672	841511	GO:0005488,GO:0005737,GO:0005874	binding|cytoplasm|microtubule
AT1G50930	91.62275218	33.9457869	149.2997175	4.398181073	2.136907001	1.14E-24	2.00E-23	Up	1.10691	1.85606	1.84756	6.45793	8.03593	6.74449	841515	GO:0008150	biological_process
AT1G51035	4.587899164	0.614787368	8.561010959	13.92515754	3.799621745	0.001029943	0.003317803	Up	0	0	1.55243	1.65888	8.34992	1.61566	10723057
AT1G51470	1820.336157	52.77039673	3587.901918	67.9908081	6.087267812	0	0	Up	0.969573	1.42293	1.45721	69.1783	80.8779	79.9957	841572	GO:0004553,GO:0005975,GO:0008422,GO:0009651,GO:0019137	hydrolase activity, hydrolyzing O-glycosyl compounds|carbohydrate metabolic process|beta-glucosidase activity|response to salt stress|thioglucosidase activity	path:ath00380	Tryptophan metabolism
AT1G51480	5.336355071	2.148841906	8.523868236	3.966726548	1.987948947	0.029648204	0.066564999	Up	0	0.030367	0.0764017	0.117006	0.140804	0.112536	841573	GO:0005515,GO:0005524,GO:0006952,GO:0043531	protein binding|ATP binding|defense response|ADP binding
AT1G51805	21.4626182	13.59124181	29.33399458	2.158301279	1.109896266	0.005699255	0.01548927	Up	0.182228	0.121924	0.177191	0.3242	0.3129	0.391799	841607	GO:0000166,GO:0001653,GO:0004672,GO:0004674,GO:0004675,GO:0005515,GO:0005524,GO:0005886,GO:0006468,GO:0007178,GO:0009506,GO:0009755,GO:0016301,GO:0016310,GO:0016772,GO:0031625,GO:0046777	nucleotide binding|peptide receptor activity|protein kinase activity|protein serine/threonine kinase activity|transmembrane receptor protein serine/threonine kinase activity|protein binding|ATP binding|plasma membrane|protein phosphorylation|transmembrane receptor protein serine/threonine kinase signaling pathway|plasmodesma|hormone-mediated signaling pathway|kinase activity|phosphorylation|trans…
AT1G51840	409.4638415	213.5318823	605.3958007	2.835154142	1.503427174	1.69E-42	5.99E-41	Up	5.85129	6.94026	9.13698	20.18	18.2773	19.3166	841611	GO:0003674,GO:0006826,GO:0008150,GO:0010106,GO:0010167,GO:0015706,GO:0016301,GO:0016310	molecular_function|iron ion transport|biological_process|cellular response to iron ion starvation|response to nitrate|nitrate transport|kinase activity|phosphorylation
AT1G51850	834.5706856	427.4235749	1241.717796	2.905122387	1.538598943	3.46E-91	3.90E-89	Up	5.6455	5.47649	5.89066	13.9523	15.1568	13.8478	841612	GO:0001653,GO:0004672,GO:0004674,GO:0004675,GO:0005515,GO:0005524,GO:0005886,GO:0006468,GO:0006857,GO:0006865,GO:0007178,GO:0009506,GO:0009755,GO:0016301,GO:0016310,GO:0016772,GO:0031625,GO:0046777	peptide receptor activity|protein kinase activity|protein serine/threonine kinase activity|transmembrane receptor protein serine/threonine kinase activity|protein binding|ATP binding|plasma membrane|protein phosphorylation|oligopeptide transport|amino acid transport|transmembrane receptor protein serine/threonine kinase signaling pathway|plasmodesma|hormone-mediated signaling pathway|kinase activ…
AT1G51860	443.7429023	217.3686115	670.1171932	3.0828609	1.624269796	1.14E-52	5.39E-51	Up	2.68881	2.42723	1.94977	7.31076	8.0631	6.96134	841613	GO:0001653,GO:0004672,GO:0004675,GO:0005524,GO:0005886,GO:0006468,GO:0007178,GO:0009506,GO:0009755,GO:0016021,GO:0031625,GO:0046777	peptide receptor activity|protein kinase activity|transmembrane receptor protein serine/threonine kinase activity|ATP binding|plasma membrane|protein phosphorylation|transmembrane receptor protein serine/threonine kinase signaling pathway|plasmodesma|hormone-mediated signaling pathway|integral component of membrane|ubiquitin protein ligase binding|protein autophosphorylation
AT1G51880	44.00689976	20.94829305	67.06550647	3.201478341	1.67873825	7.01E-09	4.55E-08	Up	0.123611	0.297482	0.378124	0.821471	0.559673	0.783232	841615	GO:0004672,GO:0004674,GO:0005524,GO:0006468,GO:0016021	protein kinase activity|protein serine/threonine kinase activity|ATP binding|protein phosphorylation|integral component of membrane
AT1G52050	847.5226292	75.82026733	1619.224991	21.3560971	4.416576108	0	0	Up	2.24672	3.25378	2.83667	54.3006	52.9584	52.0974	841634	GO:0030246	carbohydrate binding
AT1G52060	921.625328	58.40874017	1784.841916	30.55778828	4.933468222	0	0	Up	1.75949	0.881322	1.93119	53.9917	56.6464	52.7615	841635	GO:0030246	carbohydrate binding
AT1G52070	4789.087574	497.3252839	9080.849863	18.25937703	4.190565639	0	0	Up	16.9821	16.7471	18.7966	290.034	283.343	277.236	841636	GO:0030246	carbohydrate binding
AT1G52660	64.13697194	34.21757176	94.05637213	2.748774016	1.458788304	8.47E-10	6.02E-09	Up	0.636972	0.780531	0.620981	1.81798	2.45478	2.83936	841698	GO:0005524,GO:0006952,GO:0043531	ATP binding|defense response|ADP binding
AT1G52690	65.49125017	41.18264764	89.79985269	2.180526455	1.124676494	5.86E-07	3.10E-06	Up	1.87666	1.74878	1.38554	3.28235	3.0283	3.15858	841701	GO:0005575,GO:0005829,GO:0009830	cellular_component|cytosol|cell wall modification involved in abscission
AT1G53210	11241.55147	7205.737897	15277.36504	2.120166631	1.084177655	5.60E-136	1.37E-133	Up	196.891	217.495	218.949	372.768	399.075	398.085	841755	GO:0000325,GO:0005432,GO:0005509,GO:0005773,GO:0005774,GO:0007030,GO:0007033,GO:0009506,GO:0016020,GO:0016021,GO:0035725,GO:0042744,GO:0055074,GO:0055085,GO:0071472	plant-type vacuole|calcium:sodium antiporter activity|calcium ion binding|vacuole|vacuolar membrane|Golgi organization|vacuole organization|plasmodesma|membrane|integral component of membrane|sodium ion transmembrane transport|hydrogen peroxide catabolic process|calcium ion homeostasis|transmembrane transport|cellular response to salt stress
AT1G53480	376.4219367	5.955121004	746.8887523	125.4195762	6.970618739	2.64819186170908e-321	3.48148792064139e-318	Up	0.353458	0.164097	0.248147	24.8389	28.9272	29.1704	841783	GO:0008150	biological_process
AT1G53490	179.1888369	86.00978143	272.3678924	3.166708343	1.662984	4.10E-30	9.13E-29	Up	1.05441	1.588	1.19006	3.56452	3.28088	3.50835	841784	GO:0005515,GO:0005694,GO:0005712,GO:0007126,GO:0007131,GO:0008270,GO:0016567,GO:0016874,GO:0035825,GO:0051026	protein binding|chromosome|chiasma|meiotic nuclear division|reciprocal meiotic recombination|zinc ion binding|protein ubiquitination|ligase activity|reciprocal DNA recombination|chiasma assembly
AT1G53610	53.46831806	23.77904742	83.1575887	3.497095036	1.806157003	7.98E-08	4.64E-07	Up	1.98095	0.92088	0.456352	10.6472	6.78359	12.357	841796	GO:0008150	biological_process
AT1G53620	45.64309725	17.5386384	73.7475561	4.204862111	2.072058491	5.91E-13	5.39E-12	Up	2.02924	1.3628	2.15494	6.26807	7.75476	5.92735	841797	GO:0071456	cellular response to hypoxia
AT1G53625	637.4392581	385.9731159	888.9054002	2.303024132	1.203529528	1.35E-48	5.75E-47	Up	39.5887	42.649	41.4882	85.4619	90.4458	91.7604	841798	GO:0005575,GO:0008150	cellular_component|biological_process
AT1G53633	182.1925244	111.1530511	253.2319976	2.278228039	1.187912161	6.09E-07	3.22E-06	Up	6.57357	8.25366	8.64228	12.2034	12.2296	13.3401	7922339	GO:0003674,GO:0005575,GO:0008150	molecular_function|cellular_component|biological_process
AT1G53635	7.955020045	2.307833385	13.6022067	5.893929255	2.559229744	0.000491735	0.001689867	Up	0.326634	0.2206	0.111101	1.32027	0.810744	1.35467	5007799	GO:0003674,GO:0005575,GO:0008150	molecular_function|cellular_component|biological_process
AT1G53680	217.9202627	111.4148889	324.4256364	2.911869675	1.541945787	1.43E-31	3.38E-30	Up	4.53678	5.52757	5.15756	13.7491	17.0207	15.1525	841805	GO:0004364,GO:0005515,GO:0005737,GO:0005829,GO:0009407,GO:0009636,GO:0046686	glutathione transferase activity|protein binding|cytoplasm|cytosol|toxin catabolic process|response to toxic substance|response to cadmium ion	path:ath00480	Glutathione metabolism
AT1G53708	28.27259007	18.48768663	38.0574935	2.058531944	1.041615836	0.003095349	0.008995253	Up	0.800117	1.56143	0.66968	2.0683	1.33983	2.01781	5007802
AT1G53830	827.8031263	425.4778168	1230.128436	2.89116938	1.531653132	1.34E-64	8.37E-63	Up	8.45744	8.48071	8.18943	19.7512	20.1309	21.4201	841820	GO:0004857,GO:0005576,GO:0005618,GO:0009505,GO:0030599,GO:0042545,GO:0045330,GO:0045490	enzyme inhibitor activity|extracellular region|cell wall|plant-type cell wall|pectinesterase activity|cell wall modification|aspartyl esterase activity|pectin catabolic process	path:ath00040,path:ath00500	Pentose and glucuronate interconversions|Starch and sucrose metabolism
AT1G54790	99.05611481	51.28374569	146.8284839	2.863060839	1.517558327	1.30E-15	1.41E-14	Up	1.45234	1.18129	1.3588	2.96965	3.44693	3.09578	841920	GO:0005576,GO:0006629,GO:0016042,GO:0016787,GO:0016788	extracellular region|lipid metabolic process|lipid catabolic process|hydrolase activity|hydrolase activity, acting on ester bonds
AT1G54940	74.88842121	32.79776754	116.9790749	3.566677968	1.834580962	2.24E-16	2.53E-15	Up	0.207844	0.593023	0.325566	2.00429	2.72462	2.12786	841934	GO:0000139,GO:0005794,GO:0009834,GO:0015020,GO:0016021,GO:0016757,GO:0045492,GO:0046872,GO:0071555	Golgi membrane|Golgi apparatus|plant-type secondary cell wall biogenesis|glucuronosyltransferase activity|integral component of membrane|transferase activity, transferring glycosyl groups|xylan biosynthetic process|metal ion binding|cell wall organization
AT1G54970	1659.158451	500.8771157	2817.439787	5.625012002	2.491856175	1.03E-215	6.22E-213	Up	22.118	22.9571	23.8109	85.7931	93.1362	93.7011	841938	GO:0005576,GO:0005618	extracellular region|cell wall
AT1G55010	2.078966005	0	4.15793201	Inf	Inf	0.01073723	0.027318116	Up	0	0	0	0	0	0	841943	GO:0005576,GO:0006952,GO:0031640,GO:0050832	extracellular region|defense response|killing of cells of other organism|defense response to fungus
AT1G55180	58.50679266	3.283497245	113.7300881	34.63687636	5.114236925	2.47E-19	3.30E-18	Up	0.0617547	0.0303093	0.0455128	1.48677	1.22939	1.00784	841961	GO:0003824,GO:0004630,GO:0005509,GO:0005515,GO:0005737,GO:0005886,GO:0006970,GO:0006995,GO:0009395,GO:0009791,GO:0016020,GO:0016036,GO:0016049,GO:0045848,GO:0046470,GO:0048364,GO:0051301,GO:0051365,GO:0070290	catalytic activity|phospholipase D activity|calcium ion binding|protein binding|cytoplasm|plasma membrane|response to osmotic stress|cellular response to nitrogen starvation|phospholipid catabolic process|post-embryonic development|membrane|cellular response to phosphate starvation|cell growth|positive regulation of nitrogen utilization|phosphatidylcholine metabolic process|root development|cell …	path:ath00564,path:ath00565,path:ath04144	Glycerophospholipid metabolism|Ether lipid metabolism|Endocytosis
AT1G55240	713.6502376	448.3317158	978.9687593	2.183581319	1.12669626	4.98E-46	1.92E-44	Up	20.0048	24.1653	21.2572	37.1367	42.1253	40.2502	841967
AT1G55290	97.5235832	28.77002096	166.2771454	5.779528129	2.530951708	2.08E-34	5.55E-33	Up	0.96444	0.604585	1.41706	5.00624	5.2001	5.36562	841974	GO:0016491,GO:0016706,GO:0046872,GO:0055114	oxidoreductase activity|oxidoreductase activity, acting on paired donors, with incorporation or reduction of molecular oxygen, 2-oxoglutarate as one donor, and incorporation of one atom each of oxygen into both donors|metal ion binding|oxidation-reduction process
AT1G55420	22.69590849	12.91422999	32.477587	2.514868253	1.330482823	0.005509938	0.015047569	Up	0.232983	0.369937	0.209157	0.455258	0.942328	0.543526	841989	GO:0008270,GO:0009561,GO:0047134,GO:0055114	zinc ion binding|megagametogenesis|protein-disulfide reductase activity|oxidation-reduction process
AT1G55450	2774.560648	1524.77285	4024.348446	2.63931014	1.400160889	2.92E-151	8.13E-149	Up	46.6274	53.1707	49.2249	98.0836	107.308	108.123	841992	GO:0008152,GO:0008168,GO:0016740,GO:0032259	metabolic process|methyltransferase activity|transferase activity|methylation
AT1G55640	12.0013927	2.200867772	21.80191763	9.906055197	3.30831066	2.90E-07	1.58E-06	Up	0.178214	0.466598	0.314223	2.37002	1.95816	1.55048	842013	GO:0005783,GO:0010008,GO:0016021,GO:0016192	endoplasmic reticulum|endosome membrane|integral component of membrane|vesicle-mediated transport
AT1G56240	156.3851066	82.49436657	230.2758466	2.791412992	1.480995588	2.95E-22	4.58E-21	Up	3.3088	3.06756	2.8952	6.95968	8.20851	7.64851	842077	GO:0005515,GO:0030246	protein binding|carbohydrate binding
AT1G56250	327.3546898	175.4119067	479.2974729	2.732411282	1.450174654	1.21E-39	3.89E-38	Up	5.63415	7.58949	7.50086	15.4308	16.0222	17.0295	842078	GO:0005515,GO:0005634,GO:0005737,GO:0030246	protein binding|nucleus|cytoplasm|carbohydrate binding
AT1G56630	187.1524676	71.18210421	303.122831	4.258413465	2.090316033	3.79E-35	1.05E-33	Up	1.11343	1.45832	1.55236	4.24049	5.74866	5.38974	842118	GO:0004806,GO:0006629,GO:0016298,GO:0016787,GO:0098588	triglyceride lipase activity|lipid metabolic process|lipase activity|hydrolase activity|bounding membrane of organelle
AT1G57570	66.9907719	31.95568493	102.0258589	3.192729529	1.674790341	1.23E-11	1.01E-10	Up	0.598227	0.409594	0.560953	1.16414	1.59707	1.66165	842133	GO:0030246	carbohydrate binding
AT1G57650	12.69513635	7.431321911	17.95895079	2.416656284	1.273012296	0.045558513	0.096241445	Up	0.215073	0.187857	0.189555	0.198884	0.456941	0.690927	842141	GO:0006952,GO:0042991,GO:0043531	defense response|transcription factor import into nucleus|ADP binding
AT1G57990	4165.357068	2081.926473	6248.787663	3.001444933	1.5856572	5.24E-222	3.65E-219	Up	85.475	95.0875	90.3546	230.453	246.834	252.147	842166	GO:0005215,GO:0005345,GO:0005886,GO:0006863,GO:0016020,GO:0016021	transporter activity|purine nucleobase transmembrane transporter activity|plasma membrane|purine nucleobase transport|membrane|integral component of membrane
AT1G58070	169.0434303	90.7861749	247.3006857	2.723990586	1.445721717	1.02E-11	8.46E-11	Up	4.17987	3.49174	1.94816	7.86723	6.93933	8.26383	842174	GO:0008150,GO:0010413,GO:0045492	biological_process|glucuronoxylan metabolic process|xylan biosynthetic process
AT1G58190	741.9627118	436.1936755	1047.731748	2.401987482	1.264228632	7.46E-59	4.10E-57	Up	4.36023	4.36934	4.21944	9.3404	9.37772	10.0387	842186	GO:0005515	protein binding
AT1G58290	2644.243554	1683.948176	3604.538932	2.140528421	1.097966991	7.13E-94	8.48E-92	Up	36.1212	36.8193	39.0373	68.8025	70.893	71.2602	842198	GO:0006782,GO:0006783,GO:0008883,GO:0009507,GO:0015995,GO:0031969,GO:0033014,GO:0050661,GO:0055114	protoporphyrinogen IX biosynthetic process|heme biosynthetic process|glutamyl-tRNA reductase activity|chloroplast|chlorophyll biosynthetic process|chloroplast membrane|tetrapyrrole biosynthetic process|NADP binding|oxidation-reduction process	path:ath00860	Porphyrin and chlorophyll metabolism
AT1G58320	172.263138	85.58034963	258.9459264	3.02576383	1.597299385	1.17E-27	2.32E-26	Up	8.78965	4.91634	3.83912	18.8306	14.723	18.1254	842201	GO:0016021	integral component of membrane
AT1G58370	310.2561436	132.6705756	487.8417116	3.677090487	1.878564679	3.97E-35	1.10E-33	Up	1.46709	1.86298	1.63184	5.48624	6.22939	5.03036	842206	GO:0003824,GO:0004553,GO:0005618,GO:0005975,GO:0008152,GO:0010413,GO:0016787,GO:0016798,GO:0031176,GO:0045492,GO:0045493	catalytic activity|hydrolase activity, hydrolyzing O-glycosyl compounds|cell wall|carbohydrate metabolic process|metabolic process|glucuronoxylan metabolic process|hydrolase activity|hydrolase activity, acting on glycosyl bonds|endo-1,4-beta-xylanase activity|xylan biosynthetic process|xylan catabolic process
AT1G59124	8.194374319	1.949870777	14.43887786	7.405043467	2.888508204	0.003122044	0.009067262	Up	0.0228807	0.0102188	0.0307773	0.209946	0.133431	0.0632997	842232	GO:0043531	ADP binding
AT1G59590	1825.840066	996.4233673	2655.256765	2.664787732	1.414020617	1.31E-126	2.77E-124	Up	53.5095	59.6718	57.7179	120.298	126.757	122.912	842249
AT1G59725	88.43842328	27.64304102	149.2338055	5.39860305	2.432586142	8.23E-30	1.81E-28	Up	0.848507	0.600003	0.827654	3.41496	4.29154	3.80735	842265	GO:0006457,GO:0006950,GO:0051082	protein folding|response to stress|unfolded protein binding
AT1G59850	254.6549517	77.92674552	431.3831578	5.535752262	2.46877938	2.24E-79	1.97E-77	Up	1.88146	1.84004	1.20154	9.08437	10.1244	9.74725	842279	GO:0005488,GO:0005575,GO:0008150	binding|cellular_component|biological_process
AT1G59860	319.2101977	161.3650081	477.0553872	2.95637445	1.563829011	7.79E-45	2.90E-43	Up	8.07814	8.66584	7.90069	21.082	21.5181	22.4441	842280	GO:0005737,GO:0006457,GO:0006970,GO:0009408,GO:0009651,GO:0051259	cytoplasm|protein folding|response to osmotic stress|response to heat|response to salt stress|protein oligomerization	path:ath04141	Protein processing in endoplasmic reticulum
AT1G59865	51.50769145	32.65373616	70.36164674	2.154780892	1.107541177	1.77E-05	7.69E-05	Up	2.05054	1.3809	0.600345	2.87607	1.61815	2.58227	2745837	GO:0003674,GO:0008150	molecular_function|biological_process
AT1G59870	56936.68383	34797.09445	79076.27321	2.272496439	1.184278033	1.80E-184	8.54E-182	Up	311.561	335.88	336.116	621.999	665.508	674.866	842281	GO:0000166,GO:0005524,GO:0005739,GO:0005774,GO:0005886,GO:0006200,GO:0006855,GO:0009507,GO:0009627,GO:0009737,GO:0009817,GO:0009941,GO:0015086,GO:0015691,GO:0016020,GO:0016021,GO:0016887,GO:0017111,GO:0031348,GO:0042344,GO:0042742,GO:0052544,GO:0070574,GO:0071366	nucleotide binding|ATP binding|mitochondrion|vacuolar membrane|plasma membrane|obsolete ATP catabolic process|drug transmembrane transport|chloroplast|systemic acquired resistance|response to abscisic acid|defense response to fungus, incompatible interaction|chloroplast envelope|cadmium ion transmembrane transporter activity|cadmium ion transport|membrane|integral component of membrane|ATPase act…
AT1G60050	137.8269206	47.87409104	227.7797502	4.757891904	2.250322495	7.91E-40	2.56E-38	Up	1.7749	1.04831	0.920563	6.71794	5.34564	6.82107	842299	GO:0016020,GO:0016021,GO:0022857	membrane|integral component of membrane|transmembrane transporter activity
AT1G60110	15.37387556	2.561744263	28.18600686	11.00266224	3.45978074	1.49E-09	1.03E-08	Up	0.0442526	0.0596478	0.0598713	0.578772	0.483172	0.373097	842306	GO:0030246	carbohydrate binding
AT1G61080	116.9214702	29.4193509	204.4235894	6.948609782	2.796724365	4.62E-47	1.85E-45	Up	0.190721	0.275723	0.172771	1.62796	1.97093	1.57978	842400	GO:0003674,GO:0005884,GO:0008150,GO:0045010	molecular_function|actin filament|biological_process|actin nucleation
AT1G61120	140.1670106	84.97099934	195.3630218	2.299172934	1.201114983	3.86E-14	3.81E-13	Up	1.40118	1.01568	1.43498	2.24716	2.78026	2.65957	842405	GO:0000287,GO:0000304,GO:0005737,GO:0008152,GO:0009611,GO:0009617,GO:0009753,GO:0010333,GO:0016102,GO:0016829,GO:0080013,GO:0080027	magnesium ion binding|response to singlet oxygen|cytoplasm|metabolic process|response to wounding|response to bacterium|response to jasmonic acid|terpene synthase activity|diterpenoid biosynthetic process|lyase activity|(E,E)-geranyllinalool synthase activity|response to herbivore	path:ath00904	Diterpenoid biosynthesis
AT1G61470	39.13619188	23.94081365	54.33157011	2.269412014	1.182318555	6.82E-05	0.00027102	Up	1.44152	1.38848	1.22072	2.00058	3.26838	2.18105	842441	GO:0000175,GO:0000288,GO:0003676,GO:0003723,GO:0004535,GO:0005634,GO:0005737,GO:0006351,GO:0006355,GO:0030014,GO:0046872,GO:0090503	3'-5'-exoribonuclease activity|nuclear-transcribed mRNA catabolic process, deadenylation-dependent decay|nucleic acid binding|RNA binding|poly(A)-specific ribonuclease activity|nucleus|cytoplasm|transcription, DNA-templated|regulation of transcription, DNA-templated|CCR4-NOT complex|metal ion binding|RNA phosphodiester bond hydrolysis, exonucleolytic	path:ath03018	RNA degradation
AT1G61550	179.4941258	114.7013	244.2869516	2.129766197	1.090695062	1.24E-14	1.27E-13	Up	1.63467	1.60944	1.43463	2.58321	3.07279	3.22025	842449	GO:0001653,GO:0004672,GO:0004674,GO:0004675,GO:0005515,GO:0005516,GO:0005524,GO:0005886,GO:0006468,GO:0007178,GO:0009506,GO:0009755,GO:0016021,GO:0030246,GO:0031625,GO:0046777,GO:0048544	peptide receptor activity|protein kinase activity|protein serine/threonine kinase activity|transmembrane receptor protein serine/threonine kinase activity|protein binding|calmodulin binding|ATP binding|plasma membrane|protein phosphorylation|transmembrane receptor protein serine/threonine kinase signaling pathway|plasmodesma|hormone-mediated signaling pathway|integral component of membrane|carboh…
AT1G61710	5.855331987	1.946956894	9.76370708	5.01485529	2.326208071	0.006278236	0.016876993	Up	0.107314	0.0471195	0	0.382993	0.188053	0.0965026	842468	GO:0003674,GO:0005575,GO:0008150	molecular_function|cellular_component|biological_process
AT1G61820	5329.921663	3482.413019	7177.430307	2.061050849	1.043380098	2.09E-108	3.26E-106	Up	61.5077	68.4246	69.2131	110.734	122.433	122.432	842479	GO:0003824,GO:0004553,GO:0005975,GO:0008422,GO:0009809,GO:0047782	catalytic activity|hydrolase activity, hydrolyzing O-glycosyl compounds|carbohydrate metabolic process|beta-glucosidase activity|lignin biosynthetic process|coniferin beta-glucosidase activity	path:ath00500,path:ath00460,path:ath00940	Starch and sucrose metabolism|Cyanoamino acid metabolism|Phenylpropanoid biosynthesis
AT1G61890	13904.00488	9251.49372	18556.51604	2.005785941	1.004167649	2.96E-123	6.05E-121	Up	288.16	254.24	257.411	498.038	480.454	476.483	842485	GO:0006855,GO:0009651,GO:0009694,GO:0009737,GO:0009753,GO:0010200,GO:0015238,GO:0015297,GO:0015824,GO:0016020,GO:0016021,GO:0055085,GO:0080167	drug transmembrane transport|response to salt stress|jasmonic acid metabolic process|response to abscisic acid|response to jasmonic acid|response to chitin|drug transmembrane transporter activity|antiporter activity|proline transport|membrane|integral component of membrane|transmembrane transport|response to karrikin
AT1G61950	37.60367489	15.64225043	59.56509934	3.807962261	1.929019181	7.38E-10	5.27E-09	Up	0.244587	0.131832	0.26491	1.1899	0.963318	1.14867	842490	GO:0004672,GO:0004683,GO:0005509,GO:0005516,GO:0005524,GO:0005634,GO:0005737,GO:0005886,GO:0006468,GO:0009738,GO:0009931,GO:0018105,GO:0035556,GO:0046777	protein kinase activity|calmodulin-dependent protein kinase activity|calcium ion binding|calmodulin binding|ATP binding|nucleus|cytoplasm|plasma membrane|protein phosphorylation|abscisic acid-activated signaling pathway|calcium-dependent protein serine/threonine kinase activity|peptidyl-serine phosphorylation|intracellular signal transduction|protein autophosphorylation	path:ath04626	Plant-pathogen interaction
AT1G62190	33.92056655	21.8541962	45.9869369	2.10426119	1.073313789	0.000614967	0.002078939	Up	1.1488	0.818543	1.16505	1.71328	1.93294	1.8924	842515	GO:0006631,GO:0016021,GO:0016491,GO:0031969	fatty acid metabolic process|integral component of membrane|oxidoreductase activity|chloroplast membrane
AT1G62290	9.27349331	5.321002713	13.22598391	2.485618712	1.313605007	0.042644411	0.090855977	Up	0.0552645	0.123551	0.0995758	0.252948	0.298162	0.204078	842526	GO:0004190,GO:0005773,GO:0006508,GO:0006629,GO:0030163	aspartic-type endopeptidase activity|vacuole|proteolysis|lipid metabolic process|protein catabolic process
AT1G62440	324.7548383	194.9238661	454.5858105	2.332119815	1.22164191	1.13E-18	1.45E-17	Up	3.02208	3.22722	4.09053	5.79348	7.18331	5.96335	842542	GO:0005576,GO:0005618,GO:0007275,GO:0071555	extracellular region|cell wall|multicellular organismal development|cell wall organization
AT1G62935	9.0978621	0	18.1957242	Inf	Inf	4.59E-10	3.34E-09	Up	0	0	0	1.42405	2.6083	2.12386	842595	GO:0008150	biological_process
AT1G62940	2.068768174	0	4.137536347	Inf	Inf	0.010825644	0.027504621	Up	0	0	0	0.0717318	0.0539705	0.194198	842596	GO:0001676,GO:0003824,GO:0004467,GO:0005524,GO:0005737,GO:0005783,GO:0008152,GO:0031956,GO:0046949,GO:0080110	long-chain fatty acid metabolic process|catalytic activity|long-chain fatty acid-CoA ligase activity|ATP binding|cytoplasm|endoplasmic reticulum|metabolic process|medium-chain fatty acid-CoA ligase activity|fatty-acyl-CoA biosynthetic process|sporopollenin biosynthetic process	path:ath00360,path:ath00130,path:ath00940	Phenylalanine metabolism|Ubiquinone and other terpenoid-quinone biosynthesis|Phenylpropanoid biosynthesis
AT1G62980	853.8029568	316.6768104	1390.929103	4.392266997	2.134965756	8.23E-98	1.07E-95	Up	12.9933	13.4716	12.4672	52.1949	51.5598	51.6214	842601	GO:0005576,GO:0005618,GO:0009664,GO:0016020	extracellular region|cell wall|plant-type cell wall organization|membrane
AT1G63295	79.90058911	5.321002713	154.4801755	29.032155	4.859579759	3.63E-53	1.74E-51	Up	0	0.302608	0.303402	6.42509	5.19662	4.59371	10723038
AT1G63450	133.2495394	41.38624114	225.1128377	5.439315858	2.443425205	2.90E-43	1.04E-41	Up	0.532337	0.749927	0.412127	3.07423	3.03358	2.71677	842651	GO:0000271,GO:0016757,GO:0042546,GO:0048767	polysaccharide biosynthetic process|transferase activity, transferring glycosyl groups|cell wall biogenesis|root hair elongation
AT1G63560	27.74080355	6.820905366	48.66070173	7.134053197	2.834721974	7.62E-13	6.89E-12	Up	0.245145	0.289313	0.2918	1.66899	2.10903	1.55768	842661	GO:0005576	extracellular region
AT1G63580	94.38092471	59.50697197	129.2548774	2.172096364	1.119088109	4.30E-09	2.85E-08	Up	4.30581	4.36734	2.99595	9.13218	10.1123	7.50071	842663	GO:0005576,GO:0005886,GO:0031225	extracellular region|plasma membrane|anchored component of membrane
AT1G63590	8.062561035	1.838534339	14.28658773	7.770639593	2.95803335	0.000137165	0.000518262	Up	0	0.0910918	0.183984	0.658539	0.863667	0.620079	842664	GO:0005576	extracellular region
AT1G63600	60.94621762	29.78168433	92.11075091	3.092865732	1.628944204	2.03E-11	1.65E-10	Up	1.72282	1.47873	1.93884	3.83135	3.31543	5.63267	842665	GO:0005576	extracellular region
AT1G63930	103.6720383	62.23936325	145.1047134	2.331397781	1.221195177	2.13E-11	1.72E-10	Up	1.55693	1.68765	1.45552	3.51295	3.27171	3.15484	842696	GO:0009827,GO:0009860,GO:0010214,GO:0048354	plant-type cell wall modification|pollen tube growth|seed coat development|mucilage biosynthetic process involved in seed coat development
AT1G64160	696.2474088	422.5963544	969.8984632	2.29509425	1.198553401	8.49E-40	2.74E-38	Up	24.4298	26.3633	25.9322	50.4791	49.9476	48.9497	842720	GO:0042349,GO:0048046,GO:0050790,GO:1901599	guiding stereospecific synthesis activity|apoplast|regulation of catalytic activity|(-)-pinoresinol biosynthetic process
AT1G64210	73.38816685	47.96489116	98.81144253	2.060078531	1.042699335	9.94E-05	0.000385296	Up	1.0655	1.34894	1.11177	2.49881	1.61836	2.32262	842726	GO:0001653,GO:0004672,GO:0004675,GO:0005515,GO:0005524,GO:0005739,GO:0005886,GO:0006468,GO:0007178,GO:0009506,GO:0009755,GO:0016021,GO:0031625,GO:0046777	peptide receptor activity|protein kinase activity|transmembrane receptor protein serine/threonine kinase activity|protein binding|ATP binding|mitochondrion|plasma membrane|protein phosphorylation|transmembrane receptor protein serine/threonine kinase signaling pathway|plasmodesma|hormone-mediated signaling pathway|integral component of membrane|ubiquitin protein ligase binding|protein autophospho…
AT1G64930	133.4449072	54.31649748	212.5733169	3.913605014	1.968498157	9.20E-31	2.10E-29	Up	0.728616	1.18526	0.997704	4.04482	4.11941	4.26799	842801	GO:0004497,GO:0005506,GO:0009055,GO:0016020,GO:0016491,GO:0016705,GO:0016709,GO:0020037,GO:0044550,GO:0046872,GO:0055114	monooxygenase activity|iron ion binding|electron carrier activity|membrane|oxidoreductase activity|oxidoreductase activity, acting on paired donors, with incorporation or reduction of molecular oxygen|oxidoreductase activity, acting on paired donors, with incorporation or reduction of molecular oxygen, NAD(P)H as one donor, and incorporation of one atom of oxygen|heme binding|secondary metabolite…
AT1G64940	59.09889312	29.88864995	88.30913629	2.954604388	1.562964971	1.48E-10	1.13E-09	Up	0.532995	0.653078	0.561995	1.81082	1.62736	1.54107	842802	GO:0004497,GO:0005506,GO:0009055,GO:0016020,GO:0016491,GO:0016705,GO:0016709,GO:0020037,GO:0044550,GO:0046872,GO:0055114	monooxygenase activity|iron ion binding|electron carrier activity|membrane|oxidoreductase activity|oxidoreductase activity, acting on paired donors, with incorporation or reduction of molecular oxygen|oxidoreductase activity, acting on paired donors, with incorporation or reduction of molecular oxygen, NAD(P)H as one donor, and incorporation of one atom of oxygen|heme binding|secondary metabolite…
AT1G65190	10.82528682	5.285393887	16.36517975	3.096302773	1.630546553	0.004871182	0.01350734	Up	0.215744	0.13698	0.110218	0.418656	0.374732	0.467537	842826	GO:0001653,GO:0004672,GO:0004675,GO:0005524,GO:0005575,GO:0005886,GO:0006468,GO:0007178,GO:0009506,GO:0009755,GO:0016301,GO:0016310,GO:0016772,GO:0031625,GO:0046777	peptide receptor activity|protein kinase activity|transmembrane receptor protein serine/threonine kinase activity|ATP binding|cellular_component|plasma membrane|protein phosphorylation|transmembrane receptor protein serine/threonine kinase signaling pathway|plasmodesma|hormone-mediated signaling pathway|kinase activity|phosphorylation|transferase activity, transferring phosphorus-containing group…
AT1G65310	987.8954909	581.1311379	1394.659844	2.399905551	1.262977629	2.00E-48	8.44E-47	Up	25.181	28.4835	25.828	51.092	56.6067	51.2742	842839	GO:0004553,GO:0005618,GO:0005975,GO:0006073,GO:0009505,GO:0010411,GO:0016762,GO:0042546,GO:0048046,GO:0071555,GO:0080039	hydrolase activity, hydrolyzing O-glycosyl compounds|cell wall|carbohydrate metabolic process|cellular glucan metabolic process|plant-type cell wall|xyloglucan metabolic process|xyloglucan:xyloglucosyl transferase activity|cell wall biogenesis|apoplast|cell wall organization|xyloglucan endotransglucosylase activity
AT1G65484	11.34430184	6.819448425	15.86915525	2.327043811	1.218498372	0.028071427	0.063470501	Up	0.421224	0.43497	0.261298	0.949827	1.22178	0.842642	6240315	GO:0003674,GO:0008150	molecular_function|biological_process
AT1G65486	13.65494429	8.571805014	18.73808356	2.186013743	1.128302471	0.023561112	0.05448018	Up	0.328415	0.111579	0.224481	0.320288	0	0.209121	6240283	GO:0003674,GO:0008150	molecular_function|biological_process
AT1G65500	38.48857575	24.01824975	52.95890174	2.204944252	1.140742181	0.000140372	0.00052962	Up	1.56883	4.08591	2.69431	4.93192	5.5092	5.67526	842862	GO:0008150	biological_process
AT1G65570	446.3052156	16.80960072	875.8008304	52.10122746	5.703245457	5.37E-294	5.52E-291	Up	0.485295	0.442399	0.445726	22.9267	26.2411	24.604	842868	GO:0004650,GO:0005576,GO:0005975,GO:0008152,GO:0009506,GO:0016787,GO:0016798,GO:0016829,GO:0071555	polygalacturonase activity|extracellular region|carbohydrate metabolic process|metabolic process|plasmodesma|hydrolase activity|hydrolase activity, acting on glycosyl bonds|lyase activity|cell wall organization
AT1G65610	1216.363577	742.6766277	1690.050527	2.275620996	1.186260297	1.14E-65	7.26E-64	Up	14.9434	14.1101	14.4138	28.114	27.9259	29.1119	842872	GO:0003824,GO:0004553,GO:0005975,GO:0008810,GO:0016021,GO:0030245,GO:0071555	catalytic activity|hydrolase activity, hydrolyzing O-glycosyl compounds|carbohydrate metabolic process|cellulase activity|integral component of membrane|cellulose catabolic process|cell wall organization
AT1G65800	16.87906539	11.16770116	22.59042962	2.02283615	1.016379466	0.02900258	0.065344859	Up	0.123709	0.138548	0.195131	0.229363	0.358363	0.297367	842891	GO:0001653,GO:0004672,GO:0004674,GO:0004675,GO:0005524,GO:0005829,GO:0005886,GO:0006468,GO:0007178,GO:0009506,GO:0009755,GO:0016021,GO:0030246,GO:0031625,GO:0034613,GO:0046777,GO:0048544	peptide receptor activity|protein kinase activity|protein serine/threonine kinase activity|transmembrane receptor protein serine/threonine kinase activity|ATP binding|cytosol|plasma membrane|protein phosphorylation|transmembrane receptor protein serine/threonine kinase signaling pathway|plasmodesma|hormone-mediated signaling pathway|integral component of membrane|carbohydrate binding|ubiquitin pr…
AT1G66030	1.703281371	0	3.406562743	Inf	Inf	0.025256431	0.05792481	Up	0	0	0	0.377221	0.609977	0.31586	842916	GO:0005506,GO:0009055,GO:0016705,GO:0020037,GO:0055114	iron ion binding|electron carrier activity|oxidoreductase activity, acting on paired donors, with incorporation or reduction of molecular oxygen|heme binding|oxidation-reduction process
AT1G66090	122.2456845	63.24772205	181.243647	2.86561541	1.518845001	1.51E-18	1.93E-17	Up	1.88082	2.11486	2.0017	4.51683	5.14202	5.37997	842923	GO:0000166,GO:0005515,GO:0005524,GO:0006612,GO:0006952,GO:0007165,GO:0009697,GO:0009863,GO:0009867,GO:0010200,GO:0010363,GO:0017111,GO:0031348,GO:0043531,GO:0045087,GO:0050832	nucleotide binding|protein binding|ATP binding|protein targeting to membrane|defense response|signal transduction|salicylic acid biosynthetic process|salicylic acid mediated signaling pathway|jasmonic acid mediated signaling pathway|response to chitin|regulation of plant-type hypersensitive response|nucleoside-triphosphatase activity|negative regulation of defense response|ADP binding|innate immu…
AT1G66400	476.5563622	303.0786812	650.0340432	2.144769935	1.100822901	1.48E-15	1.60E-14	Up	27.8575	28.4837	31.2251	53.9754	54.6779	62.2474	842958	GO:0005509,GO:0009909,GO:0080164	calcium ion binding|regulation of flower development|regulation of nitric oxide metabolic process	path:ath04626	Plant-pathogen interaction
AT1G66950	10.62374259	5.181342156	16.06614302	3.100768592	1.632625863	0.006091729	0.016418528	Up	0.0503074	0.0268288	0.0719913	0.123631	0.125347	0.156486	843013	GO:0000302,GO:0005524,GO:0005886,GO:0006855,GO:0016020,GO:0016021,GO:0016887	response to reactive oxygen species|ATP binding|plasma membrane|drug transmembrane transport|membrane|integral component of membrane|ATPase activity
AT1G67070	611.1960829	370.587412	851.8047538	2.298525871	1.200708904	3.59E-46	1.40E-44	Up	8.64358	9.78286	9.75355	17.994	19.7794	19.9426	843027	GO:0004476,GO:0005975,GO:0008270,GO:0009298,GO:0009646,GO:0009744,GO:0010043,GO:0019853,GO:0033591,GO:0046680,GO:0046686	mannose-6-phosphate isomerase activity|carbohydrate metabolic process|zinc ion binding|GDP-mannose biosynthetic process|response to absence of light|response to sucrose|response to zinc ion|L-ascorbic acid biosynthetic process|response to L-ascorbic acid|response to DDT|response to cadmium ion	path:ath00051,path:ath00520	Fructose and mannose metabolism|Amino sugar and nucleotide sugar metabolism
AT1G67110	1941.169022	1173.445056	2708.892987	2.308495803	1.206953109	1.65E-88	1.74E-86	Up	26.054	29.2307	28.5464	58.4274	54.3507	56.3476	843031	GO:0004497,GO:0005506,GO:0009055,GO:0009506,GO:0016021,GO:0016705,GO:0020037,GO:0033466,GO:0055114	monooxygenase activity|iron ion binding|electron carrier activity|plasmodesma|integral component of membrane|oxidoreductase activity, acting on paired donors, with incorporation or reduction of molecular oxygen|heme binding|trans-zeatin biosynthetic process|oxidation-reduction process	path:ath00908	Zeatin biosynthesis
AT1G67330	740.0124816	491.316541	988.7084222	2.01236543	1.008892311	1.74E-38	5.39E-37	Up	15.966	19.5216	22.2329	26.5732	33.4722	32.3974	843054	GO:0005768,GO:0005794,GO:0005802,GO:0010167,GO:0015706,GO:0045492	endosome|Golgi apparatus|trans-Golgi network|response to nitrate|nitrate transport|xylan biosynthetic process
AT1G68180	10.19557044	4.063103858	16.32803702	4.01861178	2.006697212	0.000902644	0.002940147	Up	0.35215	0	0.213217	0.751507	0.567296	0.635029	843146	GO:0005515,GO:0008270,GO:0046872	protein binding|zinc ion binding|metal ion binding
AT1G68230	250.7261508	163.2420652	338.2102365	2.071832625	1.050907459	4.15E-18	5.18E-17	Up	11.0841	10.1522	9.43352	17.3944	20.247	20.5183	843152	GO:0005789,GO:0016020,GO:0016021	endoplasmic reticulum membrane|membrane|integral component of membrane
AT1G68320	29.29024135	13.62247981	44.9580029	3.300280384	1.722588597	1.42E-06	7.18E-06	Up	0.329204	0.53597	0.615553	1.36739	1.32361	1.55816	843161	GO:0003677,GO:0003682,GO:0003700,GO:0005634,GO:0006355,GO:0009686,GO:0009751,GO:0009855,GO:0009944,GO:0010014,GO:0010075,GO:0016036	DNA binding|chromatin binding|transcription factor activity, sequence-specific DNA binding|nucleus|regulation of transcription, DNA-templated|gibberellin biosynthetic process|response to salicylic acid|determination of bilateral symmetry|polarity specification of adaxial/abaxial axis|meristem initiation|regulation of meristem growth|cellular response to phosphate starvation
AT1G68530	115.291579	70.11614332	160.4670147	2.288588721	1.194458221	1.63E-11	1.33E-10	Up	0.987114	1.87192	1.64971	2.45573	3.05078	2.83937	843182	GO:0003824,GO:0005783,GO:0006633,GO:0008152,GO:0008610,GO:0009409,GO:0009416,GO:0009826,GO:0010025,GO:0016020,GO:0016021,GO:0016740,GO:0016746,GO:0016747	catalytic activity|endoplasmic reticulum|fatty acid biosynthetic process|metabolic process|lipid biosynthetic process|response to cold|response to light stimulus|unidimensional cell growth|wax biosynthetic process|membrane|integral component of membrane|transferase activity|transferase activity, transferring acyl groups|transferase activity, transferring acyl groups other than amino-acyl groups	path:ath00062	Fatty acid elongation
AT1G68630	11.15753103	6.350149379	15.96491269	2.514100336	1.330042228	0.021595723	0.050493153	Up	0.125905	0.190389	0.306857	0.405108	0.339557	0.580554	843193	GO:0016021	integral component of membrane
AT1G69240	207.1824351	95.96553029	318.3993399	3.317851096	1.73024914	4.09E-37	1.22E-35	Up	2.93552	3.2033	2.65068	8.21125	7.38407	7.49101	843255	GO:0009507,GO:0016787	chloroplast|hydrolase activity
AT1G69790	175.0871169	99.57401693	250.6002169	2.516722983	1.331546427	6.18E-20	8.54E-19	Up	2.062	3.34254	3.04761	6.37337	6.17886	6.37918	843315	GO:0001653,GO:0004672,GO:0004674,GO:0004675,GO:0005524,GO:0005886,GO:0006468,GO:0007178,GO:0009506,GO:0009755,GO:0016301,GO:0016310,GO:0016772,GO:0031625,GO:0046777	peptide receptor activity|protein kinase activity|protein serine/threonine kinase activity|transmembrane receptor protein serine/threonine kinase activity|ATP binding|plasma membrane|protein phosphorylation|transmembrane receptor protein serine/threonine kinase signaling pathway|plasmodesma|hormone-mediated signaling pathway|kinase activity|phosphorylation|transferase activity, transferring phosp…
AT1G69920	725.7604774	445.2326804	1006.288274	2.260140189	1.176412261	3.66E-51	1.68E-49	Up	17.8011	18.9914	20.8564	35.9487	37.6577	37.6164	843328	GO:0004364,GO:0005515,GO:0005634,GO:0005737,GO:0006749,GO:0009407,GO:0009636	glutathione transferase activity|protein binding|nucleus|cytoplasm|glutathione metabolic process|toxin catabolic process|response to toxic substance	path:ath00480	Glutathione metabolism
AT1G70130	1982.661112	1287.560144	2677.76208	2.079718056	1.056387957	1.36E-65	8.61E-64	Up	26.8253	30.6752	28.9512	53.7599	59.1545	59.4748	843349	GO:0001653,GO:0004672,GO:0004675,GO:0005524,GO:0005886,GO:0006468,GO:0007178,GO:0009506,GO:0009755,GO:0016021,GO:0030246,GO:0031625,GO:0046777	peptide receptor activity|protein kinase activity|transmembrane receptor protein serine/threonine kinase activity|ATP binding|plasma membrane|protein phosphorylation|transmembrane receptor protein serine/threonine kinase signaling pathway|plasmodesma|hormone-mediated signaling pathway|integral component of membrane|carbohydrate binding|ubiquitin protein ligase binding|protein autophosphorylation
AT1G70390	6.061665161	2.197953889	9.925376432	4.515734603	2.174960699	0.010534198	0.026853525	Up	0	0.246275	0	0.262828	0.246616	0.308222	843375	GO:0005515	protein binding
AT1G70460	794.048084	218.861905	1369.234263	6.256156197	2.645276533	1.26E-222	9.01E-220	Up	3.40337	3.14822	3.75777	16.9841	18.64	18.8224	843382	GO:0001653,GO:0004672,GO:0004675,GO:0005524,GO:0005886,GO:0006468,GO:0007178,GO:0009506,GO:0009755,GO:0016021,GO:0031625,GO:0046777	peptide receptor activity|protein kinase activity|transmembrane receptor protein serine/threonine kinase activity|ATP binding|plasma membrane|protein phosphorylation|transmembrane receptor protein serine/threonine kinase signaling pathway|plasmodesma|hormone-mediated signaling pathway|integral component of membrane|ubiquitin protein ligase binding|protein autophosphorylation
AT1G70500	251.5580921	159.9687665	343.1474177	2.145090102	1.101038248	1.29E-16	1.48E-15	Up	3.15849	3.56846	2.72747	5.36389	6.30128	6.89696	843386	GO:0004650,GO:0005576,GO:0005975,GO:0008152,GO:0009887,GO:0009888,GO:0010413,GO:0010638,GO:0016787,GO:0016798,GO:0016829,GO:0033044,GO:0042546,GO:0044036,GO:0045492,GO:0071555	polygalacturonase activity|extracellular region|carbohydrate metabolic process|metabolic process|organ morphogenesis|tissue development|glucuronoxylan metabolic process|positive regulation of organelle organization|hydrolase activity|hydrolase activity, acting on glycosyl bonds|lyase activity|regulation of chromosome organization|cell wall biogenesis|cell wall macromolecule metabolic process|xyla…
AT1G70860	73.35751983	45.2710226	101.4440171	2.240815675	1.16402398	6.74E-06	3.12E-05	Up	1.82738	1.89173	1.62656	4.5783	4.9562	3.16089	3767685	GO:0006952,GO:0009607	defense response|response to biotic stimulus
AT1G71000	13.00316264	7.940600606	18.06572467	2.275108088	1.185935088	0.026487761	0.060298833	Up	0.223803	0.422989	0.105407	0.652514	0.526555	1.11756	843439	GO:0005634,GO:0005737,GO:0006457,GO:0009408,GO:0009507,GO:0009644,GO:0042026,GO:0042542,GO:0051082,GO:0051087	nucleus|cytoplasm|protein folding|response to heat|chloroplast|response to high light intensity|protein refolding|response to hydrogen peroxide|unfolded protein binding|chaperone binding
AT1G71140	161.2407076	104.346576	218.1348391	2.090483919	1.063836945	1.10E-12	9.83E-12	Up	3.05525	2.89524	3.8544	6.79949	6.81216	7.80551	843454	GO:0005774,GO:0006855,GO:0015238,GO:0015297,GO:0016020,GO:0016021,GO:0055085	vacuolar membrane|drug transmembrane transport|drug transmembrane transporter activity|antiporter activity|membrane|integral component of membrane|transmembrane transport
AT1G71380	70.20115056	34.91245756	105.4898436	3.021553076	1.595290284	2.28E-08	1.41E-07	Up	0.917492	0.868372	1.07156	2.60291	2.02857	2.49849	843479	GO:0003824,GO:0004553,GO:0005576,GO:0005618,GO:0005794,GO:0005886,GO:0005975,GO:0008810,GO:0009505,GO:0009506,GO:0030245,GO:0071555	catalytic activity|hydrolase activity, hydrolyzing O-glycosyl compounds|extracellular region|cell wall|Golgi apparatus|plasma membrane|carbohydrate metabolic process|cellulase activity|plant-type cell wall|plasmodesma|cellulose catabolic process|cell wall organization
AT1G71530	1348.632181	881.0443342	1816.220028	2.061439995	1.043652467	4.71E-61	2.68E-59	Up	8.54046	8.44145	10.253	16.1041	16.9424	16.5773	843493	GO:0000166,GO:0004672,GO:0004674,GO:0005524,GO:0006468,GO:0016301,GO:0016310,GO:0016772	nucleotide binding|protein kinase activity|protein serine/threonine kinase activity|ATP binding|protein phosphorylation|kinase activity|phosphorylation|transferase activity, transferring phosphorus-containing groups
AT1G71930	46.04674336	23.0498706	69.04361613	2.995401464	1.582749376	1.56E-08	9.83E-08	Up	0.601907	0.931748	0.658475	1.87612	1.88448	1.73228	843524	GO:0003677,GO:0003700,GO:0005634,GO:0006351,GO:0006355,GO:0007155,GO:0009733,GO:0009735,GO:0009737,GO:0009741,GO:0010014,GO:0010089,GO:0010090,GO:0010413,GO:0010628,GO:0042546,GO:0042803,GO:0043565,GO:0044036,GO:0044212,GO:0045010,GO:0045491,GO:0045492,GO:0045893,GO:0046982,GO:0048759,GO:0048765,GO:0071555,GO:0090059	DNA binding|transcription factor activity, sequence-specific DNA binding|nucleus|transcription, DNA-templated|regulation of transcription, DNA-templated|cell adhesion|response to auxin|response to cytokinin|response to abscisic acid|response to brassinosteroid|meristem initiation|xylem development|trichome morphogenesis|glucuronoxylan metabolic process|positive regulation of gene expression|cell …
AT1G72060	227.1607718	108.4255605	345.8959831	3.190170118	1.673633359	4.90E-21	7.15E-20	Up	20.7263	16.7153	12.813	49.1978	48.0145	42.9792	843537	GO:0004867,GO:0006979	serine-type endopeptidase inhibitor activity|response to oxidative stress
AT1G72180	595.6394817	360.2794949	830.9994684	2.306541116	1.20573101	6.52E-38	1.99E-36	Up	4.21093	6.00517	4.61221	9.12506	10.1384	9.394	843550	GO:0001653,GO:0002237,GO:0004672,GO:0004674,GO:0004675,GO:0005515,GO:0005524,GO:0005886,GO:0006468,GO:0007165,GO:0007178,GO:0009506,GO:0009755,GO:0010103,GO:0016020,GO:0016021,GO:0016301,GO:0016310,GO:0016772,GO:0031625,GO:0042277,GO:0046777,GO:0048443,GO:0090548,GO:1902025	peptide receptor activity|response to molecule of bacterial origin|protein kinase activity|protein serine/threonine kinase activity|transmembrane receptor protein serine/threonine kinase activity|protein binding|ATP binding|plasma membrane|protein phosphorylation|signal transduction|transmembrane receptor protein serine/threonine kinase signaling pathway|plasmodesma|hormone-mediated signaling pat…
AT1G72590	2.178044592	0.305936743	4.050152442	13.238529	3.726670921	0.037946846	0.082292353	Up	0	0.061307	0	0.226823	0.311571	0.0640691	843591	GO:0005737,GO:0005789,GO:0006486,GO:0006629,GO:0016021,GO:0016627	cytoplasm|endoplasmic reticulum membrane|protein glycosylation|lipid metabolic process|integral component of membrane|oxidoreductase activity, acting on the CH-CH group of donors
AT1G72860	160.543163	63.61734019	257.4689858	4.047151061	2.016906699	6.92E-38	2.10E-36	Up	0.417453	0.542678	0.598176	1.9011	2.22775	2.15411	843617	GO:0005515,GO:0006952,GO:0007165,GO:0043531	protein binding|defense response|signal transduction|ADP binding
AT1G72870	171.4233976	89.45930332	253.3874919	2.832433101	1.502041882	1.25E-24	2.18E-23	Up	2.31647	2.38611	2.19	5.23866	5.61531	6.18702	843618	GO:0005515,GO:0006952,GO:0007165,GO:0043531	protein binding|defense response|signal transduction|ADP binding
AT1G72890	174.9045014	75.45476847	274.3542343	3.636009227	1.862355861	9.39E-36	2.66E-34	Up	1.42203	1.67872	1.92476	5.00366	5.69918	6.16851	843620	GO:0005515,GO:0006952,GO:0007165,GO:0043531	protein binding|defense response|signal transduction|ADP binding
AT1G72900	331.8974421	214.9805405	448.8143436	2.087697531	1.061912707	3.03E-23	4.93E-22	Up	7.44475	7.45975	7.21215	13.032	14.7377	13.9172	843621	GO:0005515,GO:0006612,GO:0007165,GO:0009610,GO:0009625,GO:0009693,GO:0009862,GO:0009863,GO:0010363,GO:0031348,GO:0043069,GO:0043531,GO:0051707	protein binding|protein targeting to membrane|signal transduction|response to symbiotic fungus|response to insect|ethylene biosynthetic process|systemic acquired resistance, salicylic acid mediated signaling pathway|salicylic acid mediated signaling pathway|regulation of plant-type hypersensitive response|negative regulation of defense response|negative regulation of programmed cell death|ADP bin…
AT1G73000	25.75429655	11.69193996	39.81665314	3.405478756	1.767857632	2.91E-05	0.000122697	Up	0.676466	0.598311	0.711621	2.00043	1.22743	2.25805	843631	GO:0004872,GO:0005634,GO:0005737,GO:0009738,GO:0010427,GO:0042803	receptor activity|nucleus|cytoplasm|abscisic acid-activated signaling pathway|abscisic acid binding|protein homodimerization activity	path:ath04075	Plant hormone signal transduction
AT1G73010	955.3567298	604.2703851	1306.443075	2.16201738	1.11237812	3.59E-55	1.82E-53	Up	20.5162	21.1868	22.1108	37.0209	40.8129	40.9788	843632	GO:0004427,GO:0008152,GO:0016036,GO:0016311,GO:0016462,GO:0016791,GO:0046872,GO:0051262	inorganic diphosphatase activity|metabolic process|cellular response to phosphate starvation|dephosphorylation|pyrophosphatase activity|phosphatase activity|metal ion binding|protein tetramerization	path:ath00750	Vitamin B6 metabolism
AT1G73165	20.0631003	10.19495118	29.93124942	2.93588943	1.553797635	0.002224946	0.006691806	Up	3.84179	3.56137	3.47674	3.84529	4.38167	23.5403	843648	GO:0005615,GO:0007275,GO:0033612,GO:0045168,GO:0048046	extracellular space|multicellular organismal development|receptor serine/threonine kinase binding|cell-cell signaling involved in cell fate commitment|apoplast
AT1G73190	22.30314033	9.528137951	35.07814272	3.681531785	1.880306157	5.40E-06	2.53E-05	Up	0.221554	0.438786	0.441914	1.20428	1.28316	1.27675	843653	GO:0000326,GO:0005215,GO:0005887,GO:0006810,GO:0006833,GO:0006914,GO:0009705,GO:0009992,GO:0015250,GO:0015254,GO:0015793,GO:0016020,GO:0034220,GO:0042807	protein storage vacuole|transporter activity|integral component of plasma membrane|transport|water transport|autophagy|plant-type vacuole membrane|cellular water homeostasis|water channel activity|glycerol channel activity|glycerol transport|membrane|ion transmembrane transport|central vacuole
AT1G73340	203.2317916	110.9454775	295.5181058	2.663633639	1.413395665	3.95E-26	7.34E-25	Up	3.21974	2.64508	2.32044	6.53051	6.92518	6.7414	843669	GO:0004497,GO:0005506,GO:0009055,GO:0016491,GO:0016705,GO:0020037,GO:0046872,GO:0055114	monooxygenase activity|iron ion binding|electron carrier activity|oxidoreductase activity|oxidoreductase activity, acting on paired donors, with incorporation or reduction of molecular oxygen|heme binding|metal ion binding|oxidation-reduction process
AT1G73370	372.25613	234.7958867	509.7163733	2.170891409	1.118287562	1.29E-27	2.56E-26	Up	2.65512	3.37997	2.99917	5.33725	5.16726	5.90134	843672	GO:0005576,GO:0005618,GO:0005985,GO:0009058,GO:0016157,GO:0016740,GO:0016757,GO:0080165	extracellular region|cell wall|sucrose metabolic process|biosynthetic process|sucrose synthase activity|transferase activity|transferase activity, transferring glycosyl groups|callose deposition in phloem sieve plate	path:ath00500	Starch and sucrose metabolism
AT1G73540	1629.330062	916.5868965	2342.073227	2.555211334	1.353442617	2.95E-110	4.72E-108	Up	40.7452	42.9585	43.9222	90.013	96.8408	97.6562	843688	GO:0009507,GO:0016787,GO:0046872	chloroplast|hydrolase activity|metal ion binding
AT1G73580	191.1011445	62.60315362	319.5991354	5.105160314	2.351956266	5.01E-57	2.64E-55	Up	4.53673	5.13248	3.86392	19.8288	18.851	18.6468	843692	GO:0005515,GO:0005575,GO:0008150	protein binding|cellular_component|biological_process
AT1G73610	7.051021524	3.481011432	10.62103161	3.051133793	1.609345444	0.034076992	0.074944047	Up	0.104457	0.0918519	0.184933	0.258442	0.138236	0.523027	843695	GO:0005576,GO:0006629,GO:0016042,GO:0016298,GO:0016788	extracellular region|lipid metabolic process|lipid catabolic process|lipase activity|hydrolase activity, acting on ester bonds
AT1G73680	192.3661596	116.444915	268.2874042	2.303985573	1.204131683	1.96E-12	1.71E-11	Up	1.823	1.98535	1.39591	3.56855	2.93094	3.69921	843703	GO:0004601,GO:0006979,GO:0020037,GO:0031408,GO:0046872,GO:0051213,GO:0055114	peroxidase activity|response to oxidative stress|heme binding|oxylipin biosynthetic process|metal ion binding|dioxygenase activity|oxidation-reduction process
AT1G73860	217.6740867	80.92139864	354.4267747	4.379889382	2.130894434	1.35E-54	6.75E-53	Up	0.799859	0.474695	0.797208	2.46363	2.59073	2.75462	843722	GO:0000166,GO:0003777,GO:0005524,GO:0005871,GO:0005874,GO:0007018,GO:0008017,GO:0008152,GO:0016887	nucleotide binding|microtubule motor activity|ATP binding|kinesin complex|microtubule|microtubule-based movement|microtubule binding|metabolic process|ATPase activity
AT1G73965	47.5487418	28.59208925	66.50539436	2.326006812	1.217855322	6.03E-06	2.81E-05	Up	3.09375	4.2766	3.92522	7.92813	6.58034	6.87937	843734	GO:0005615,GO:0007275,GO:0033612,GO:0045168,GO:0048046	extracellular space|multicellular organismal development|receptor serine/threonine kinase binding|cell-cell signaling involved in cell fate commitment|apoplast
AT1G74310	880.2293288	484.6444285	1275.814229	2.632474767	1.396419703	3.07E-79	2.68E-77	Up	4.91153	5.30061	5.69305	13.2431	12.8598	12.8402	843771	GO:0005524,GO:0005634,GO:0005829,GO:0006950,GO:0009408,GO:0009570,GO:0009644,GO:0009941,GO:0019538,GO:0042542,GO:0043335,GO:0045727	ATP binding|nucleus|cytosol|response to stress|response to heat|chloroplast stroma|response to high light intensity|chloroplast envelope|protein metabolic process|response to hydrogen peroxide|protein unfolding|positive regulation of translation
AT1G74450	1385.927103	853.5737277	1918.280478	2.247351829	1.168226	2.97E-25	5.33E-24	Up	22.4292	24.397	24.5843	44.057	50.1153	51.4472	843786	GO:0008150,GO:0009611,GO:0009612,GO:0010200	biological_process|response to wounding|response to mechanical stimulus|response to chitin
AT1G74650	55.54395099	33.4052702	77.68263177	2.325460363	1.21751635	1.02E-06	5.23E-06	Up	0.654527	0.96013	0.857794	1.90666	1.46904	1.48576	843804	GO:0003677,GO:0003682,GO:0003700,GO:0006355,GO:0009739,GO:0009751,GO:0010200	DNA binding|chromatin binding|transcription factor activity, sequence-specific DNA binding|regulation of transcription, DNA-templated|response to gibberellin|response to salicylic acid|response to chitin
AT1G74830	127.9622427	53.01993678	202.9045486	3.826948143	1.936194352	1.63E-28	3.35E-27	Up	0.92601	1.44846	1.30212	3.72673	4.09353	4.65279	843822	GO:0003674,GO:0008150,GO:0016021	molecular_function|biological_process|integral component of membrane
AT1G74990	3.222439517	0.305936743	6.138942291	20.06605103	4.326684819	0.00422879	0.011873581	Up	0	0.118797	0	0.738312	0.228115	0.935799	843837	GO:0005515,GO:0008270,GO:0046872	protein binding|zinc ion binding|metal ion binding
AT1G75000	1754.926636	712.3783532	2797.474918	3.926951044	1.973409612	1.22E-227	9.30E-225	Up	41.7254	46.1397	41.3791	127.674	135.25	143.211	843838	GO:0016021	integral component of membrane
AT1G75160	68.52180068	26.02888804	111.0147133	4.265057852	2.092565311	1.02E-18	1.32E-17	Up	0.58272	0.837018	0.656698	2.6719	2.468	2.25606	843853	GO:0048610,GO:0048868	obsolete cellular process involved in reproduction|pollen tube development
AT1G75620	73.59210819	48.89581387	98.28840251	2.010159863	1.00731024	2.96E-06	1.43E-05	Up	1.26243	1.39977	1.62916	2.40102	2.18604	2.27227	843897	GO:0008150,GO:0010413,GO:0045492	biological_process|glucuronoxylan metabolic process|xylan biosynthetic process
AT1G76080	136.7957515	78.87831695	194.7131861	2.468526125	1.303649913	7.89E-06	3.61E-05	Up	2.52445	3.06267	2.49481	5.46932	6.7769	4.24512	843940	GO:0000103,GO:0006457,GO:0006662,GO:0006979,GO:0009414,GO:0009507,GO:0009570,GO:0009941,GO:0015035,GO:0016671,GO:0034599,GO:0045454,GO:0055114	sulfate assimilation|protein folding|glycerol ether metabolic process|response to oxidative stress|response to water deprivation|chloroplast|chloroplast stroma|chloroplast envelope|protein disulfide oxidoreductase activity|oxidoreductase activity, acting on a sulfur group of donors, disulfide as acceptor|cellular response to oxidative stress|cell redox homeostasis|oxidation-reduction process
AT1G76210	23.50981799	11.94439389	35.07524209	2.936544324	1.554119414	6.89E-05	0.000273771	Up	0.563725	0.499617	0.548328	1.19938	1.72528	1.13499	843954
AT1G76220	54.35967222	33.92037666	74.79896778	2.205133761	1.140866171	7.34E-06	3.37E-05	Up	1.19669	1.74156	2.1022	2.78545	3.42899	3.11029	843955
AT1G76230	15.56652937	10.15497154	20.97808721	2.065794782	1.046696943	0.023406086	0.054217074	Up	0.496299	0.568001	0.570868	1.31853	1.00939	0.591692	843956	GO:0008150	biological_process
AT1G76930	4004.29205	1660.788632	6347.795467	3.822157343	1.93438717	7.44E-25	1.31E-23	Up	50.8735	47.2141	51.062	133.225	129.767	134.116	844028
AT1G77145	33.4218467	8.962462566	57.88123084	6.458183833	2.691128508	7.69E-11	5.97E-10	Up	0.303264	0.327325	0.182646	1.48467	2.28547	1.9624	844051	GO:0005634	nucleus
AT1G77210	9.28043461	2.866224064	15.69464516	5.475721648	2.453049111	0.000313756	0.001119191	Up	0.0501318	0.115757	0.0466615	0.291817	0.19891	0.318236	844057	GO:0005215,GO:0005351,GO:0005355,GO:0005886,GO:0005887,GO:0015992,GO:0016020,GO:0016021,GO:0022857,GO:0022891,GO:0035428,GO:0046323,GO:0055085	transporter activity|sugar:proton symporter activity|glucose transmembrane transporter activity|plasma membrane|integral component of plasma membrane|proton transport|membrane|integral component of membrane|transmembrane transporter activity|substrate-specific transmembrane transporter activity|hexose transmembrane transport|glucose import|transmembrane transport
AT1G77640	106.7554768	56.22493167	157.2860219	2.797442651	1.484108555	5.66E-16	6.25E-15	Up	3.44103	3.79761	3.32944	8.16844	7.96633	8.48696	844099	GO:0003677,GO:0003700,GO:0005634,GO:0006351,GO:0006355,GO:0009873	DNA binding|transcription factor activity, sequence-specific DNA binding|nucleus|transcription, DNA-templated|regulation of transcription, DNA-templated|ethylene-activated signaling pathway
AT1G78410	496.5541722	288.4080021	704.7003423	2.443414667	1.288898721	2.67E-45	1.01E-43	Up	18.5427	20.3896	20.0883	37.1365	44.0825	45.3824	844177	GO:0000165,GO:0005634,GO:0006612,GO:0006979,GO:0009595,GO:0009611,GO:0009697,GO:0009723,GO:0009862,GO:0009867,GO:0010200,GO:0010310,GO:0010363,GO:0031348,GO:0042742,GO:0043900,GO:0045088,GO:0050832	MAPK cascade|nucleus|protein targeting to membrane|response to oxidative stress|detection of biotic stimulus|response to wounding|salicylic acid biosynthetic process|response to ethylene|systemic acquired resistance, salicylic acid mediated signaling pathway|jasmonic acid mediated signaling pathway|response to chitin|regulation of hydrogen peroxide metabolic process|regulation of plant-type hyper…
AT1G78460	51.37264991	20.31868472	82.42661509	4.056690491	2.020303235	5.85E-13	5.34E-12	Up	1.01959	0.738332	0.937447	3.59091	2.75722	3.0341	844182	GO:0008150	biological_process
AT1G78710	6.920814668	2.615227069	11.22640227	4.29270651	2.10188754	0.023923411	0.055220796	Up	0.106968	0.0978485	4.15E-08	0.25326	0.513274	0.126998	844207	GO:0016021	integral component of membrane
AT1G78830	11307.9605	5494.844641	17121.07636	3.115843574	1.639622807	8.00E-302	9.02E-299	Up	144.068	163.073	170.386	362.699	412.294	419.634	844220	GO:0005618,GO:0005794,GO:0005886,GO:0009505,GO:0009506,GO:0009735,GO:0030246,GO:0048046	cell wall|Golgi apparatus|plasma membrane|plant-type cell wall|plasmodesma|response to cytokinin|carbohydrate binding|apoplast
AT1G78850	13721.66331	7746.527591	19696.79902	2.542661701	1.346339525	5.44E-128	1.20E-125	Up	204.377	226.801	222.36	439.564	471.466	471.403	844222	GO:0005618,GO:0005774,GO:0005794,GO:0005829,GO:0009505,GO:0030246,GO:0048046	cell wall|vacuolar membrane|Golgi apparatus|cytosol|plant-type cell wall|carbohydrate binding|apoplast
AT1G79250	19.20581719	8.657982764	29.75365162	3.43655704	1.780963905	4.79E-05	0.000194931	Up	0.15563	0.236142	0.19408	0.632688	0.543273	0.330575	844265	GO:0004672,GO:0004674,GO:0005515,GO:0005524,GO:0005634,GO:0005737,GO:0005886,GO:0006468,GO:0009826,GO:0009827,GO:0009860,GO:0016301,GO:0016310,GO:0016772,GO:0035556,GO:0040008	protein kinase activity|protein serine/threonine kinase activity|protein binding|ATP binding|nucleus|cytoplasm|plasma membrane|protein phosphorylation|unidimensional cell growth|plant-type cell wall modification|pollen tube growth|kinase activity|phosphorylation|transferase activity, transferring phosphorus-containing groups|intracellular signal transduction|regulation of growth
AT1G79330	82.61080685	53.62903552	111.5925782	2.080823887	1.057154866	1.79E-07	9.99E-07	Up	1.63309	1.5306	1.30615	2.58664	2.93802	3.05184	844271	GO:0004197,GO:0009507,GO:0043068	cysteine-type endopeptidase activity|chloroplast|positive regulation of programmed cell death
AT1G79580	28.58572212	18.34948302	38.82196123	2.115697821	1.081133586	0.001853403	0.005685627	Up	0.349047	0.499672	0.621643	0.811727	0.520686	0.816702	844296	GO:0003002,GO:0003677,GO:0003700,GO:0005634,GO:0006351,GO:0006355,GO:0009834,GO:0010455,GO:0048829	regionalization|DNA binding|transcription factor activity, sequence-specific DNA binding|nucleus|transcription, DNA-templated|regulation of transcription, DNA-templated|plant-type secondary cell wall biogenesis|positive regulation of cell fate commitment|root cap development
AT1G79860	93.0511629	35.30471119	150.7976146	4.271317043	2.094680987	4.04E-11	3.21E-10	Up	0.719371	0.48104	0.400593	2.44489	2.13329	1.73865	844325	GO:0005089,GO:0005737,GO:0005886,GO:0009793,GO:0009860,GO:0043547,GO:0080092,GO:0090406	Rho guanyl-nucleotide exchange factor activity|cytoplasm|plasma membrane|embryo development ending in seed dormancy|pollen tube growth|positive regulation of GTPase activity|regulation of pollen tube growth|pollen tube
AT1G79910	115.9181999	61.06142369	170.7749761	2.796773573	1.483763458	3.59E-17	4.21E-16	Up	1.18194	1.22837	1.63495	3.2443	2.98301	3.52482	844330	GO:0003674	molecular_function
AT1G80240	1637.156013	755.1522668	2519.15976	3.335962654	1.738103138	2.79E-175	1.10E-172	Up	21.1105	22.8441	23.459	61.069	64.3212	63.856	844364	GO:0009505	plant-type cell wall
AT1G80440	1914.36391	758.8166203	3069.911199	4.045656245	2.016373741	1.41E-246	1.15E-243	Up	22.2244	25.7036	27.759	80.3609	89.522	89.5634	844383	GO:0005515,GO:0005829,GO:0019005,GO:0080037,GO:2000762	protein binding|cytosol|SCF ubiquitin ligase complex|negative regulation of cytokinin-activated signaling pathway|regulation of phenylpropanoid metabolic process
AT1G80820	3350.689136	1978.585283	4722.79299	2.386954472	1.255171049	5.19E-134	1.22E-131	Up	64.1449	73.1797	70.1395	124.27	143.18	141.521	844421	GO:0003824,GO:0006952,GO:0007623,GO:0009409,GO:0009699,GO:0016621,GO:0042754,GO:0050662	catalytic activity|defense response|circadian rhythm|response to cold|phenylpropanoid biosynthetic process|cinnamoyl-CoA reductase activity|negative regulation of circadian rhythm|coenzyme binding	path:ath00940	Phenylpropanoid biosynthesis
AT2G01300	520.5130991	333.9518758	707.0743225	2.117294059	1.082221651	4.79E-34	1.26E-32	Up	30.776	34.8184	37.0894	52.5645	60.3232	65.0953	814658	GO:0008150	biological_process
AT2G02010	1044.212226	632.2757328	1456.148719	2.303028004	1.203531954	3.98E-46	1.55E-44	Up	12.5468	14.7953	15.543	25.6894	28.9222	27.5842	814732	GO:0003824,GO:0004351,GO:0005634,GO:0005829,GO:0006536,GO:0016831,GO:0019752,GO:0030170	catalytic activity|glutamate decarboxylase activity|nucleus|cytosol|glutamate metabolic process|carboxy-lyase activity|carboxylic acid metabolic process|pyridoxal phosphate binding	path:ath00650,path:ath00250,path:ath00410,path:ath00430	Butanoate metabolism|Alanine, aspartate and glutamate metabolism|beta-Alanine metabolism|Taurine and hypotaurine metabolism
AT2G02540	10.06364148	3.896827671	16.23045529	4.165043121	2.058331432	0.000936692	0.003042675	Up	0.147731	0.141259	0.141588	0.504735	0.431341	0.410057	814784	GO:0003677,GO:0003700,GO:0005634,GO:0006351,GO:0006355,GO:0042803,GO:0043565,GO:0046872	DNA binding|transcription factor activity, sequence-specific DNA binding|nucleus|transcription, DNA-templated|regulation of transcription, DNA-templated|protein homodimerization activity|sequence-specific DNA binding|metal ion binding
AT2G02610	57.73369402	35.99217315	79.47521489	2.208124932	1.1428218	2.54E-06	1.24E-05	Up	0.912639	0.880536	0.911711	1.54075	1.66036	1.68307	814790	GO:0035556,GO:0047134,GO:0055114	intracellular signal transduction|protein-disulfide reductase activity|oxidation-reduction process
AT2G02690	43.42339345	23.66611491	63.18067199	2.669668099	1.416660393	8.30E-07	4.32E-06	Up	0.427672	0.434307	0.485812	1.07716	1.31041	1.52262	814798	GO:0005515,GO:0008270,GO:0035556,GO:0046872,GO:0047134,GO:0055114	protein binding|zinc ion binding|intracellular signal transduction|metal ion binding|protein-disulfide reductase activity|oxidation-reduction process
AT2G02930	157.6100034	68.3730582	246.8469485	3.610295561	1.85211695	1.28E-32	3.19E-31	Up	3.909	4.48157	2.98905	10.7232	12.4931	10.6399	814822	GO:0004364,GO:0005515,GO:0005737,GO:0005829,GO:0005886,GO:0009407,GO:0009636,GO:0016740,GO:0050832	glutathione transferase activity|protein binding|cytoplasm|cytosol|plasma membrane|toxin catabolic process|response to toxic substance|transferase activity|defense response to fungus	path:ath00480	Glutathione metabolism
AT2G03250	43.25459444	25.21950037	61.28968852	2.430249911	1.281104679	5.71E-06	2.67E-05	Up	0.38288	0.415647	0.29821	0.75117	0.868106	0.85152	814854	GO:0005802,GO:0005886,GO:0006817,GO:0015114,GO:0016021,GO:0016036,GO:0035435	trans-Golgi network|plasma membrane|phosphate ion transport|phosphate ion transmembrane transporter activity|integral component of membrane|cellular response to phosphate starvation|phosphate ion transmembrane transport
AT2G03720	236.0731279	82.55804797	389.5882079	4.718960992	2.238469246	1.09E-63	6.56E-62	Up	2.7216	2.45135	2.51778	10.5325	10.9713	10.4905	814899	GO:0002238,GO:0005575,GO:0006950,GO:0010054,GO:0016787,GO:0048527,GO:0048589,GO:0048765,GO:0048767	response to molecule of fungal origin|cellular_component|response to stress|trichoblast differentiation|hydrolase activity|lateral root development|developmental growth|root hair cell differentiation|root hair elongation
AT2G03760	871.5693002	424.9384788	1318.200122	3.102096392	1.633243516	1.15E-71	8.62E-70	Up	16.6097	16.5169	15.9801	43.6399	43.1194	49.4574	814903	GO:0005794,GO:0006952,GO:0008146,GO:0009651,GO:0009751,GO:0016131,GO:0080118,GO:1990135	Golgi apparatus|defense response|sulfotransferase activity|response to salt stress|response to salicylic acid|brassinosteroid metabolic process|brassinosteroid sulfotransferase activity|flavonoid sulfotransferase activity
AT2G03980	189.9116417	118.7666755	261.0566079	2.198062771	1.136232586	1.05E-16	1.20E-15	Up	5.32188	4.14309	5.47588	8.91882	10.3483	9.09784	814924	GO:0005576,GO:0016042,GO:0016788	extracellular region|lipid catabolic process|hydrolase activity, acting on ester bonds
AT2G04050	214.1131191	39.30108063	388.9251576	9.896042331	3.306851672	3.23E-102	4.45E-100	Up	1.28355	1.48068	1.23221	11.7831	12.8909	11.8527	814939	GO:0006855,GO:0015238,GO:0015297,GO:0016020,GO:0016021,GO:0055085	drug transmembrane transport|drug transmembrane transporter activity|antiporter activity|membrane|integral component of membrane|transmembrane transport
AT2G04070	32.13624101	17.64560402	46.62687799	2.64240759	1.401853019	1.78E-05	7.72E-05	Up	0.686278	0.502298	0.579884	1.22505	1.35755	1.24658	814943	GO:0006855,GO:0015238,GO:0015297,GO:0016020,GO:0016021,GO:0055085	drug transmembrane transport|drug transmembrane transporter activity|antiporter activity|membrane|integral component of membrane|transmembrane transport
AT2G04160	2591.898613	1497.505646	3686.29158	2.461621157	1.299608748	9.14E-119	1.69E-116	Up	21.9262	26.7175	25.5849	46.0782	48.7495	54.1115	814953	GO:0004252,GO:0005576,GO:0005618,GO:0006508,GO:0008152,GO:0008233,GO:0008236,GO:0009733,GO:0010102,GO:0016787,GO:0019761,GO:0042802,GO:0043086	serine-type endopeptidase activity|extracellular region|cell wall|proteolysis|metabolic process|peptidase activity|serine-type peptidase activity|response to auxin|lateral root morphogenesis|hydrolase activity|glucosinolate biosynthetic process|identical protein binding|negative regulation of catalytic activity
AT2G04680	90.59622671	39.04386519	142.1485882	3.640740678	1.864231984	8.34E-20	1.14E-18	Up	0.670888	0.88605	1.03868	2.58848	3.07195	2.7717	815011	GO:0005515,GO:0008270,GO:0016132,GO:0047134,GO:0048765,GO:0055114	protein binding|zinc ion binding|brassinosteroid biosynthetic process|protein-disulfide reductase activity|root hair cell differentiation|oxidation-reduction process
AT2G05160	174.7920376	110.4417482	239.142327	2.165325439	1.114583872	1.36E-14	1.39E-13	Up	1.78489	2.02496	2.02282	3.90454	3.48595	3.50117	815064	GO:0000166,GO:0003676,GO:0003677,GO:0003723,GO:0004518,GO:0046872	nucleotide binding|nucleic acid binding|DNA binding|RNA binding|nuclease activity|metal ion binding
AT2G05440	6206.038889	3397.033246	9015.044532	2.653799324	1.408059281	6.99E-36	1.99E-34	Up	80.178	87.4335	82.2392	181.002	231.544	214.234	815093	GO:0008150	biological_process
AT2G05940	5488.072313	3145.847672	7830.296954	2.489089673	1.315618206	5.83E-172	2.22E-169	Up	77.1266	72.9575	75.3126	148.896	151.328	154.086	815147	GO:0000165,GO:0001653,GO:0004672,GO:0004674,GO:0004675,GO:0005524,GO:0005886,GO:0006468,GO:0006499,GO:0006612,GO:0007154,GO:0007178,GO:0009409,GO:0009414,GO:0009506,GO:0009611,GO:0009625,GO:0009627,GO:0009697,GO:0009738,GO:0009755,GO:0009862,GO:0009863,GO:0009867,GO:0009963,GO:0010363,GO:0016036,GO:0016301,GO:0016310,GO:0016772,GO:0019375,GO:0030968,GO:0031348,GO:0031625,GO:0042538,GO:0042631,GO:…	MAPK cascade|peptide receptor activity|protein kinase activity|protein serine/threonine kinase activity|transmembrane receptor protein serine/threonine kinase activity|ATP binding|plasma membrane|protein phosphorylation|N-terminal protein myristoylation|protein targeting to membrane|cell communication|transmembrane receptor protein serine/threonine kinase signaling pathway|response to cold|respon…
AT2G11810	37.7989342	24.16373807	51.43413032	2.128566788	1.089882358	0.001502629	0.004680561	Up	0.35623	0.568348	0.452138	0.521986	1.03479	1.26499	815657	GO:0006631,GO:0009247,GO:0009707,GO:0016036,GO:0016758,GO:0019374,GO:0030246,GO:0030259,GO:0046509	fatty acid metabolic process|glycolipid biosynthetic process|chloroplast outer membrane|cellular response to phosphate starvation|transferase activity, transferring hexosyl groups|galactolipid metabolic process|carbohydrate binding|lipid glycosylation|1,2-diacylglycerol 3-beta-galactosyltransferase activity	path:ath00561	Glycerolipid metabolism
AT2G14095	72.69754791	17.01585655	128.3792393	7.544682742	2.915460236	6.00E-32	1.44E-30	Up	0.736096	0.644459	0.947166	4.80495	5.1748	4.35365	815895	GO:0003674,GO:0008150	molecular_function|biological_process
AT2G14440	9.015098885	2.252893637	15.77730413	7.00312872	2.807999605	8.14E-05	0.000320329	Up	0.0359883	0.0329269	0.0165721	0.141935	0.177519	0.29834	815932	GO:0001653,GO:0004672,GO:0004675,GO:0005515,GO:0005524,GO:0005886,GO:0006468,GO:0007178,GO:0009506,GO:0009755,GO:0016021,GO:0031625,GO:0046777	peptide receptor activity|protein kinase activity|transmembrane receptor protein serine/threonine kinase activity|protein binding|ATP binding|plasma membrane|protein phosphorylation|transmembrane receptor protein serine/threonine kinase signaling pathway|plasmodesma|hormone-mediated signaling pathway|integral component of membrane|ubiquitin protein ligase binding|protein autophosphorylation
AT2G14760	7.281667818	2.419169823	12.14416581	5.019972429	2.327679441	0.035757745	0.078139851	Up	0.0263533	0	0.052272	0.0207468	0.225695	0.412561	815964	GO:0003677,GO:0005634,GO:0006351,GO:0006355,GO:0046983	DNA binding|nucleus|transcription, DNA-templated|regulation of transcription, DNA-templated|protein dimerization activity
AT2G14960	92.59814986	55.74518249	129.4511172	2.322193802	1.215488379	2.44E-10	1.81E-09	Up	1.24661	1.07771	1.06116	1.90208	2.18477	2.22384	815985	GO:0009733,GO:0016874	response to auxin|ligase activity	path:ath04075	Plant hormone signal transduction
AT2G15220	1807.273206	862.4354698	2752.110942	3.191092016	1.67405021	6.46E-153	1.86E-150	Up	35.9042	39.8445	41.0289	115.293	115.392	124.544	816011
AT2G15350	14.17884044	6.204661057	22.15301983	3.57038356	1.836079069	0.000340641	0.00120745	Up	0.263319	0.282286	0.203193	0.776488	0.803565	0.659629	816027	GO:0008107,GO:0016020,GO:0042546	galactoside 2-alpha-L-fucosyltransferase activity|membrane|cell wall biogenesis
AT2G15830	79.4007222	50.62752173	108.1739227	2.136662412	1.095358983	2.44E-06	1.19E-05	Up	10.8207	7.83142	9.07716	11.06	17.3874	17.0215	816079	GO:0008150	biological_process
AT2G16720	2556.136977	1556.450195	3555.823758	2.284572787	1.191924408	1.06E-108	1.66E-106	Up	62.7716	61.3857	63.1493	127.703	126.205	131.355	816173	GO:0003677,GO:0003682,GO:0003700,GO:0006355,GO:0009651,GO:0009737,GO:0009751,GO:0009753,GO:0009873,GO:1900384	DNA binding|chromatin binding|transcription factor activity, sequence-specific DNA binding|regulation of transcription, DNA-templated|response to salt stress|response to abscisic acid|response to salicylic acid|response to jasmonic acid|ethylene-activated signaling pathway|regulation of flavonol biosynthetic process
AT2G17590	10.61585104	5.900181255	15.33152082	2.598483022	1.377669633	0.017607239	0.04230457	Up	0.184598	0.13809	0.138932	0.362845	0.301364	0.45001	816266	GO:0047134,GO:0055114	protein-disulfide reductase activity|oxidation-reduction process
AT2G18150	749.8821971	401.0507572	1098.713637	2.739587489	1.453958677	1.46E-53	7.04E-52	Up	13.9808	13.9216	13.6235	32.9442	33.8897	29.2686	816328	GO:0004601,GO:0005576,GO:0005618,GO:0006979,GO:0020037,GO:0042744,GO:0046872,GO:0055114	peroxidase activity|extracellular region|cell wall|response to oxidative stress|heme binding|hydrogen peroxide catabolic process|metal ion binding|oxidation-reduction process	path:ath00940	Phenylpropanoid biosynthesis
AT2G18450	244.4864092	152.0766357	336.8961828	2.215305338	1.147505561	7.10E-21	1.02E-19	Up	2.38506	2.14682	2.21316	5.13799	4.03094	4.70588	816359	GO:0000104,GO:0005739,GO:0005749,GO:0006099,GO:0006121,GO:0008177,GO:0016491,GO:0016627,GO:0022900,GO:0045273,GO:0050660,GO:0055114	succinate dehydrogenase activity|mitochondrion|mitochondrial respiratory chain complex II, succinate dehydrogenase complex (ubiquinone)|tricarboxylic acid cycle|mitochondrial electron transport, succinate to ubiquinone|succinate dehydrogenase (ubiquinone) activity|oxidoreductase activity|oxidoreductase activity, acting on the CH-CH group of donors|electron transport chain|respiratory chain comple…	path:ath01200,path:ath00020,path:ath00190	Carbon metabolism|Citrate cycle (TCA cycle)|Oxidative phosphorylation
AT2G18470	32.6052134	9.431761612	55.77866519	5.913918045	2.564114251	5.09E-13	4.67E-12	Up	0.197451	0.191156	0.148421	1.05182	0.813299	0.777456	816362	GO:0001653,GO:0004672,GO:0004675,GO:0005524,GO:0005886,GO:0006468,GO:0007178,GO:0009506,GO:0009738,GO:0009845,GO:0016021,GO:0019722,GO:0031625,GO:0046777,GO:0048364	peptide receptor activity|protein kinase activity|transmembrane receptor protein serine/threonine kinase activity|ATP binding|plasma membrane|protein phosphorylation|transmembrane receptor protein serine/threonine kinase signaling pathway|plasmodesma|abscisic acid-activated signaling pathway|seed germination|integral component of membrane|calcium-mediated signaling|ubiquitin protein ligase bindin…
AT2G18480	12.38215025	5.842327624	18.92197288	3.238772984	1.695447349	0.002169365	0.006540431	Up	0.162989	0.197793	0.0996376	0.226234	0.521143	0.459034	816363	GO:0005215,GO:0005351,GO:0005355,GO:0005887,GO:0010311,GO:0015992,GO:0016020,GO:0016021,GO:0022857,GO:0022891,GO:0035428,GO:0046323,GO:0055085	transporter activity|sugar:proton symporter activity|glucose transmembrane transporter activity|integral component of plasma membrane|lateral root formation|proton transport|membrane|integral component of membrane|transmembrane transporter activity|substrate-specific transmembrane transporter activity|hexose transmembrane transport|glucose import|transmembrane transport
AT2G18640	18.19690579	3.80919298	32.58461859	8.554205251	3.096633824	6.01E-09	3.92E-08	Up	0.327808	0	0	0.769999	0.867812	1.28456	816379	GO:0004161,GO:0004311,GO:0004337,GO:0005783,GO:0008299,GO:0016117,GO:0016740,GO:0033384,GO:0033386,GO:0045337,GO:0046872	dimethylallyltranstransferase activity|farnesyltranstransferase activity|geranyltranstransferase activity|endoplasmic reticulum|isoprenoid biosynthetic process|carotenoid biosynthetic process|transferase activity|geranyl diphosphate biosynthetic process|geranylgeranyl diphosphate biosynthetic process|farnesyl diphosphate biosynthetic process|metal ion binding	path:ath00900	Terpenoid backbone biosynthesis
AT2G18650	14.98202019	7.879833093	22.08420729	2.80262374	1.486778071	0.002958968	0.00864137	Up	0.130276	0.343596	0.307878	0.737717	0.644496	0.428155	816380	GO:0005515,GO:0008270,GO:0009793,GO:0016021,GO:0016567	protein binding|zinc ion binding|embryo development ending in seed dormancy|integral component of membrane|protein ubiquitination
AT2G18980	551.0289329	356.8743836	745.1834821	2.088083416	1.062179347	2.04E-22	3.19E-21	Up	14.1667	17.2772	17.1062	29.5709	29.6714	27.2936	816415	GO:0004601,GO:0005576,GO:0006979,GO:0016491,GO:0020037,GO:0042744,GO:0046872,GO:0055114	peroxidase activity|extracellular region|response to oxidative stress|oxidoreductase activity|heme binding|hydrogen peroxide catabolic process|metal ion binding|oxidation-reduction process	path:ath00940	Phenylpropanoid biosynthesis
AT2G19050	47.78536906	22.42754697	73.14319114	3.261310353	1.705451737	3.82E-10	2.80E-09	Up	1.06885	0.662678	0.7173	2.02221	2.39721	2.62245	816422	GO:0005576,GO:0016042,GO:0016788	extracellular region|lipid catabolic process|hydrolase activity, acting on ester bonds
AT2G19060	155.4424844	83.45386494	227.4311038	2.725231527	1.446378802	4.98E-21	7.26E-20	Up	1.94294	2.84263	2.07558	5.86522	5.54922	5.25296	816423	GO:0005576,GO:0016042,GO:0016788	extracellular region|lipid catabolic process|hydrolase activity, acting on ester bonds
AT2G19410	47.88561713	22.85089947	72.9203348	3.191136301	1.674070231	1.21E-09	8.48E-09	Up	0.204662	0.227711	0.213892	0.574324	0.586348	0.791329	816460	GO:0001653,GO:0004672,GO:0004675,GO:0004842,GO:0005524,GO:0005886,GO:0006468,GO:0007178,GO:0009506,GO:0009755,GO:0016567,GO:0016874,GO:0031625,GO:0046777	peptide receptor activity|protein kinase activity|transmembrane receptor protein serine/threonine kinase activity|ubiquitin-protein transferase activity|ATP binding|plasma membrane|protein phosphorylation|transmembrane receptor protein serine/threonine kinase signaling pathway|plasmodesma|hormone-mediated signaling pathway|protein ubiquitination|ligase activity|ubiquitin protein ligase binding|pr…
AT2G19500	5.103088008	0.613330427	9.592845588	15.64058323	3.967222406	0.000354961	0.001254074	Up	0	0.0261034	0.0262649	0.106431	0.273947	0.153531	816469	GO:0003824,GO:0005615,GO:0005788,GO:0008131,GO:0008762,GO:0009690,GO:0009823,GO:0016491,GO:0016614,GO:0019139,GO:0050660,GO:0055114	catalytic activity|extracellular space|endoplasmic reticulum lumen|primary amine oxidase activity|UDP-N-acetylmuramate dehydrogenase activity|cytokinin metabolic process|cytokinin catabolic process|oxidoreductase activity|oxidoreductase activity, acting on CH-OH group of donors|cytokinin dehydrogenase activity|flavin adenine dinucleotide binding|oxidation-reduction process	path:ath00908	Zeatin biosynthesis
AT2G19700	2.201539475	0	4.403078949	Inf	Inf	0.007381303	0.01953379	Up	0	0	0	0.336211	0.473892	0.162438	816489	GO:0008150	biological_process
AT2G19970	76.59595116	33.678512	119.5133903	3.548654119	1.827271964	3.24E-16	3.62E-15	Up	2.08853	1.95059	2.15243	5.06236	7.21779	4.50074	816516	GO:0003674,GO:0008150,GO:0009855,GO:0009944,GO:0010014,GO:0010075	molecular_function|biological_process|determination of bilateral symmetry|polarity specification of adaxial/abaxial axis|meristem initiation|regulation of meristem growth
AT2G19990	18.34837602	5.126402408	31.57034963	6.158383038	2.622551603	4.75E-08	2.85E-07	Up	0.266532	0.262815	0.396018	1.99802	1.38576	1.94129	816518	GO:0003674,GO:0005576,GO:0042742	molecular_function|extracellular region|defense response to bacterium
AT2G20030	70.98148358	45.06014439	96.90282276	2.150521799	1.104686755	4.65E-07	2.48E-06	Up	1.49019	1.72574	1.32373	2.73588	3.56608	3.33999	816522	GO:0005515,GO:0008270,GO:0016021,GO:0016567	protein binding|zinc ion binding|integral component of membrane|protein ubiquitination
AT2G20520	412.1517522	158.1895428	666.1139617	4.210859644	2.074114789	9.09E-90	9.87E-88	Up	8.58705	9.67775	9.93529	26.6455	30.648	30.6791	816574	GO:0005886,GO:0031225	plasma membrane|anchored component of membrane
AT2G20800	12.76377494	4.813180958	20.71436891	4.303675489	2.105569298	0.000151607	0.000568925	Up	0.0465305	0.176656	0.0666184	0.421996	0.262424	0.359706	816609	GO:0005509,GO:0005739,GO:0005758,GO:0005777,GO:0008137,GO:0009536,GO:0016491,GO:0022900,GO:0031314,GO:0050660,GO:0055114	calcium ion binding|mitochondrion|mitochondrial intermembrane space|peroxisome|NADH dehydrogenase (ubiquinone) activity|plastid|oxidoreductase activity|electron transport chain|extrinsic component of mitochondrial inner membrane|flavin adenine dinucleotide binding|oxidation-reduction process
AT2G20880	43.70495257	11.96809564	75.44180951	6.303576758	2.656170671	5.64E-18	6.97E-17	Up	0.464894	0.136941	0.384423	1.61158	1.69812	2.15191	816622	GO:0003677,GO:0003700,GO:0005634,GO:0005737,GO:0006351,GO:0006355,GO:0009651,GO:0009873,GO:2000070	DNA binding|transcription factor activity, sequence-specific DNA binding|nucleus|cytoplasm|transcription, DNA-templated|regulation of transcription, DNA-templated|response to salt stress|ethylene-activated signaling pathway|regulation of response to water deprivation
AT2G21140	18.88617351	3.230014438	34.54233258	10.69417281	3.41875299	2.71E-11	2.17E-10	Up	0.116276	0.121441	0.162607	0.86706	1.08837	1.3816	816649	GO:0005576,GO:0005618,GO:0009664	extracellular region|cell wall|plant-type cell wall organization
AT2G21610	85.89930169	15.78773876	156.0108646	9.88177389	3.304770045	4.83E-44	1.76E-42	Up	0.561006	0.584238	0.676184	4.87826	4.65298	4.79554	816699	GO:0005618,GO:0016021,GO:0030599,GO:0042545,GO:0045330,GO:0045490	cell wall|integral component of membrane|pectinesterase activity|cell wall modification|aspartyl esterase activity|pectin catabolic process	path:ath00040,path:ath00500	Pentose and glucuronate interconversions|Starch and sucrose metabolism
AT2G21640	104.6020489	51.10105246	158.1030454	3.093929337	1.629440247	3.21E-18	4.04E-17	Up	2.79717	3.12499	4.10848	8.02595	9.15649	7.53107	816702	GO:0005739,GO:0006979	mitochondrion|response to oxidative stress
AT2G21880	269.5865563	164.2382654	374.9348472	2.282871452	1.190849624	2.21E-24	3.79E-23	Up	6.21335	5.63034	6.20202	13.2708	11.8411	11.9074	816724	GO:0003924,GO:0005525,GO:0005622,GO:0005886,GO:0006886,GO:0006913,GO:0007165,GO:0007264,GO:0015031,GO:0016020	GTPase activity|GTP binding|intracellular|plasma membrane|intracellular protein transport|nucleocytoplasmic transport|signal transduction|small GTPase mediated signal transduction|protein transport|membrane
AT2G22290	74.14592745	22.96077897	125.3310759	5.458485364	2.448500684	1.62E-25	2.94E-24	Up	1.16245	0.535094	0.843195	7.16387	7.13765	6.55032	816761	GO:0000139,GO:0003924,GO:0005525,GO:0005622,GO:0005739,GO:0005794,GO:0006886,GO:0006890,GO:0006891,GO:0006913,GO:0007165,GO:0007264,GO:0008152,GO:0015031,GO:0016020,GO:0032482,GO:0042147	Golgi membrane|GTPase activity|GTP binding|intracellular|mitochondrion|Golgi apparatus|intracellular protein transport|retrograde vesicle-mediated transport, Golgi to ER|intra-Golgi vesicle-mediated transport|nucleocytoplasmic transport|signal transduction|small GTPase mediated signal transduction|metabolic process|protein transport|membrane|Rab protein signal transduction|retrograde transport, e…
AT2G23010	23.16742671	11.0207559	35.31409752	3.204326259	1.680021048	2.40E-05	0.000102778	Up	0.138002	0.246691	0.186505	0.472937	0.706272	0.884577	816832	GO:0004180,GO:0004185,GO:0005576,GO:0006508,GO:0047158	carboxypeptidase activity|serine-type carboxypeptidase activity|extracellular region|proteolysis|sinapoylglucose-sinapoylglucose O-sinapoyltransferase activity
AT2G23110	22.75254075	12.41077905	33.09430244	2.66657736	1.414989182	0.001201057	0.003813473	Up	0.965335	0.861099	0.732844	2.46743	1.66821	1.52628	816843	GO:0005829,GO:0008150	cytosol|biological_process
AT2G23170	651.0172812	190.0639239	1111.970638	5.850508692	2.54856207	1.12E-179	5.08E-177	Up	3.58025	4.50926	4.23952	20.4907	19.8513	20.5629	816849	GO:0008152,GO:0010252,GO:0010279	metabolic process|auxin homeostasis|indole-3-acetic acid amido synthetase activity	path:ath04075	Plant hormone signal transduction
AT2G23400	7.42063681	0.917810228	13.92346339	15.1703075	3.923178424	1.15E-05	5.15E-05	Up	0	0	0	0.250692	0.176962	0.182071	816872	GO:0016740,GO:0016765,GO:0019408	transferase activity|transferase activity, transferring alkyl or aryl (other than methyl) groups|dolichol biosynthetic process	path:ath00900	Terpenoid backbone biosynthesis
AT2G23410	48.09828009	3.89537073	92.30118945	23.69509755	4.566516695	5.04E-28	1.02E-26	Up	0.126315	0.198757	0.0799131	2.52669	2.44406	3.56989	816873	GO:0005789,GO:0006486,GO:0016021,GO:0016765	endoplasmic reticulum membrane|protein glycosylation|integral component of membrane|transferase activity, transferring alkyl or aryl (other than methyl) groups	path:ath00900	Terpenoid backbone biosynthesis
AT2G23620	276.0131023	138.1623645	413.8638401	2.995488978	1.582791525	1.13E-31	2.68E-30	Up	6.07158	6.22967	5.82606	17.8201	15.5958	18.4257	816894	GO:0009627,GO:0009696,GO:0009817,GO:0016788,GO:0080030,GO:0080031,GO:0080032	systemic acquired resistance|salicylic acid metabolic process|defense response to fungus, incompatible interaction|hydrolase activity, acting on ester bonds|methyl indole-3-acetate esterase activity|methyl salicylate esterase activity|methyl jasmonate esterase activity
AT2G23630	64.21959463	12.4507587	115.9884306	9.315772099	3.219675346	6.20E-16	6.84E-15	Up	0.224763	0.240929	0.323126	2.60918	1.53349	2.52322	816895	GO:0005507,GO:0010227,GO:0016491,GO:0055114	copper ion binding|floral organ abscission|oxidoreductase activity|oxidation-reduction process
AT2G23960	87.65778597	46.26893126	129.0466407	2.789056007	1.479776905	1.07E-05	4.81E-05	Up	1.21088	2.28968	2.12117	4.70389	4.32349	7.82101	816929	GO:0006541,GO:0016740	glutamine metabolic process|transferase activity
AT2G24130	387.6387026	246.7495521	528.5278531	2.14196074	1.098932037	6.12E-21	8.88E-20	Up	4.42917	4.91181	4.21892	6.86332	8.29969	8.9646	816947	GO:0001653,GO:0004672,GO:0004675,GO:0005515,GO:0005524,GO:0005886,GO:0006468,GO:0007178,GO:0009506,GO:0009755,GO:0016021,GO:0031625,GO:0046777	peptide receptor activity|protein kinase activity|transmembrane receptor protein serine/threonine kinase activity|protein binding|ATP binding|plasma membrane|protein phosphorylation|transmembrane receptor protein serine/threonine kinase signaling pathway|plasmodesma|hormone-mediated signaling pathway|integral component of membrane|ubiquitin protein ligase binding|protein autophosphorylation
AT2G24180	3600.810162	1992.540566	5209.079757	2.614290441	1.38641943	2.42E-165	7.94E-163	Up	49.4491	51.6563	49.1019	105.761	118.044	116.438	816952	GO:0004497,GO:0005506,GO:0005739,GO:0005783,GO:0005794,GO:0005886,GO:0016020,GO:0016021,GO:0016705,GO:0016709,GO:0020037,GO:0042430,GO:0044550,GO:0055114,GO:0098542	monooxygenase activity|iron ion binding|mitochondrion|endoplasmic reticulum|Golgi apparatus|plasma membrane|membrane|integral component of membrane|oxidoreductase activity, acting on paired donors, with incorporation or reduction of molecular oxygen|oxidoreductase activity, acting on paired donors, with incorporation or reduction of molecular oxygen, NAD(P)H as one donor, and incorporation of one…
AT2G24600	1364.941967	756.1384932	1973.745441	2.610296207	1.384213528	8.89E-104	1.26E-101	Up	11.761	12.2913	12.6753	29.9121	31.836	30.9242	816996	GO:0005515,GO:0005575,GO:0008150	protein binding|cellular_component|biological_process
AT2G24610	740.8498143	432.2168618	1049.482767	2.428139343	1.279851216	1.15E-59	6.43E-58	Up	8.53645	10.5107	9.57046	18.8272	19.856	19.9205	816997	GO:0005216,GO:0005249,GO:0005886,GO:0006811,GO:0006813,GO:0016020,GO:0016021,GO:0030552,GO:0030553,GO:0055085	ion channel activity|voltage-gated potassium channel activity|plasma membrane|ion transport|potassium ion transport|membrane|integral component of membrane|cAMP binding|cGMP binding|transmembrane transport	path:ath04626	Plant-pathogen interaction
AT2G24980	2702.424099	1368.156323	4036.691875	2.950461001	1.560940389	7.90E-20	1.08E-18	Up	23.0619	23.1257	25.7363	44.7774	52.48	54.1063	817037	GO:0005199,GO:0009664	structural constituent of cell wall|plant-type cell wall organization
AT2G25090	99.59632181	39.82784263	159.364801	4.001341536	2.000483776	4.56E-21	6.67E-20	Up	0.901583	0.916523	1.40388	2.84942	3.57312	3.97506	817047	GO:0004672,GO:0004674,GO:0005524,GO:0006468,GO:0006814,GO:0007165,GO:0042538	protein kinase activity|protein serine/threonine kinase activity|ATP binding|protein phosphorylation|sodium ion transport|signal transduction|hyperosmotic salinity response
AT2G25150	1695.388511	1119.149764	2271.627259	2.029779509	1.021323019	1.13E-66	7.49E-65	Up	29.4824	30.8659	30.0299	51.8408	54.6974	53.2567	817053	GO:0006596,GO:0008216,GO:0016740,GO:0016747,GO:0080073	polyamine biosynthetic process|spermidine metabolic process|transferase activity|transferase activity, transferring acyl groups other than amino-acyl groups|spermidine:coumaroyl CoA N-acyltransferase activity
AT2G25200	118.6846606	49.52993216	187.839389	3.79244188	1.923127071	7.48E-27	1.43E-25	Up	1.92266	1.8554	2.23415	6.02063	6.79574	6.53326	817058	GO:0008150	biological_process
AT2G25240	299.0657515	111.1707859	486.960717	4.380293913	2.131027677	8.54E-58	4.57E-56	Up	3.91437	4.51587	4.76732	16.6754	19.5833	17.6201	817062	GO:0004867,GO:0005615,GO:0010951	serine-type endopeptidase inhibitor activity|extracellular space|negative regulation of endopeptidase activity
AT2G25450	9706.050335	5314.930774	14097.1699	2.65237131	1.407282755	1.63E-220	1.05E-217	Up	147.208	153.441	152.784	342.312	350.301	351.353	817083	GO:0009506,GO:0009815,GO:0010439,GO:0016491,GO:0016706,GO:0019761,GO:0046872,GO:0055114	plasmodesma|1-aminocyclopropane-1-carboxylate oxidase activity|regulation of glucosinolate biosynthetic process|oxidoreductase activity|oxidoreductase activity, acting on paired donors, with incorporation or reduction of molecular oxygen, 2-oxoglutarate as one donor, and incorporation of one atom each of oxygen into both donors|glucosinolate biosynthetic process|metal ion binding|oxidation-reduct…
AT2G25460	4032.305846	2497.153617	5567.458075	2.229521659	1.156734215	4.83E-122	9.52E-120	Up	35.7165	37.3337	36.5146	73.9014	76.1969	74.5717	817084	GO:0008150,GO:0010200	biological_process|response to chitin
AT2G25680	22.19326541	13.23036532	31.15616551	2.354898354	1.235664789	0.001974068	0.006012143	Up	0.349263	0.23521	0.447935	0.686716	0.869647	0.921421	817109	GO:0005739,GO:0005773,GO:0015098,GO:0015689,GO:0016021,GO:0031966	mitochondrion|vacuole|molybdate ion transmembrane transporter activity|molybdate ion transport|integral component of membrane|mitochondrial membrane
AT2G25810	711.4247731	429.1704944	993.6790517	2.315348013	1.211229057	7.55E-53	3.57E-51	Up	18.4837	21.2037	21.3552	34.887	40.7729	40.5887	817123	GO:0005215,GO:0005887,GO:0006810,GO:0006833,GO:0009705,GO:0009992,GO:0015250,GO:0015254,GO:0015793,GO:0016020,GO:0034220,GO:0042807	transporter activity|integral component of plasma membrane|transport|water transport|plant-type vacuole membrane|cellular water homeostasis|water channel activity|glycerol channel activity|glycerol transport|membrane|ion transmembrane transport|central vacuole
AT2G25940	176.3807808	97.65420548	255.1073562	2.612354019	1.38535042	5.17E-22	7.93E-21	Up	2.83798	2.23892	2.17146	5.17689	4.98394	5.14167	817135	GO:0000326,GO:0004197,GO:0006508,GO:0006624,GO:0008233	protein storage vacuole|cysteine-type endopeptidase activity|proteolysis|vacuolar protein processing|peptidase activity
AT2G26150	175.8537812	109.2354846	242.4720779	2.219718975	1.150377037	1.07E-15	1.17E-14	Up	2.77347	2.71921	3.00764	5.55998	5.97452	6.43155	817155	GO:0001666,GO:0003677,GO:0003700,GO:0005634,GO:0005737,GO:0006351,GO:0006355,GO:0009408,GO:0009644,GO:0010200,GO:0010286,GO:0034605,GO:0034620,GO:0042542,GO:0043565,GO:0044212,GO:0045893,GO:0071456	response to hypoxia|DNA binding|transcription factor activity, sequence-specific DNA binding|nucleus|cytoplasm|transcription, DNA-templated|regulation of transcription, DNA-templated|response to heat|response to high light intensity|response to chitin|heat acclimation|cellular response to heat|cellular response to unfolded protein|response to hydrogen peroxide|sequence-specific DNA binding|transc…
AT2G26410	66.74039984	28.39311812	105.0876816	3.701167344	1.887980367	1.32E-15	1.43E-14	Up	0.50713	0.464302	0.5112	1.73408	1.62544	1.71307	817181	GO:0005515	protein binding
AT2G26420	97.74599311	46.81527573	148.6767105	3.175816188	1.667127414	4.27E-07	2.29E-06	Up	0.307892	0.573011	0.560874	1.25575	1.86796	1.557	817182	GO:0005524,GO:0005737,GO:0005886,GO:0016307,GO:0016308,GO:0016324,GO:0046488,GO:0046854,GO:0048767,GO:0048768	ATP binding|cytoplasm|plasma membrane|phosphatidylinositol phosphate kinase activity|1-phosphatidylinositol-4-phosphate 5-kinase activity|apical plasma membrane|phosphatidylinositol metabolic process|phosphatidylinositol phosphorylation|root hair elongation|root hair cell tip growth	path:ath00562,path:ath04070,path:ath04144	Inositol phosphate metabolism|Phosphatidylinositol signaling system|Endocytosis
AT2G26560	634.8444927	382.9947741	886.6942112	2.315160079	1.21111195	5.55E-49	2.38E-47	Up	11.0692	10.7047	11.6695	24.0934	24.5004	21.7812	817197	GO:0000165,GO:0002237,GO:0002679,GO:0005737,GO:0006612,GO:0006629,GO:0008152,GO:0008219,GO:0009595,GO:0009626,GO:0009646,GO:0009697,GO:0009723,GO:0009862,GO:0009863,GO:0009867,GO:0010200,GO:0010310,GO:0010363,GO:0016020,GO:0016042,GO:0016298,GO:0016787,GO:0031348,GO:0031408,GO:0042742,GO:0043069,GO:0043900,GO:0046686,GO:0050832,GO:0051607,GO:0051707,GO:0071456	MAPK cascade|response to molecule of bacterial origin|respiratory burst involved in defense response|cytoplasm|protein targeting to membrane|lipid metabolic process|metabolic process|cell death|detection of biotic stimulus|plant-type hypersensitive response|response to absence of light|salicylic acid biosynthetic process|response to ethylene|systemic acquired resistance, salicylic acid mediated s…
AT2G26975	9.786680801	5.323916596	14.24944501	2.676496664	1.420345854	0.024100374	0.055558817	Up	0.191536	0.565155	0.853801	1.07238	1.40255	0.762647	817239	GO:0005375,GO:0005773,GO:0016021,GO:0035434	copper ion transmembrane transporter activity|vacuole|integral component of membrane|copper ion transmembrane transport
AT2G27310	2576.211149	1489.15964	3663.262659	2.459952956	1.298630726	4.82E-25	8.58E-24	Up	41.3312	42.2313	40.5822	89.7199	89.5799	84.6164	817274	GO:0005515	protein binding
AT2G27660	383.8154046	241.1860157	526.4447935	2.182733488	1.126135988	1.37E-28	2.82E-27	Up	3.17196	3.9878	3.71551	7.47183	6.95008	6.68435	817312	GO:0002679,GO:0006865,GO:0008270,GO:0010167,GO:0010200,GO:0015706,GO:0015824,GO:0047134,GO:0055114	respiratory burst involved in defense response|amino acid transport|zinc ion binding|response to nitrate|response to chitin|nitrate transport|proline transport|protein-disulfide reductase activity|oxidation-reduction process
AT2G28440	92.94780999	50.88896886	135.0066511	2.652964958	1.40760562	5.89E-13	5.38E-12	Up	2.58982	3.2952	3.22112	5.65034	5.70029	5.868	817392
AT2G28460	85.25003598	50.19262611	120.3074459	2.39691475	1.261178598	8.62E-09	5.56E-08	Up	0.903313	1.39962	1.01594	2.60363	2.71053	2.0014	817394	GO:0005515,GO:0008270,GO:0046872,GO:0047134,GO:0055114	protein binding|zinc ion binding|metal ion binding|protein-disulfide reductase activity|oxidation-reduction process
AT2G28680	44.17818462	8.715836395	79.64053284	9.137451557	3.191791853	1.23E-22	1.94E-21	Up	0.353618	0.23937	0.440906	2.50102	3.00083	2.7697	817417	GO:0005575,GO:0008150,GO:0045735	cellular_component|biological_process|nutrient reservoir activity
AT2G28990	129.812435	70.50377458	189.1210955	2.682425113	1.423537895	9.07E-18	1.11E-16	Up	1.1182	0.935843	0.961936	2.66793	2.63895	3.08449	817448	GO:0001653,GO:0004672,GO:0004675,GO:0005524,GO:0005886,GO:0006468,GO:0007178,GO:0009506,GO:0009755,GO:0016021,GO:0031625,GO:0046777	peptide receptor activity|protein kinase activity|transmembrane receptor protein serine/threonine kinase activity|ATP binding|plasma membrane|protein phosphorylation|transmembrane receptor protein serine/threonine kinase signaling pathway|plasmodesma|hormone-mediated signaling pathway|integral component of membrane|ubiquitin protein ligase binding|protein autophosphorylation
AT2G29000	34.90273254	12.10629925	57.69916583	4.766044901	2.252792543	1.49E-11	1.22E-10	Up	0.221821	0.129395	0.114049	0.686179	0.871008	0.760451	817449	GO:0000166,GO:0001653,GO:0004672,GO:0004674,GO:0004675,GO:0005524,GO:0005886,GO:0006468,GO:0007178,GO:0009506,GO:0009755,GO:0016301,GO:0016310,GO:0016772,GO:0031625,GO:0046777	nucleotide binding|peptide receptor activity|protein kinase activity|protein serine/threonine kinase activity|transmembrane receptor protein serine/threonine kinase activity|ATP binding|plasma membrane|protein phosphorylation|transmembrane receptor protein serine/threonine kinase signaling pathway|plasmodesma|hormone-mediated signaling pathway|kinase activity|phosphorylation|transferase activity,…
AT2G29220	22.29370607	7.400083909	37.18732823	5.025257644	2.329197565	2.20E-08	1.36E-07	Up	0.118523	0.0458824	0.115158	0.605942	0.67553	0.78165	817471	GO:0001653,GO:0004672,GO:0004675,GO:0005524,GO:0005886,GO:0006468,GO:0007178,GO:0009506,GO:0009755,GO:0016021,GO:0030246,GO:0031625,GO:0046777	peptide receptor activity|protein kinase activity|transmembrane receptor protein serine/threonine kinase activity|ATP binding|plasma membrane|protein phosphorylation|transmembrane receptor protein serine/threonine kinase signaling pathway|plasmodesma|hormone-mediated signaling pathway|integral component of membrane|carbohydrate binding|ubiquitin protein ligase binding|protein autophosphorylation
AT2G29250	1.888118155	0	3.77623631	Inf	Inf	0.016508481	0.039952616	Up	0	0	0	0.0568524	0.0664268	0.113937	817474	GO:0001653,GO:0004672,GO:0004675,GO:0005524,GO:0005886,GO:0006468,GO:0007178,GO:0009506,GO:0009755,GO:0016021,GO:0030246,GO:0031625,GO:0046777	peptide receptor activity|protein kinase activity|transmembrane receptor protein serine/threonine kinase activity|ATP binding|plasma membrane|protein phosphorylation|transmembrane receptor protein serine/threonine kinase signaling pathway|plasmodesma|hormone-mediated signaling pathway|integral component of membrane|carbohydrate binding|ubiquitin protein ligase binding|protein autophosphorylation
AT2G29310	22.96682625	14.17941355	31.75423895	2.239460669	1.163151329	0.003694825	0.010529184	Up	0.400998	0.757455	0.941847	0.82994	1.35082	1.45152	817480	GO:0008152,GO:0016491,GO:0055114	metabolic process|oxidoreductase activity|oxidation-reduction process	path:ath00960	Tropane, piperidine and pyridine alkaloid biosynthesis
AT2G29340	138.1637809	77.27304476	199.0545171	2.57598905	1.365126461	1.44E-17	1.74E-16	Up	2.28769	2.54564	2.27214	6.19673	7.78251	6.23025	817483	GO:0008152,GO:0016491,GO:0055114	metabolic process|oxidoreductase activity|oxidation-reduction process	path:ath00960	Tropane, piperidine and pyridine alkaloid biosynthesis
AT2G29350	88.86813166	44.41266208	133.3236012	3.001927716	1.585889238	1.96E-15	2.10E-14	Up	1.21513	1.01061	0.835161	2.59317	3.08219	2.25785	817484	GO:0002213,GO:0004022,GO:0007568,GO:0008152,GO:0016491,GO:0055114	defense response to insect|alcohol dehydrogenase (NAD) activity|aging|metabolic process|oxidoreductase activity|oxidation-reduction process
AT2G29620	318.459613	76.82876527	560.0904607	7.290114044	2.865941384	1.74E-119	3.27E-117	Up	1.03368	1.18219	0.919971	7.46522	6.85198	7.11103	817512	GO:0008150	biological_process
AT2G30230	96.13110734	62.3328257	129.929389	2.084445676	1.059663773	1.96E-08	1.22E-07	Up	4.00255	4.05035	4.63232	7.34073	6.53071	7.49227	817573	GO:0008150	biological_process
AT2G30540	134.3228478	84.170744	184.4749516	2.191675431	1.132034163	7.90E-11	6.12E-10	Up	8.12111	6.14398	7.34727	11.6162	12.8359	15.5432	817603	GO:0005737,GO:0009055,GO:0015035,GO:0045454,GO:0046872,GO:0051537	cytoplasm|electron carrier activity|protein disulfide oxidoreductase activity|cell redox homeostasis|metal ion binding|2 iron, 2 sulfur cluster binding
AT2G30750	2682.703481	1500.754349	3864.652614	2.57514004	1.36465089	1.10E-142	2.86E-140	Up	29.9559	33.834	33.1183	73.6747	71.245	72.5901	817626	GO:0005506,GO:0009055,GO:0016705,GO:0020037,GO:0055114	iron ion binding|electron carrier activity|oxidoreductase activity, acting on paired donors, with incorporation or reduction of molecular oxygen|heme binding|oxidation-reduction process	path:ath00903,path:ath00945	Limonene and pinene degradation|Stilbenoid, diarylheptanoid and gingerol biosynthesis
AT2G30770	324.0211565	22.94290498	625.099408	27.24587006	4.767965657	1.21E-220	7.93E-218	Up	0.348663	0.624472	0.514337	11.5178	11.8105	11.9919	817628	GO:0005506,GO:0006952,GO:0016021,GO:0016705,GO:0020037,GO:0047720,GO:0055114	iron ion binding|defense response|integral component of membrane|oxidoreductase activity, acting on paired donors, with incorporation or reduction of molecular oxygen|heme binding|indoleacetaldoxime dehydratase activity|oxidation-reduction process	path:ath00380	Tryptophan metabolism
AT2G31020	1019.27198	621.1276408	1417.416319	2.282004899	1.190301889	2.16E-65	1.36E-63	Up	8.23207	9.01038	9.43392	16.1931	17.0563	17.9325	817653	GO:0006869,GO:0008289	lipid transport|lipid binding
AT2G31220	41.3412844	21.13098627	61.55158252	2.912858951	1.542435844	1.18E-07	6.71E-07	Up	0.526351	0.385874	0.545148	1.21292	1.2128	1.22695	817679	GO:0003677,GO:0003700,GO:0005634,GO:0006351,GO:0006355,GO:0046983	DNA binding|transcription factor activity, sequence-specific DNA binding|nucleus|transcription, DNA-templated|regulation of transcription, DNA-templated|protein dimerization activity
AT2G31690	12.18460601	6.706655046	17.66255698	2.633586618	1.39702891	0.011094976	0.028071368	Up	0.134821	0.160401	0.160989	0.521539	0.550303	0.408965	817725	GO:0004806,GO:0006629,GO:0008970,GO:0009570,GO:0010027,GO:0010150,GO:0010287,GO:0019433,GO:0047714	triglyceride lipase activity|lipid metabolic process|phosphatidylcholine 1-acylhydrolase activity|chloroplast stroma|thylakoid membrane organization|leaf senescence|plastoglobule|triglyceride catabolic process|galactolipase activity
AT2G31865	469.2752476	295.3364095	643.2140856	2.177903113	1.122939775	4.48E-27	8.65E-26	Up	5.94322	5.04159	6.54202	12.7868	12.3757	10.559	817744	GO:0004649,GO:0005975,GO:0050832	poly(ADP-ribose) glycohydrolase activity|carbohydrate metabolic process|defense response to fungus
AT2G32030	242.3443965	142.4924917	342.1963013	2.401504088	1.263938264	1.17E-24	2.04E-23	Up	8.75528	8.13286	8.40182	16.2511	17.6594	17.7916	817763	GO:0002679,GO:0008080,GO:0009693,GO:0009723,GO:0009738,GO:0009873,GO:0010200,GO:0016740,GO:0035556,GO:0050832	respiratory burst involved in defense response|N-acetyltransferase activity|ethylene biosynthetic process|response to ethylene|abscisic acid-activated signaling pathway|ethylene-activated signaling pathway|response to chitin|transferase activity|intracellular signal transduction|defense response to fungus
AT2G32190	2111.317729	1117.430831	3105.204626	2.778878602	1.47450281	1.71E-22	2.68E-21	Up	92.392	89.7031	89.7569	242.895	215.325	231.376	817778	GO:0008150,GO:0010200	biological_process|response to chitin
AT2G32210	525.3258106	328.5260066	722.1256146	2.198077473	1.136242236	9.67E-08	5.57E-07	Up	38.1245	44.6578	42.4723	85.8575	66.4608	85.5778	817780	GO:0008150	biological_process
AT2G32240	8851.990032	5179.292139	12524.68793	2.418223879	1.273947815	3.00E-178	1.34E-175	Up	60.7166	64.0161	62.9008	108.548	116.427	114.343	817784	GO:0003674,GO:0005886,GO:0009737,GO:0046686	molecular_function|plasma membrane|response to abscisic acid|response to cadmium ion
AT2G32270	653.13153	390.5036712	915.7593888	2.345072419	1.229632476	2.11E-51	9.72E-50	Up	18.1829	17.1858	17.9849	34.221	36.9075	35.9512	817787	GO:0005385,GO:0005886,GO:0016020,GO:0016021,GO:0030001,GO:0046873,GO:0055085,GO:0071577	zinc ion transmembrane transporter activity|plasma membrane|membrane|integral component of membrane|metal ion transport|metal ion transmembrane transporter activity|transmembrane transport|zinc II ion transmembrane transport
AT2G32610	155.2177811	28.34400613	282.0915562	9.952423621	3.315047895	1.26E-76	1.04E-74	Up	0.434222	0.477285	0.480401	4.37434	4.48154	4.40437	817821	GO:0000139,GO:0016020,GO:0016021,GO:0016760,GO:0030244,GO:0071555	Golgi membrane|membrane|integral component of membrane|cellulose synthase (UDP-forming) activity|cellulose biosynthetic process|cell wall organization
AT2G32620	82.03546186	1.225203912	162.8457198	132.9131569	7.054340112	6.37E-75	5.07E-73	Up	0	0.0591584	0.0197989	2.33167	2.37616	3.16527	817822	GO:0000139,GO:0016020,GO:0016021,GO:0016760,GO:0030244,GO:0071555	Golgi membrane|membrane|integral component of membrane|cellulose synthase (UDP-forming) activity|cellulose biosynthetic process|cell wall organization
AT2G32690	14.75817857	8.206557699	21.30979945	2.596679415	1.376667911	0.005066376	0.013977324	Up	0.340176	0.303266	0.202854	0.488825	0.714624	0.993401	3768391	GO:0009737,GO:0009751	response to abscisic acid|response to salicylic acid
AT2G32960	226.9679611	130.6909238	323.2449983	2.473354606	1.306469094	2.22E-24	3.80E-23	Up	4.56051	5.62745	5.19424	9.67164	11.1821	13.0424	817858	GO:0004725,GO:0016311,GO:0016787,GO:0016791,GO:0035335	protein tyrosine phosphatase activity|dephosphorylation|hydrolase activity|phosphatase activity|peptidyl-tyrosine dephosphorylation
AT2G33460	103.1880956	58.78059662	147.5955946	2.510957749	1.328237753	3.61E-13	3.34E-12	Up	1.91692	1.87839	1.63176	4.49301	3.67169	4.61979	817911	GO:0000902,GO:0007275,GO:0009860,GO:0010005,GO:0010215,GO:0016324,GO:0031122,GO:0040008	cell morphogenesis|multicellular organismal development|pollen tube growth|cortical microtubule, transverse to long axis|cellulose microfibril organization|apical plasma membrane|cytoplasmic microtubule organization|regulation of growth
AT2G33580	1397.523992	778.2895996	2016.758384	2.591269862	1.37365927	3.79E-104	5.43E-102	Up	15.7406	18.2745	16.6608	32.6732	37.0114	35.6093	817923	GO:0001653,GO:0004672,GO:0004675,GO:0005524,GO:0005886,GO:0006468,GO:0007178,GO:0008061,GO:0009506,GO:0009755,GO:0016021,GO:0031625,GO:0042803,GO:0045087,GO:0046777,GO:0071323	peptide receptor activity|protein kinase activity|transmembrane receptor protein serine/threonine kinase activity|ATP binding|plasma membrane|protein phosphorylation|transmembrane receptor protein serine/threonine kinase signaling pathway|chitin binding|plasmodesma|hormone-mediated signaling pathway|integral component of membrane|ubiquitin protein ligase binding|protein homodimerization activity|…
AT2G34180	326.8050181	164.8277549	488.7822812	2.965412479	1.568232793	1.12E-45	4.28E-44	Up	2.7983	2.8531	2.88775	8.697	8.55807	8.93164	817979	GO:0004672,GO:0004674,GO:0005524,GO:0006468,GO:0007165	protein kinase activity|protein serine/threonine kinase activity|ATP binding|protein phosphorylation|signal transduction
AT2G34330	21.0227638	8.570348073	33.47517953	3.905929987	1.965666089	2.92E-06	1.42E-05	Up	0.630355	0.428761	0.491875	1.4873	1.75296	1.98136	817995
AT2G34340	466.9046919	290.4225872	643.3867966	2.215346963	1.147532669	1.89E-29	4.09E-28	Up	13.5232	15.9548	13.7177	23.6676	28.6252	31.3766	817996	GO:0009062,GO:0009739	fatty acid catabolic process|response to gibberellin
AT2G34500	2549.513249	1240.258815	3858.767682	3.111260032	1.637498977	5.10E-84	4.94E-82	Up	29.6015	34.3033	33.6938	82.2519	85.9959	84.8615	818013	GO:0000249,GO:0004497,GO:0005506,GO:0016021,GO:0016126,GO:0016705,GO:0020037,GO:0055114	C-22 sterol desaturase activity|monooxygenase activity|iron ion binding|integral component of membrane|sterol biosynthetic process|oxidoreductase activity, acting on paired donors, with incorporation or reduction of molecular oxygen|heme binding|oxidation-reduction process	path:ath00100	Steroid biosynthesis
AT2G34655	23.11927493	9.388477395	36.85007246	3.925031814	1.972704348	1.07E-06	5.47E-06	Up	1.078	0.556468	1.6978	3.56418	5.0435	3.444	2745581
AT2G34790	1035.563836	667.3685262	1403.759146	2.103424256	1.072739868	8.98E-50	3.97E-48	Up	13.4635	14.0132	14.379	26.186	26.2829	25.3275	818044	GO:0003824,GO:0005618,GO:0007155,GO:0008762,GO:0009506,GO:0009793,GO:0010090,GO:0010197,GO:0016491,GO:0016614,GO:0045010,GO:0048765,GO:0050660,GO:0055114,GO:0071555	catalytic activity|cell wall|cell adhesion|UDP-N-acetylmuramate dehydrogenase activity|plasmodesma|embryo development ending in seed dormancy|trichome morphogenesis|polar nucleus fusion|oxidoreductase activity|oxidoreductase activity, acting on CH-OH group of donors|actin nucleation|root hair cell differentiation|flavin adenine dinucleotide binding|oxidation-reduction process|cell wall organizati…
AT2G34810	28.74862807	14.30571008	43.19154606	3.019182257	1.59415785	5.52E-06	2.58E-05	Up	0.389411	0.343083	0.344942	0.970127	0.836742	0.907608	818046	GO:0003824,GO:0008762,GO:0009611,GO:0009620,GO:0009695,GO:0009753,GO:0009867,GO:0016491,GO:0016614,GO:0050660,GO:0055114	catalytic activity|UDP-N-acetylmuramate dehydrogenase activity|response to wounding|response to fungus|jasmonic acid biosynthetic process|response to jasmonic acid|jasmonic acid mediated signaling pathway|oxidoreductase activity|oxidoreductase activity, acting on CH-OH group of donors|flavin adenine dinucleotide binding|oxidation-reduction process
AT2G34830	216.0197934	142.8132494	289.2263373	2.025206614	1.018069101	7.42E-08	4.33E-07	Up	4.37637	4.39447	5.19821	7.85494	6.05686	7.38173	818048	GO:0003700,GO:0005634,GO:0006351,GO:0006355,GO:0009555,GO:0009793,GO:0043565	transcription factor activity, sequence-specific DNA binding|nucleus|transcription, DNA-templated|regulation of transcription, DNA-templated|pollen development|embryo development ending in seed dormancy|sequence-specific DNA binding
AT2G34910	787.6188386	275.7393654	1299.498312	4.712777627	2.236577609	1.38E-168	4.82E-166	Up	9.90976	9.33927	12.4171	38.7843	42.7327	41.0538	818056	GO:0008150,GO:0048767	biological_process|root hair elongation
AT2G34920	198.7042671	129.3555888	268.0529454	2.072217735	1.0511756	3.59E-15	3.77E-14	Up	1.73329	1.68937	1.64863	2.71041	3.05733	3.06644	818057	GO:0005515,GO:0008270,GO:0009553,GO:0009555,GO:0046872	protein binding|zinc ion binding|embryo sac development|pollen development|metal ion binding
AT2G34930	10347.53511	6068.851823	14626.2184	2.410047044	1.269061308	4.36E-117	7.76E-115	Up	113.578	129.106	136.076	224.665	260.772	262.28	818058	GO:0005515,GO:0005618,GO:0050832	protein binding|cell wall|defense response to fungus
AT2G35890	60.59275077	28.5521096	92.63339195	3.24436244	1.697934997	4.05E-12	3.47E-11	Up	0.319801	0.144301	0.206785	1.36036	1.57199	1.15933	818162	GO:0004672,GO:0004683,GO:0005509,GO:0005516,GO:0005524,GO:0005634,GO:0005737,GO:0005886,GO:0006468,GO:0009738,GO:0009931,GO:0018105,GO:0035556,GO:0046777	protein kinase activity|calmodulin-dependent protein kinase activity|calcium ion binding|calmodulin binding|ATP binding|nucleus|cytoplasm|plasma membrane|protein phosphorylation|abscisic acid-activated signaling pathway|calcium-dependent protein serine/threonine kinase activity|peptidyl-serine phosphorylation|intracellular signal transduction|protein autophosphorylation	path:ath04626	Plant-pathogen interaction
AT2G35930	2636.865455	1701.472179	3572.258731	2.099510516	1.070053014	1.35E-89	1.45E-87	Up	42.634	51.3828	48.2851	76.5562	86.259	86.611	818166	GO:0004842,GO:0005488,GO:0005829,GO:0006952,GO:0009414,GO:0010200,GO:0016567,GO:0016874,GO:0051865	ubiquitin-protein transferase activity|binding|cytosol|defense response|response to water deprivation|response to chitin|protein ubiquitination|ligase activity|protein autoubiquitination
AT2G35980	5257.592465	3349.021228	7166.163703	2.139778525	1.09746148	2.25E-66	1.47E-64	Up	202.828	211.621	208.469	348.409	382.047	390.945	818171	GO:0000165,GO:0002679,GO:0003674,GO:0006612,GO:0009507,GO:0009862,GO:0009867,GO:0010150,GO:0010200,GO:0010310,GO:0010363,GO:0031348,GO:0042742,GO:0043069,GO:0050832,GO:0051607,GO:0051707	MAPK cascade|respiratory burst involved in defense response|molecular_function|protein targeting to membrane|chloroplast|systemic acquired resistance, salicylic acid mediated signaling pathway|jasmonic acid mediated signaling pathway|leaf senescence|response to chitin|regulation of hydrogen peroxide metabolic process|regulation of plant-type hypersensitive response|negative regulation of defense …
AT2G36050	50.05994215	33.22523931	66.89464498	2.013368342	1.009611135	0.000111864	0.000429871	Up	1.47693	1.34437	2.11622	2.24023	2.56836	2.89608	818178	GO:0005634,GO:0006351,GO:0009741,GO:0045892	nucleus|transcription, DNA-templated|response to brassinosteroid|negative regulation of transcription, DNA-templated
AT2G36560	10.80498831	4.202764414	17.40721221	4.141848196	2.050274678	0.000697931	0.002330442	Up	0.0822705	0.040232	0.0806107	0.26432	0.310276	0.299638	818229	GO:0003677	DNA binding
AT2G36710	8.474165217	0	16.94833043	Inf	Inf	1.74E-09	1.20E-08	Up	0	0	0	0.432504	0.358272	0.30717	818243	GO:0005576,GO:0005618,GO:0030599,GO:0042545,GO:0045330,GO:0045490	extracellular region|cell wall|pectinesterase activity|cell wall modification|aspartyl esterase activity|pectin catabolic process
AT2G36770	6.499073742	1.335083409	11.66306408	8.735831783	3.126945076	0.000321219	0.001143056	Up	0.0535185	0.024591	0.0247309	0.222489	0.19642	0.403724	818249	GO:0008152,GO:0009813,GO:0016758,GO:0043231,GO:0052696,GO:0080043,GO:0080044	metabolic process|flavonoid biosynthetic process|transferase activity, transferring hexosyl groups|intracellular membrane-bounded organelle|flavonoid glucuronidation|quercetin 3-O-glucosyltransferase activity|quercetin 7-O-glucosyltransferase activity
AT2G37130	5417.796214	2191.895274	8643.697154	3.943480904	1.979469656	0	0	Up	60.137	61.7185	57.6511	177.085	178.949	166.995	818289	GO:0004601,GO:0005829,GO:0006979,GO:0016491,GO:0020037,GO:0042744,GO:0046872,GO:0048511,GO:0050832,GO:0055114	peroxidase activity|cytosol|response to oxidative stress|oxidoreductase activity|heme binding|hydrogen peroxide catabolic process|metal ion binding|rhythmic process|defense response to fungus|oxidation-reduction process	path:ath00940	Phenylpropanoid biosynthesis
AT2G37370	59.04171655	20.92910126	97.15433184	4.642068985	2.214767962	3.06E-09	2.06E-08	Up	0.347294	0.274595	0.258646	1.78253	1.22891	1.17746	818313	GO:0003674,GO:0008150	molecular_function|biological_process
AT2G37540	199.9335756	58.31261538	341.5545359	5.857300924	2.550236016	2.48E-66	1.62E-64	Up	1.81356	2.15192	2.61373	11.0357	10.1522	10.6927	818330	GO:0008152,GO:0009860,GO:0016491,GO:0055114	metabolic process|pollen tube growth|oxidoreductase activity|oxidation-reduction process
AT2G37670	329.2983672	202.7534942	455.8432402	2.248263301	1.168811004	1.95E-21	2.91E-20	Up	2.28207	2.91889	3.01265	5.82993	5.35782	5.46732	818344	GO:0005515,GO:0048610,GO:0048868	protein binding|obsolete cellular process involved in reproduction|pollen tube development
AT2G37700	51.55785824	10.29754597	92.8181705	9.013620404	3.172106694	5.06E-26	9.37E-25	Up	0.138102	0.204989	0.154505	1.90489	1.66124	1.46178	818347	GO:0005506,GO:0006633,GO:0016021,GO:0016491,GO:0055114	iron ion binding|fatty acid biosynthetic process|integral component of membrane|oxidoreductase activity|oxidation-reduction process
AT2G37820	36.36900786	13.18601484	59.55200088	4.516300155	2.175141371	1.62E-11	1.32E-10	Up	0.612868	0.560302	0.469429	2.19191	2.40182	1.95757	818359	GO:0005575,GO:0008270,GO:0047134,GO:0055114	cellular_component|zinc ion binding|protein-disulfide reductase activity|oxidation-reduction process
AT2G38100	42.25709956	13.58250016	70.93169897	5.222285892	2.38468144	9.99E-15	1.03E-13	Up	0.333773	0.441584	0.381867	1.65713	2.07515	1.81163	818388	GO:0005215,GO:0006810,GO:0016020,GO:0016021	transporter activity|transport|membrane|integral component of membrane
AT2G38340	32.0069582	19.6976789	44.3162375	2.249820282	1.169809762	0.000363506	0.001281968	Up	0.689323	0.368135	1.2209	1.46997	1.77489	1.86932	818414	GO:0003677,GO:0003700,GO:0005634,GO:0006351,GO:0006355,GO:0009414,GO:0009651,GO:0009738,GO:0034605,GO:0044212,GO:0045893	DNA binding|transcription factor activity, sequence-specific DNA binding|nucleus|transcription, DNA-templated|regulation of transcription, DNA-templated|response to water deprivation|response to salt stress|abscisic acid-activated signaling pathway|cellular response to heat|transcription regulatory region DNA binding|positive regulation of transcription, DNA-templated
AT2G38480	172.9970028	105.8636771	240.1303284	2.268297636	1.181609957	1.44E-16	1.64E-15	Up	9.73411	8.66735	7.25847	15.6501	18.505	15.4299	818430	GO:0005886,GO:0016021	plasma membrane|integral component of membrane
AT2G38790	918.3171675	414.4494979	1422.184837	3.431503342	1.77884076	4.88E-127	1.05E-124	Up	17.085	16.6837	15.8754	51.3846	52.0438	50.9842	818461	GO:0005575,GO:0008150	cellular_component|biological_process
AT2G38823	33.52209069	13.70257825	53.34160313	3.892815073	1.960813811	4.22E-09	2.80E-08	Up	0.707644	0.36196	0.673566	1.50713	2.56462	1.87958	818465	GO:0008150	biological_process
AT2G38870	1191.237526	572.106087	1810.368964	3.164393817	1.661929158	4.98E-69	3.46E-67	Up	34.6728	42.7465	41.0234	94.9328	113.897	111.226	818471	GO:0004867,GO:0005618,GO:0006508,GO:0008233,GO:0009611,GO:0015824,GO:0050832	serine-type endopeptidase inhibitor activity|cell wall|proteolysis|peptidase activity|response to wounding|proline transport|defense response to fungus
AT2G39040	276.4687543	117.4372808	435.5002278	3.708364371	1.890783005	1.38E-54	6.85E-53	Up	3.5511	3.93807	5.41542	12.8689	14.9657	14.6191	818490	GO:0004601,GO:0005576,GO:0006979,GO:0016491,GO:0020037,GO:0042744,GO:0046872,GO:0055114	peroxidase activity|extracellular region|response to oxidative stress|oxidoreductase activity|heme binding|hydrogen peroxide catabolic process|metal ion binding|oxidation-reduction process	path:ath00940	Phenylpropanoid biosynthesis
AT2G39200	2357.300674	1383.637376	3330.963971	2.40739664	1.267473858	3.08E-118	5.61E-116	Up	31.8967	30.3733	30.8791	60.3183	61.9358	60.3736	818505	GO:0005516,GO:0005886,GO:0006952,GO:0009607,GO:0009817,GO:0010150,GO:0016020,GO:0016021	calmodulin binding|plasma membrane|defense response|response to biotic stimulus|defense response to fungus, incompatible interaction|leaf senescence|membrane|integral component of membrane
AT2G39350	630.2251976	302.6794211	957.7709741	3.164308199	1.661890123	1.87E-85	1.87E-83	Up	5.62673	6.26483	6.61264	14.3342	16.5717	16.8231	818520	GO:0005524,GO:0005886,GO:0006810,GO:0009624,GO:0010208,GO:0016020,GO:0016021,GO:0016887	ATP binding|plasma membrane|transport|response to nematode|pollen wall assembly|membrane|integral component of membrane|ATPase activity
AT2G39518	267.2622319	177.7443623	356.7801015	2.00726536	1.005231353	5.72E-18	7.07E-17	Up	21.2808	17.9799	14.2125	31.8167	31.4303	31.319	5007945	GO:0005829,GO:0005886,GO:0016021,GO:0016226,GO:0051536	cytosol|plasma membrane|integral component of membrane|iron-sulfur cluster assembly|iron-sulfur cluster binding
AT2G39690	96.71008909	31.85188474	161.5682934	5.072487696	2.34269346	1.11E-21	1.68E-20	Up	0.591941	1.0747	0.764793	3.88653	3.22289	3.15332	818552
AT2G39980	335.9585055	188.6606758	483.2563351	2.561510675	1.356994904	1.23E-36	3.61E-35	Up	4.23463	4.26617	3.99951	8.82445	9.30307	9.2064	818586	GO:0016740,GO:0016746,GO:0016747,GO:0080167	transferase activity|transferase activity, transferring acyl groups|transferase activity, transferring acyl groups other than amino-acyl groups|response to karrikin
AT2G40000	16433.41061	9435.685991	23431.13523	2.483246608	1.312227541	1.63E-158	4.99E-156	Up	257.689	285.871	282.896	550.092	584.112	578.433	818588	GO:0005737,GO:0006952,GO:0006979,GO:0009751,GO:0009816	cytoplasm|defense response|response to oxidative stress|response to salicylic acid|defense response to bacterium, incompatible interaction
AT2G40180	42.35306678	20.85045977	63.85567379	3.062554711	1.614735617	3.04E-08	1.86E-07	Up	0.453917	0.675668	0.526501	1.49113	1.54561	1.50561	818609	GO:0003824,GO:0004721,GO:0004722,GO:0005634,GO:0006470,GO:0009738,GO:0010440,GO:0016787,GO:0043169,GO:0046872	catalytic activity|phosphoprotein phosphatase activity|protein serine/threonine phosphatase activity|nucleus|protein dephosphorylation|abscisic acid-activated signaling pathway|stomatal lineage progression|hydrolase activity|cation binding|metal ion binding
AT2G40340	93.13591097	58.95110449	127.3207175	2.159768143	1.110876443	9.53E-09	6.11E-08	Up	1.60264	1.4781	1.99723	3.16618	3.36813	3.82201	818627	GO:0003677,GO:0003700,GO:0005634,GO:0006351,GO:0006355,GO:0009737,GO:0009738,GO:0010286	DNA binding|transcription factor activity, sequence-specific DNA binding|nucleus|transcription, DNA-templated|regulation of transcription, DNA-templated|response to abscisic acid|abscisic acid-activated signaling pathway|heat acclimation
AT2G40475	45.53048531	29.08217616	61.97879447	2.131160823	1.091639467	5.18E-05	0.000209715	Up	1.97699	1.49825	1.56197	2.87774	3.11084	3.04069	818642	GO:0008150	biological_process
AT2G41100	10293.10961	6190.001795	14396.21742	2.325721041	1.217678063	7.91E-169	2.79E-166	Up	184.346	189.752	190.826	325.039	332.411	351.623	818709	GO:0005509,GO:0005774,GO:0009506,GO:0009612,GO:0009646,GO:0009652	calcium ion binding|vacuolar membrane|plasmodesma|response to mechanical stimulus|response to absence of light|thigmotropism	path:ath04626	Plant-pathogen interaction
AT2G41230	13.05153824	8.354959904	17.74811658	2.124261132	1.086961125	0.039127513	0.084465742	Up	0.82713	0.879613	1.39645	1.85427	1.25917	2.46607	818722	GO:0001558,GO:0005634,GO:0005783,GO:0016021,GO:0048569,GO:0051302,GO:0071215,GO:0071367,GO:0071369	regulation of cell growth|nucleus|endoplasmic reticulum|integral component of membrane|post-embryonic organ development|regulation of cell division|cellular response to abscisic acid stimulus|cellular response to brassinosteroid stimulus|cellular response to ethylene stimulus
AT2G41410	1843.503167	1225.703195	2461.303138	2.008074344	1.005812682	8.59E-18	1.05E-16	Up	69.5177	64.2833	61.299	123.159	107.704	114.173	818739	GO:0005509,GO:0005886	calcium ion binding|plasma membrane	path:ath04626	Plant-pathogen interaction
AT2G41640	1187.960007	728.7669588	1647.153056	2.260191734	1.176445163	4.63E-70	3.32E-68	Up	13.3153	15.3043	15.4358	27.1034	30.7868	29.656	818762	GO:0010200,GO:0016740,GO:0016757	response to chitin|transferase activity|transferase activity, transferring glycosyl groups
AT2G41730	129.4891385	30.45723921	228.5210377	7.50301221	2.907469906	9.22E-21	1.32E-19	Up	3.22998	3.16819	3.96031	23.5449	23.7519	19.3673	818772	GO:0005634,GO:0005737,GO:0009061	nucleus|cytoplasm|anaerobic respiration
AT2G41970	486.4082443	194.680796	778.1356926	3.996982283	1.998911178	2.90E-96	3.65E-94	Up	4.409	4.20623	4.81871	13.9138	16.3088	16.0715	818797	GO:0001653,GO:0004672,GO:0004675,GO:0004713,GO:0005524,GO:0005886,GO:0006468,GO:0007178,GO:0009506,GO:0009755,GO:0031625,GO:0046777	peptide receptor activity|protein kinase activity|transmembrane receptor protein serine/threonine kinase activity|protein tyrosine kinase activity|ATP binding|plasma membrane|protein phosphorylation|transmembrane receptor protein serine/threonine kinase signaling pathway|plasmodesma|hormone-mediated signaling pathway|ubiquitin protein ligase binding|protein autophosphorylation
AT2G42170	7.497222429	3.173617748	11.82082711	3.724716726	1.897130709	0.009430018	0.024311139	Up	0.0562421	0.131127	0.0525662	0.310082	0.212848	0.109307	818817	GO:0008150	biological_process
AT2G42480	3.055786926	0.360876491	5.750697362	15.93536156	3.994159848	0.006104048	0.016447983	Up	0.0193923	0	0	0.113053	0.0508124	0.0348166	818848	GO:0003674,GO:0005515,GO:0008150	molecular_function|protein binding|biological_process
AT2G43230	41.04499541	25.55813205	56.53185876	2.211893211	1.145281734	8.86E-05	0.000346216	Up	0.580574	0.870338	0.73532	1.30819	1.24541	1.28029	818924	GO:0000166,GO:0004672,GO:0004713,GO:0005524,GO:0006468,GO:0016301,GO:0016310,GO:0016740,GO:0016772	nucleotide binding|protein kinase activity|protein tyrosine kinase activity|ATP binding|protein phosphorylation|kinase activity|phosphorylation|transferase activity|transferase activity, transferring phosphorus-containing groups
AT2G43480	81.81531564	46.49636565	117.1342656	2.519213362	1.332973315	8.97E-11	6.92E-10	Up	1.71492	1.75458	1.23887	3.4644	3.3893	3.76408	818949	GO:0004601,GO:0005576,GO:0006979,GO:0020037,GO:0046872,GO:0055114	peroxidase activity|extracellular region|response to oxidative stress|heme binding|metal ion binding|oxidation-reduction process	path:ath00940	Phenylpropanoid biosynthesis
AT2G43570	1274.014495	656.0505752	1891.978415	2.8838911	1.528016687	7.83E-120	1.48E-117	Up	26.6172	27.6877	28.4328	65.0045	72.1258	70.6625	818959	GO:0004568,GO:0005975,GO:0006032,GO:0008061,GO:0009505,GO:0009627,GO:0016998,GO:0048046	chitinase activity|carbohydrate metabolic process|chitin catabolic process|chitin binding|plant-type cell wall|systemic acquired resistance|cell wall macromolecule catabolic process|apoplast	path:ath00520	Amino sugar and nucleotide sugar metabolism
AT2G43590	5001.624003	2022.117042	7981.130964	3.946918401	1.980726693	0	0	Up	76.7849	77.4564	82.1308	260.46	283.076	286.953	818961	GO:0004568,GO:0005975,GO:0006032,GO:0008061,GO:0016998	chitinase activity|carbohydrate metabolic process|chitin catabolic process|chitin binding|cell wall macromolecule catabolic process	path:ath00520	Amino sugar and nucleotide sugar metabolism
AT2G43600	14.10472874	6.820905366	21.38855211	3.135735061	1.648803671	0.001166733	0.003713958	Up	0.301026	0.207187	0.416687	0.895214	1.1958	0.546199	818962	GO:0004568,GO:0005975,GO:0006032,GO:0008061,GO:0016998	chitinase activity|carbohydrate metabolic process|chitin catabolic process|chitin binding|cell wall macromolecule catabolic process	path:ath00520	Amino sugar and nucleotide sugar metabolism
AT2G43610	6022.834467	2990.757423	9054.91151	3.027631543	1.598189643	4.84E-219	3.02E-216	Up	124.305	128.191	128.474	331.695	335.266	329.209	818963	GO:0004568,GO:0005886,GO:0005975,GO:0006032,GO:0008061,GO:0016998	chitinase activity|plasma membrane|carbohydrate metabolic process|chitin catabolic process|chitin binding|cell wall macromolecule catabolic process	path:ath00520	Amino sugar and nucleotide sugar metabolism
AT2G43620	382.0458472	169.9605149	594.1311794	3.495701221	1.805581882	2.11E-58	1.15E-56	Up	7.60012	7.81397	7.74911	21.8586	20.5224	22.4876	818964	GO:0002679,GO:0004568,GO:0005975,GO:0006032,GO:0006865,GO:0008061,GO:0010200,GO:0015824,GO:0016998,GO:0048046	respiratory burst involved in defense response|chitinase activity|carbohydrate metabolic process|chitin catabolic process|amino acid transport|chitin binding|response to chitin|proline transport|cell wall macromolecule catabolic process|apoplast	path:ath00520	Amino sugar and nucleotide sugar metabolism
AT2G43870	112.2185128	54.99972776	169.4372978	3.080693391	1.623255104	3.01E-19	4.00E-18	Up	1.34746	1.63979	1.61086	4.91688	4.99245	3.93012	818991	GO:0004650,GO:0005576,GO:0005975,GO:0008152,GO:0016787,GO:0016798,GO:0071555	polygalacturonase activity|extracellular region|carbohydrate metabolic process|metabolic process|hydrolase activity|hydrolase activity, acting on glycosyl bonds|cell wall organization
AT2G43880	228.0073563	104.7690014	351.2457112	3.352572866	1.745268688	1.30E-40	4.34E-39	Up	3.26929	3.68875	3.30606	10.2851	12.1644	11.5365	818992	GO:0004650,GO:0005576,GO:0005975,GO:0008152,GO:0016787,GO:0016798,GO:0071555	polygalacturonase activity|extracellular region|carbohydrate metabolic process|metabolic process|hydrolase activity|hydrolase activity, acting on glycosyl bonds|cell wall organization
AT2G44070	364.7258069	225.8278479	503.6237659	2.230122505	1.157122962	8.93E-29	1.86E-27	Up	8.89758	12.3042	10.0217	21.4652	19.5245	21.1956	819013	GO:0003743,GO:0005085,GO:0005737,GO:0005851,GO:0006413,GO:0006446,GO:0016740,GO:0043547,GO:0044237,GO:0045947,GO:0050790	translation initiation factor activity|guanyl-nucleotide exchange factor activity|cytoplasm|eukaryotic translation initiation factor 2B complex|translational initiation|regulation of translational initiation|transferase activity|positive regulation of GTPase activity|cellular metabolic process|negative regulation of translational initiation|regulation of catalytic activity	path:ath03013	RNA transport
AT2G44110	975.1558322	403.3617561	1546.949908	3.835142735	1.939280272	1.01E-153	2.95E-151	Up	10.2709	10.3245	9.93861	32.3366	30.0012	31.1774	819017	GO:0005516,GO:0006952,GO:0009607,GO:0010054,GO:0016020,GO:0016021,GO:0048765,GO:0048767	calmodulin binding|defense response|response to biotic stimulus|trichoblast differentiation|membrane|integral component of membrane|root hair cell differentiation|root hair elongation
AT2G44130	2984.641146	1695.734784	4273.547508	2.520174468	1.333523613	1.41E-142	3.62E-140	Up	44.8037	52.1909	56.1238	96.4651	110.132	115.949	819019	GO:0005515,GO:0005829,GO:2000762	protein binding|cytosol|regulation of phenylpropanoid metabolic process
AT2G44220	6.198666233	1.534054538	10.86327793	7.081415725	2.824037814	0.003440268	0.009875121	Up	0	0.056638	0.02848	0.279476	0.280166	0.143984	819030
AT2G44370	264.4061045	148.0901532	380.7220558	2.570880289	1.362262434	9.39E-30	2.05E-28	Up	5.11555	6.73383	5.23613	11.6322	13.0662	13.9766	819044	GO:0006857,GO:0006865,GO:0047134,GO:0055114	oligopeptide transport|amino acid transport|protein-disulfide reductase activity|oxidation-reduction process
AT2G44390	11.72188353	5.485821958	17.9579451	3.27351949	1.710842569	0.002398149	0.007159051	Up	0.249004	0.0813514	0.244172	0.848729	0.495521	0.765249	819046	GO:0047134,GO:0055114	protein-disulfide reductase activity|oxidation-reduction process
AT2G44490	2588.815851	1664.830736	3512.800967	2.110004874	1.077246331	2.33E-90	2.55E-88	Up	31.7139	31.689	32.2637	62.6187	62.7321	62.2191	819056	GO:0004553,GO:0005777,GO:0005975,GO:0008422,GO:0009617,GO:0009682,GO:0009817,GO:0009941,GO:0016020,GO:0019137,GO:0019760,GO:0042344,GO:0042742,GO:0052544	hydrolase activity, hydrolyzing O-glycosyl compounds|peroxisome|carbohydrate metabolic process|beta-glucosidase activity|response to bacterium|induced systemic resistance|defense response to fungus, incompatible interaction|chloroplast envelope|membrane|thioglucosidase activity|glucosinolate metabolic process|indole glucosinolate catabolic process|defense response to bacterium|defense response by…	path:ath00500,path:ath00460,path:ath00940	Starch and sucrose metabolism|Cyanoamino acid metabolism|Phenylpropanoid biosynthesis
AT2G45220	1561.893884	784.6725831	2339.115186	2.981007921	1.575800209	6.95E-143	1.83E-140	Up	18.6517	22.3833	19.9974	47.7929	50.6151	52.6436	819130	GO:0004857,GO:0005576,GO:0005618,GO:0009617,GO:0009620,GO:0016020,GO:0016787,GO:0030599,GO:0042545,GO:0045330,GO:0045490,GO:0050829	enzyme inhibitor activity|extracellular region|cell wall|response to bacterium|response to fungus|membrane|hydrolase activity|pectinesterase activity|cell wall modification|aspartyl esterase activity|pectin catabolic process|defense response to Gram-negative bacterium	path:ath00040,path:ath00500	Pentose and glucuronate interconversions|Starch and sucrose metabolism
AT2G45750	951.1087211	538.0241422	1364.1933	2.535561499	1.342305267	1.37E-77	1.14E-75	Up	8.30014	11.1508	9.64347	18.7262	22.7533	22.3272	819183	GO:0005768,GO:0005774,GO:0005789,GO:0005802,GO:0008168,GO:0008757,GO:0016021,GO:0032259	endosome|vacuolar membrane|endoplasmic reticulum membrane|trans-Golgi network|methyltransferase activity|S-adenosylmethionine-dependent methyltransferase activity|integral component of membrane|methylation
AT2G45890	278.9305819	116.9817364	440.8794273	3.768788538	1.914100849	6.48E-56	3.34E-54	Up	2.21026	2.82962	3.27015	9.12176	10.0328	10.0413	819197	GO:0005089,GO:0005515,GO:0005737,GO:0005886,GO:0009531,GO:0009664,GO:0010413,GO:0043547,GO:0045492,GO:0048767	Rho guanyl-nucleotide exchange factor activity|protein binding|cytoplasm|plasma membrane|secondary cell wall|plant-type cell wall organization|glucuronoxylan metabolic process|positive regulation of GTPase activity|xylan biosynthetic process|root hair elongation
AT2G46494	8.246350039	0.305936743	16.18676333	52.90885687	5.725437343	2.05E-07	1.14E-06	Up	0	0.0556409	0	0.87201	0.686895	0.435161	10723138	GO:0005515,GO:0008270,GO:0016021,GO:0016567	protein binding|zinc ion binding|integral component of membrane|protein ubiquitination
AT2G46510	5516.805316	3582.903329	7450.707303	2.079516699	1.05624827	3.10E-91	3.50E-89	Up	66.7945	75.8799	73.252	127.457	139.737	135.824	819262	GO:0003677,GO:0003700,GO:0005634,GO:0006351,GO:0006355,GO:0009611,GO:0009737,GO:0009738,GO:0046983	DNA binding|transcription factor activity, sequence-specific DNA binding|nucleus|transcription, DNA-templated|regulation of transcription, DNA-templated|response to wounding|response to abscisic acid|abscisic acid-activated signaling pathway|protein dimerization activity
AT2G46740	1849.982779	1204.007586	2495.957972	2.073041732	1.05174916	2.74E-73	2.13E-71	Up	26.2484	28.6922	30.7966	49.2708	51.5459	51.8403	819287	GO:0000041,GO:0003824,GO:0003885,GO:0005618,GO:0008762,GO:0010359,GO:0016020,GO:0016491,GO:0016614,GO:0019853,GO:0050105,GO:0050660,GO:0055114	transition metal ion transport|catalytic activity|D-arabinono-1,4-lactone oxidase activity|cell wall|UDP-N-acetylmuramate dehydrogenase activity|regulation of anion channel activity|membrane|oxidoreductase activity|oxidoreductase activity, acting on CH-OH group of donors|L-ascorbic acid biosynthetic process|L-gulonolactone oxidase activity|flavin adenine dinucleotide binding|oxidation-reduction p…
AT2G46860	162.570291	72.03928606	253.1012959	3.513378738	1.812859106	2.19E-32	5.37E-31	Up	3.41368	2.97163	3.17411	9.97916	10.2073	10.0291	819299	GO:0000287,GO:0004427,GO:0005737,GO:0006796	magnesium ion binding|inorganic diphosphatase activity|cytoplasm|phosphate-containing compound metabolic process	path:ath00190	Oxidative phosphorylation
AT2G46950	65.14248974	19.12326187	111.1617176	5.812905685	2.539259501	6.60E-24	1.10E-22	Up	0.405751	0.410228	0.411847	2.1427	1.9112	2.16403	819309	GO:0004497,GO:0005506,GO:0009055,GO:0016491,GO:0016705,GO:0020037,GO:0046872,GO:0055114	monooxygenase activity|iron ion binding|electron carrier activity|oxidoreductase activity|oxidoreductase activity, acting on paired donors, with incorporation or reduction of molecular oxygen|heme binding|metal ion binding|oxidation-reduction process
AT2G47140	569.7206092	251.5460644	887.8951541	3.529751722	1.81956671	3.91E-93	4.58E-91	Up	10.2273	11.108	10.3388	30.0267	34.8672	34.7818	819327	GO:0008152,GO:0016491	metabolic process|oxidoreductase activity
AT2G47240	81.41660401	48.77587492	114.0573331	2.338396457	1.225519549	1.71E-09	1.18E-08	Up	0.937741	0.67124	0.627641	1.40197	1.53328	1.43546	819337	GO:0001676,GO:0003824,GO:0004467,GO:0005524,GO:0005783,GO:0006631,GO:0008152,GO:0010025,GO:0010143,GO:0031957	long-chain fatty acid metabolic process|catalytic activity|long-chain fatty acid-CoA ligase activity|ATP binding|endoplasmic reticulum|fatty acid metabolic process|metabolic process|wax biosynthetic process|cutin biosynthetic process|very long-chain fatty acid-CoA ligase activity	path:ath01212,path:ath00061,path:ath00071,path:ath04146	Fatty acid metabolism|Fatty acid biosynthesis|Fatty acid degradation|Peroxisome
AT2G47520	226.6367178	80.8874983	372.3859374	4.603751448	2.202809946	3.86E-33	9.86E-32	Up	3.09713	4.07756	3.60897	14.1621	13.4008	16.8075	819365	GO:0003677,GO:0003700,GO:0005634,GO:0006351,GO:0006355,GO:0009873,GO:0034059	DNA binding|transcription factor activity, sequence-specific DNA binding|nucleus|transcription, DNA-templated|regulation of transcription, DNA-templated|ethylene-activated signaling pathway|response to anoxia
AT2G47530	168.3625058	81.4951401	255.2298714	3.131841618	1.647011255	7.78E-29	1.63E-27	Up	7.08717	7.07021	5.2879	12.3578	12.6658	12.9116	819366	GO:0008150	biological_process
AT2G47540	631.8812476	193.7007613	1070.061734	5.524303191	2.465792501	4.04E-167	1.36E-164	Up	14.2653	15.174	15.2352	75.0388	73.8243	77.4935	819367	GO:0008150,GO:0048765	biological_process|root hair cell differentiation
AT2G47550	1499.36711	617.366911	2381.367309	3.857296636	1.947590097	5.58E-157	1.67E-154	Up	12.9448	13.8127	13.0525	42.688	43.8898	45.285	819368	GO:0004857,GO:0005576,GO:0005618,GO:0030599,GO:0042545,GO:0045330,GO:0045490	enzyme inhibitor activity|extracellular region|cell wall|pectinesterase activity|cell wall modification|aspartyl esterase activity|pectin catabolic process	path:ath00040,path:ath00500	Pentose and glucuronate interconversions|Starch and sucrose metabolism
AT2G47670	36.79474001	23.18636572	50.4031143	2.173825554	1.120236171	0.000196741	0.000726314	Up	1.7164	1.3593	1.70237	2.54841	2.89507	2.90879	819380	GO:0004857,GO:0010214,GO:0030599,GO:0043086,GO:0046910	enzyme inhibitor activity|seed coat development|pectinesterase activity|negative regulation of catalytic activity|pectinesterase inhibitor activity
AT2G47800	3196.947354	2039.665878	4354.22883	2.134775542	1.094084388	8.62E-101	1.16E-98	Up	16.933	20.1188	19.8056	31.9587	35.4293	35.2637	819392	GO:0000325,GO:0005524,GO:0005773,GO:0005774,GO:0005794,GO:0005886,GO:0006810,GO:0006855,GO:0008559,GO:0009414,GO:0009506,GO:0009611,GO:0009624,GO:0010118,GO:0016021,GO:0016887,GO:0042626,GO:0055085	plant-type vacuole|ATP binding|vacuole|vacuolar membrane|Golgi apparatus|plasma membrane|transport|drug transmembrane transport|xenobiotic-transporting ATPase activity|response to water deprivation|plasmodesma|response to wounding|response to nematode|stomatal movement|integral component of membrane|ATPase activity|ATPase activity, coupled to transmembrane movement of substances|transmembrane tra…
AT2G47810	20.72609675	13.69529354	27.75689997	2.026747356	1.019166261	0.025486171	0.058349918	Up	0.821951	0.601967	0.756197	0.762291	1.78201	1.15883	819393	GO:0003700,GO:0005634,GO:0006351,GO:0006355,GO:0043565,GO:0046982	transcription factor activity, sequence-specific DNA binding|nucleus|transcription, DNA-templated|regulation of transcription, DNA-templated|sequence-specific DNA binding|protein heterodimerization activity
AT3G01175	49.02863249	17.56696252	80.49030246	4.581913484	2.195950218	9.53E-15	9.79E-14	Up	0.517539	0.701431	0.497929	1.93491	2.15412	2.38151	820400	GO:0003735,GO:0005622,GO:0005840,GO:0006412,GO:0008150	structural constituent of ribosome|intracellular|ribosome|translation|biological_process
AT3G01290	6566.019646	3622.608048	9509.431243	2.625023496	1.392330336	2.93E-200	1.65E-197	Up	134.113	136.926	129.006	299.545	305.874	295.919	821309	GO:0005739,GO:0005773,GO:0005774,GO:0005886,GO:0009506,GO:0016020,GO:0050832	mitochondrion|vacuole|vacuolar membrane|plasma membrane|plasmodesma|membrane|defense response to fungus
AT3G01345	1415.28356	6.40800301	2824.159117	440.72375	8.783730833	0	0	Up	0.243709	0.213671	0.431733	109.859	114.668	106.559	2745868	GO:0004553,GO:0004565,GO:0005773,GO:0005975,GO:0008152	hydrolase activity, hydrolyzing O-glycosyl compounds|beta-galactosidase activity|vacuole|carbohydrate metabolic process|metabolic process
AT3G01600	34.30801266	7.183238799	61.43278651	8.552240602	3.096302441	2.12E-17	2.52E-16	Up	0.228935	0.120564	0.151367	1.36526	1.12913	1.5891	819872	GO:0003677,GO:0003700,GO:0005634,GO:0006351,GO:0006355	DNA binding|transcription factor activity, sequence-specific DNA binding|nucleus|transcription, DNA-templated|regulation of transcription, DNA-templated
AT3G02040	1198.992065	789.7252846	1608.258846	2.036478858	1.026076837	6.89E-55	3.46E-53	Up	18.9933	20.2065	22.3482	34.9172	36.4959	35.9134	821175	GO:0000287,GO:0006071,GO:0006629,GO:0008081,GO:0008889,GO:0009507,GO:0009536,GO:0030643,GO:0046686	magnesium ion binding|glycerol metabolic process|lipid metabolic process|phosphoric diester hydrolase activity|glycerophosphodiester phosphodiesterase activity|chloroplast|plastid|cellular phosphate ion homeostasis|response to cadmium ion
AT3G02150	287.3099765	163.6560338	410.9639193	2.511144318	1.328344944	1.13E-30	2.57E-29	Up	4.69025	4.90433	5.71165	10.5953	10.7063	10.7636	821061	GO:0003677,GO:0003700,GO:0005634,GO:0006351,GO:0006355,GO:0009507,GO:0009965,GO:0030154,GO:0031347,GO:0045962,GO:0048366	DNA binding|transcription factor activity, sequence-specific DNA binding|nucleus|transcription, DNA-templated|regulation of transcription, DNA-templated|chloroplast|leaf morphogenesis|cell differentiation|regulation of defense response|positive regulation of development, heterochronic|leaf development
AT3G02430	2.386376258	0	4.772752517	Inf	Inf	0.0048229	0.013384438	Up	0	0	0	0.236055	0.214275	0.293318	821304
AT3G02670	10.80813926	6.517882506	15.09839601	2.316457223	1.211920041	0.036643174	0.079823628	Up	0.586245	0.245228	0.826065	0.646757	1.15244	1.26123	821280
AT3G02840	942.4497332	590.6752422	1294.224224	2.191092722	1.131650537	4.61E-33	1.17E-31	Up	19.1715	24.2956	19.7438	37.0251	43.7777	40.7125	821225	GO:0005488,GO:0005634,GO:0005737,GO:0006612,GO:0009693,GO:0010193,GO:0010200,GO:0010363,GO:0030968,GO:0043069,GO:0050832,GO:0052542	binding|nucleus|cytoplasm|protein targeting to membrane|ethylene biosynthetic process|response to ozone|response to chitin|regulation of plant-type hypersensitive response|endoplasmic reticulum unfolded protein response|negative regulation of programmed cell death|defense response to fungus|defense response by callose deposition
AT3G03280	87.62854625	43.67765749	131.579435	3.01251126	1.590966634	9.31E-09	5.97E-08	Up	2.02514	3.90573	2.57997	7.76893	7.33435	5.93898	821302
AT3G03500	171.7067429	30.76648052	312.6470053	10.16193598	3.345103375	1.51E-85	1.52E-83	Up	1.99831	1.30475	0.385831	14.0075	13.0565	14.8514	821247	GO:0004536,GO:0006308,GO:0016788,GO:0016888,GO:0043229	deoxyribonuclease activity|DNA catabolic process|hydrolase activity, acting on ester bonds|endodeoxyribonuclease activity, producing 5'-phosphomonoesters|intracellular organelle
AT3G03700	42.49581055	27.52733375	57.46428736	2.087535534	1.061800755	0.000159199	0.000596088	Up	0.833985	0.912235	0.948675	2.07966	1.4604	1.78482	821183	GO:0008150,GO:0016020,GO:0016021	biological_process|membrane|integral component of membrane
AT3G03800	36.14067795	13.91530408	58.36605182	4.194378469	2.068457045	3.24E-10	2.39E-09	Up	0.187134	0.43918	0.146558	0.984148	1.25991	1.21171	821141	GO:0000149,GO:0005484,GO:0005515,GO:0005886,GO:0006886,GO:0006887,GO:0006906,GO:0012505,GO:0016020,GO:0016021,GO:0016192,GO:0031201,GO:0048278	SNARE binding|SNAP receptor activity|protein binding|plasma membrane|intracellular protein transport|exocytosis|vesicle fusion|endomembrane system|membrane|integral component of membrane|vesicle-mediated transport|SNARE complex|vesicle docking	path:ath04130	SNARE interactions in vesicular transport
AT3G04320	442.9121979	282.6048394	603.2195563	2.134498325	1.09389703	8.09E-31	1.85E-29	Up	15.7509	18.4613	17.005	30.7757	30.9507	31.722	819587	GO:0004866,GO:0006508,GO:0008233,GO:0010951	endopeptidase inhibitor activity|proteolysis|peptidase activity|negative regulation of endopeptidase activity
AT3G04330	32.14900568	3.428985567	60.8690258	17.75132167	4.149854539	2.25E-22	3.51E-21	Up	0.086425	0.360533	0.453277	3.8181	3.64657	3.57177	819588	GO:0004866,GO:0006508,GO:0008233,GO:0010951	endopeptidase inhibitor activity|proteolysis|peptidase activity|negative regulation of endopeptidase activity
AT3G04360	19.31421436	10.90941946	27.71900927	2.54083266	1.345301362	0.001883446	0.005769561	Up	0.210158	0.308793	0.154772	0.521315	0.385835	0.848064	819591	GO:0005515	protein binding
AT3G04420	95.40057404	50.49248354	140.3086645	2.778802996	1.474463558	1.97E-14	1.99E-13	Up	1.85984	1.7812	1.50307	3.84789	3.73296	3.43874	819597	GO:0003677,GO:0003700,GO:0005634,GO:0006351,GO:0006355	DNA binding|transcription factor activity, sequence-specific DNA binding|nucleus|transcription, DNA-templated|regulation of transcription, DNA-templated
AT3G05770	183.0502107	116.5872379	249.5131836	2.140141478	1.097706172	2.13E-10	1.59E-09	Up	2.70588	2.72407	2.40118	4.77874	4.12441	5.73177	819746	GO:0048868	pollen tube development
AT3G05860	33.89972795	13.15939921	54.64005669	4.152169548	2.053865355	1.08E-09	7.61E-09	Up	0.357129	0.788069	0.10549	1.64489	1.63692	1.84292	819755	GO:0003677,GO:0003700,GO:0005634,GO:0006351,GO:0006355,GO:0046983	DNA binding|transcription factor activity, sequence-specific DNA binding|nucleus|transcription, DNA-templated|regulation of transcription, DNA-templated|protein dimerization activity
AT3G06210	621.1616097	375.9237655	866.3994539	2.304721152	1.20459221	2.48E-47	9.95E-46	Up	5.5689	6.53388	5.85649	11.5012	12.1068	11.9975	819795	GO:0005488,GO:0005515,GO:0005575,GO:0008150,GO:0048573	binding|protein binding|cellular_component|biological_process|photoperiodism, flowering
AT3G06460	117.8048077	10.70899139	224.900624	21.00110233	4.392393151	3.16E-81	2.90E-79	Up	0.69233	0.989828	0.372736	10.0982	11.916	13.6137	819823	GO:0016021,GO:0016126,GO:0046520	integral component of membrane|sterol biosynthetic process|sphingoid biosynthetic process
AT3G07000	196.926555	121.51904	272.33407	2.24108148	1.164195103	4.71E-18	5.85E-17	Up	3.10512	2.75468	2.62291	5.82747	6.36066	5.69624	819885	GO:0005515,GO:0008270,GO:0035556,GO:0047134,GO:0055114	protein binding|zinc ion binding|intracellular signal transduction|protein-disulfide reductase activity|oxidation-reduction process
AT3G07070	235.8268454	95.81965128	375.8340394	3.922306483	1.97170227	1.55E-51	7.18E-50	Up	1.63092	1.91034	2.06294	7.49032	7.00195	7.66891	819893	GO:0001653,GO:0004672,GO:0004675,GO:0005524,GO:0005886,GO:0006468,GO:0007178,GO:0009506,GO:0009755,GO:0031625,GO:0046777	peptide receptor activity|protein kinase activity|transmembrane receptor protein serine/threonine kinase activity|ATP binding|plasma membrane|protein phosphorylation|transmembrane receptor protein serine/threonine kinase signaling pathway|plasmodesma|hormone-mediated signaling pathway|ubiquitin protein ligase binding|protein autophosphorylation
AT3G07090	2916.287078	1844.726854	3987.847302	2.161754893	1.112202955	5.29E-101	7.15E-99	Up	73.1379	75.8859	76.3525	143.604	138.872	144.542	819895	GO:0005634,GO:0005737,GO:0008150	nucleus|cytoplasm|biological_process
AT3G07340	1215.155268	790.5423411	1639.768195	2.074231967	1.052577244	8.14E-59	4.47E-57	Up	18.3203	19.0447	18.6034	33.3571	34.3474	33.4547	819922	GO:0003677,GO:0003700,GO:0005634,GO:0006351,GO:0006355,GO:0046983	DNA binding|transcription factor activity, sequence-specific DNA binding|nucleus|transcription, DNA-templated|regulation of transcription, DNA-templated|protein dimerization activity
AT3G07420	502.9639028	329.7424689	676.1853368	2.050646794	1.036079022	1.12E-30	2.56E-29	Up	5.49675	6.26431	5.90643	10.5883	10.2087	10.9308	819930	GO:0000166,GO:0004812,GO:0004816,GO:0005524,GO:0005737,GO:0005739,GO:0006418,GO:0006421,GO:0009507	nucleotide binding|aminoacyl-tRNA ligase activity|asparagine-tRNA ligase activity|ATP binding|cytoplasm|mitochondrion|tRNA aminoacylation for protein translation|asparaginyl-tRNA aminoacylation|chloroplast	path:ath00970	Aminoacyl-tRNA biosynthesis
AT3G07490	119.6551206	48.01229466	191.2979466	3.984353341	1.994345594	5.90E-26	1.09E-24	Up	3.3495	2.40778	2.23502	8.70952	12.5874	10.6492	819937	GO:0005509,GO:0005777	calcium ion binding|peroxisome	path:ath04626	Plant-pathogen interaction
AT3G07900	165.0180175	88.16579563	241.8702394	2.74335685	1.455942297	8.31E-22	1.27E-20	Up	2.26879	1.70829	1.78165	4.96872	4.47083	4.94282	819981	GO:0008152,GO:0009507,GO:0016740,GO:0016757,GO:0048765	metabolic process|chloroplast|transferase activity|transferase activity, transferring glycosyl groups|root hair cell differentiation
AT3G08970	203.4868834	71.36955894	335.6042079	4.702343868	2.233380043	2.27E-55	1.15E-53	Up	1.64784	1.45001	1.46224	5.95841	6.24615	6.67623	820049	GO:0005788,GO:0006457,GO:0009408,GO:0009506,GO:0009644,GO:0009688,GO:0009860,GO:0010286,GO:0016491,GO:0034605,GO:0042542,GO:0055114	endoplasmic reticulum lumen|protein folding|response to heat|plasmodesma|response to high light intensity|abscisic acid biosynthetic process|pollen tube growth|heat acclimation|oxidoreductase activity|cellular response to heat|response to hydrogen peroxide|oxidation-reduction process
AT3G09020	384.7314839	249.0599086	520.4030591	2.089469405	1.063136634	3.67E-26	6.82E-25	Up	8.50689	9.16751	8.53347	15.4232	15.2121	16.4194	820054	GO:0000165,GO:0002679,GO:0005795,GO:0006612,GO:0008378,GO:0009595,GO:0009697,GO:0009862,GO:0009867,GO:0010200,GO:0010310,GO:0010363,GO:0016740,GO:0031348,GO:0035556,GO:0042742,GO:0043900,GO:0045088,GO:0050832	MAPK cascade|respiratory burst involved in defense response|Golgi stack|protein targeting to membrane|galactosyltransferase activity|detection of biotic stimulus|salicylic acid biosynthetic process|systemic acquired resistance, salicylic acid mediated signaling pathway|jasmonic acid mediated signaling pathway|response to chitin|regulation of hydrogen peroxide metabolic process|regulation of plant…	path:ath00603	Glycosphingolipid biosynthesis - globo series
AT3G09220	2811.690589	1715.218267	3908.16291	2.278522206	1.188098431	1.69E-94	2.01E-92	Up	35.1837	36.7797	37.1679	63.9973	69.5902	65.5702	820078	GO:0005507,GO:0016491,GO:0046274,GO:0048046,GO:0052716,GO:0055114	copper ion binding|oxidoreductase activity|lignin catabolic process|apoplast|hydroquinone:oxygen oxidoreductase activity|oxidation-reduction process
AT3G09330	83.53885414	39.73477086	127.3429374	3.204823752	1.680245019	6.98E-16	7.67E-15	Up	1.45796	1.0675	0.845928	2.42693	3.30379	3.08999	820089	GO:0003333,GO:0005774,GO:0015171,GO:0016020,GO:0016021	amino acid transmembrane transport|vacuolar membrane|amino acid transmembrane transporter activity|membrane|integral component of membrane
AT3G09440	5717.832653	3547.564328	7888.100979	2.223525848	1.152849176	4.07E-134	9.64E-132	Up	59.2637	64.4018	64.5963	115.843	121.041	125.212	820102	GO:0002020,GO:0005524,GO:0005618,GO:0005773,GO:0005774,GO:0005794,GO:0005829,GO:0005886,GO:0006950,GO:0009408,GO:0009506,GO:0009507,GO:0009615,GO:0016363,GO:0022626,GO:0046686,GO:0048046,GO:0080167	protease binding|ATP binding|cell wall|vacuole|vacuolar membrane|Golgi apparatus|cytosol|plasma membrane|response to stress|response to heat|plasmodesma|chloroplast|response to virus|nuclear matrix|cytosolic ribosome|response to cadmium ion|apoplast|response to karrikin	path:ath03040,path:ath04141,path:ath04144	Spliceosome|Protein processing in endoplasmic reticulum|Endocytosis
AT3G09925	1251.821372	384.6909855	2118.951759	5.50819187	2.461578815	9.06E-270	8.94E-267	Up	22.9546	23.0305	23.6195	102.548	108.453	108.779	820153	GO:0008150	biological_process
AT3G10116	3.064539341	0.613330427	5.515748254	8.993110422	3.168820183	0.022093584	0.051519765	Up	0	0.107152	0.106585	0.179963	0.643346	0.558458	820174	GO:0008150,GO:0010215,GO:0016049,GO:0031225	biological_process|cellulose microfibril organization|cell growth|anchored component of membrane
AT3G10590	2.540993536	0	5.081987071	Inf	Inf	0.003230816	0.009343032	Up	0	0	0	0.337553	0.271706	0.0698045	820227	GO:0003677,GO:0003682,GO:0003700,GO:0005634,GO:0006355	DNA binding|chromatin binding|transcription factor activity, sequence-specific DNA binding|nucleus|regulation of transcription, DNA-templated
AT3G10710	497.4347361	144.9399857	849.9294865	5.864009733	2.551887498	6.89E-124	1.42E-121	Up	3.2734	3.05343	3.1327	14.9872	17.3593	15.1976	820240	GO:0004857,GO:0005618,GO:0016021,GO:0030599,GO:0042545,GO:0045330,GO:0045490	enzyme inhibitor activity|cell wall|integral component of membrane|pectinesterase activity|cell wall modification|aspartyl esterase activity|pectin catabolic process
AT3G10720	2594.629617	1190.805823	3998.453411	3.357771128	1.747503897	7.12E-222	4.82E-219	Up	20.4199	22.7452	23.458	57.6094	59.4297	62.433	820241	GO:0004857,GO:0005576,GO:0005618,GO:0016787,GO:0030599,GO:0042545,GO:0043086,GO:0045330,GO:0045490	enzyme inhibitor activity|extracellular region|cell wall|hydrolase activity|pectinesterase activity|cell wall modification|negative regulation of catalytic activity|aspartyl esterase activity|pectin catabolic process	path:ath00040,path:ath00500	Pentose and glucuronate interconversions|Starch and sucrose metabolism
AT3G10740	3125.236273	1667.284031	4583.188516	2.748894868	1.458851732	8.10E-172	3.04E-169	Up	26.9228	26.7667	27.1209	66.8922	67.1491	65.6444	820243	GO:0005578,GO:0005773,GO:0009044,GO:0009505,GO:0045493,GO:0046373,GO:0046556,GO:0048046	proteinaceous extracellular matrix|vacuole|xylan 1,4-beta-xylosidase activity|plant-type cell wall|xylan catabolic process|L-arabinose metabolic process|alpha-L-arabinofuranosidase activity|apoplast	path:ath00520	Amino sugar and nucleotide sugar metabolism
AT3G10986	52.68442769	22.86877345	82.50008193	3.607542928	1.851016562	2.05E-12	1.79E-11	Up	1.44503	1.1046	1.11134	4.12807	5.10555	5.34851	6240409
AT3G11020	176.4461886	99.63030121	253.262076	2.542018572	1.345974571	2.05E-19	2.75E-18	Up	3.1086	2.56822	2.98336	5.54256	7.38265	7.43281	820273	GO:0003677,GO:0003700,GO:0005634,GO:0006351,GO:0006355,GO:0009555,GO:0010286,GO:0044212	DNA binding|transcription factor activity, sequence-specific DNA binding|nucleus|transcription, DNA-templated|regulation of transcription, DNA-templated|pollen development|heat acclimation|transcription regulatory region DNA binding
AT3G12540	252.1582669	92.10868227	412.2078515	4.475233402	2.161962927	3.38E-63	2.02E-61	Up	1.74662	2.14139	1.79372	7.37131	8.25815	8.66843	820433	GO:0048765	root hair cell differentiation
AT3G12580	2943.102789	1479.445458	4406.760121	2.978656697	1.574661856	1.28E-193	6.74E-191	Up	24.3484	25.8383	25.3062	65.5699	67.0975	65.4523	820438	GO:0005524,GO:0005618,GO:0005634,GO:0005739,GO:0005774,GO:0005794,GO:0005829,GO:0005886,GO:0006351,GO:0006355,GO:0006950,GO:0009266,GO:0009408,GO:0009615,GO:0009617,GO:0009644,GO:0016567,GO:0031625,GO:0042542,GO:0046686,GO:0048046	ATP binding|cell wall|nucleus|mitochondrion|vacuolar membrane|Golgi apparatus|cytosol|plasma membrane|transcription, DNA-templated|regulation of transcription, DNA-templated|response to stress|response to temperature stimulus|response to heat|response to virus|response to bacterium|response to high light intensity|protein ubiquitination|ubiquitin protein ligase binding|response to hydrogen peroxi…	path:ath03040,path:ath04141,path:ath04144	Spliceosome|Protein processing in endoplasmic reticulum|Endocytosis
AT3G13080	3003.249393	1779.316594	4227.182192	2.375733585	1.248373062	2.31E-53	1.12E-51	Up	10.994	11.6705	12.0101	26.7215	29.2723	29.0062	820496	GO:0000166,GO:0000325,GO:0005524,GO:0005773,GO:0005774,GO:0006200,GO:0006810,GO:0008559,GO:0009506,GO:0010290,GO:0015431,GO:0016021,GO:0016887,GO:0017111,GO:0042626,GO:0048046,GO:0055085	nucleotide binding|plant-type vacuole|ATP binding|vacuole|vacuolar membrane|obsolete ATP catabolic process|transport|xenobiotic-transporting ATPase activity|plasmodesma|chlorophyll catabolite transmembrane transporter activity|glutathione S-conjugate-exporting ATPase activity|integral component of membrane|ATPase activity|nucleoside-triphosphatase activity|ATPase activity, coupled to transmembran…
AT3G13500	21.92549544	14.31736561	29.53362527	2.06278348	1.044592397	0.007511669	0.019832213	Up	1.54706	0.55265	2.77556	2.96825	1.72962	3.27564	820552	GO:0008150	biological_process
AT3G13782	525.3332316	333.1203825	717.5460807	2.15401434	1.107027854	4.07E-36	1.17E-34	Up	11.4198	11.7109	11.6975	22.3787	22.032	21.7778	820589	GO:0005515,GO:0005634,GO:0005737,GO:0006334,GO:0042393	protein binding|nucleus|cytoplasm|nucleosome assembly|histone binding
AT3G14225	139.814245	48.77150409	230.8569859	4.73343995	2.24288902	2.53E-40	8.38E-39	Up	1.62094	1.5832	1.03396	6.18612	6.65054	5.26024	820641	GO:0005576,GO:0006629,GO:0016042,GO:0016298,GO:0016788	extracellular region|lipid metabolic process|lipid catabolic process|lipase activity|hydrolase activity, acting on ester bonds
AT3G14440	2720.170653	1483.56103	3956.780275	2.667082913	1.415262675	4.76E-113	8.05E-111	Up	25.6492	33.2751	29.7973	56.7583	67.1171	70.5828	820667	GO:0006970,GO:0009414,GO:0009535,GO:0009570,GO:0009688,GO:0042538,GO:0045549,GO:0046872	response to osmotic stress|response to water deprivation|chloroplast thylakoid membrane|chloroplast stroma|abscisic acid biosynthetic process|hyperosmotic salinity response|9-cis-epoxycarotenoid dioxygenase activity|metal ion binding	path:ath00906	Carotenoid biosynthesis
AT3G14460	36.80406022	14.96815249	58.63996795	3.91764902	1.969988153	6.09E-10	4.38E-09	Up	0.172018	0.198299	0.0887143	0.528538	0.604469	0.555527	820669	GO:0005524,GO:0006952,GO:0043531	ATP binding|defense response|ADP binding
AT3G14520	2.386164485	0.360876491	4.411452479	12.22427226	3.611676676	0.025980337	0.059338574	Up	0.0201135	0	0	0.0818962	0.0370277	0.0570963	820677	GO:0000287,GO:0005737,GO:0008152,GO:0010333,GO:0016114,GO:0016829	magnesium ion binding|cytoplasm|metabolic process|terpene synthase activity|terpenoid biosynthetic process|lyase activity
AT3G14620	386.9524668	250.3456285	523.5593052	2.091345906	1.064431701	1.27E-26	2.41E-25	Up	5.39131	5.13316	5.43719	9.67725	10.2997	9.51112	820690	GO:0004497,GO:0005506,GO:0007623,GO:0009055,GO:0016491,GO:0016705,GO:0020037,GO:0046872,GO:0055114	monooxygenase activity|iron ion binding|circadian rhythm|electron carrier activity|oxidoreductase activity|oxidoreductase activity, acting on paired donors, with incorporation or reduction of molecular oxygen|heme binding|metal ion binding|oxidation-reduction process
AT3G14770	757.8835747	486.4764595	1029.29069	2.115807805	1.081208582	1.15E-44	4.24E-43	Up	16.8346	16.755	16.9624	33.8617	31.5964	31.8245	820705	GO:0005887,GO:0016021,GO:0034219,GO:0051119	integral component of plasma membrane|integral component of membrane|carbohydrate transmembrane transport|sugar transmembrane transporter activity
AT3G15356	1664.980077	1052.229596	2277.730558	2.164670684	1.114147561	7.30E-78	6.17E-76	Up	64.0536	69.1139	67.3691	113.521	113.823	117.851	820768	GO:0005618,GO:0009611,GO:0009817,GO:0009873,GO:0030246,GO:0048046,GO:0071323,GO:0071369,GO:0071395	cell wall|response to wounding|defense response to fungus, incompatible interaction|ethylene-activated signaling pathway|carbohydrate binding|apoplast|cellular response to chitin|cellular response to ethylene stimulus|cellular response to jasmonic acid stimulus
AT3G15670	66.07233317	39.96643693	92.17822941	2.306390974	1.205637096	1.31E-07	7.45E-07	Up	1.06508	1.50964	1.06245	2.33566	2.58965	2.23341	820810	GO:0005634,GO:0005829,GO:0010162	nucleus|cytosol|seed dormancy process
AT3G15700	46.43063917	18.50701756	74.35426079	4.017625237	2.006342996	1.82E-12	1.60E-11	Up	0.440831	0.466733	0.34381	1.93742	1.47874	1.88499	820813	GO:0005524,GO:0006952,GO:0043531	ATP binding|defense response|ADP binding
AT3G16440	974.0119422	53.14306789	1894.880817	35.65621805	5.156081784	0	0	Up	2.21284	1.62546	2.31903	66.7532	65.3465	70.2542	820892	GO:0009793,GO:0030246	embryo development ending in seed dormancy|carbohydrate binding
AT3G16510	415.1057253	245.5642154	584.6472352	2.380832379	1.251466052	7.50E-13	6.78E-12	Up	10.4566	10.4076	9.94663	19.3579	18.8578	18.1275	820899	GO:0005515	protein binding
AT3G16540	3.577707023	0.668270175	6.48714387	9.707367038	3.279080042	0.008119254	0.021272589	Up	0.0292586	0	0.0262075	0.0483107	0.237339	0.0541761	820902	GO:0004252,GO:0005515,GO:0006508,GO:0031966	serine-type endopeptidase activity|protein binding|proteolysis|mitochondrial membrane
AT3G18200	532.3273062	305.4090109	759.2456014	2.485996072	1.313824017	5.14E-49	2.21E-47	Up	9.02098	11.2931	11.4569	21.2425	19.5762	19.847	821347	GO:0016020,GO:0016021,GO:0022857	membrane|integral component of membrane|transmembrane transporter activity
AT3G18690	517.1385206	341.8049742	692.472067	2.025927413	1.018582484	1.36E-16	1.55E-15	Up	18.8043	17.4385	15.0774	27.6622	29.7401	28.547	821400	GO:0005634,GO:0006952,GO:0009870	nucleus|defense response|defense response signaling pathway, resistance gene-dependent
AT3G18950	1443.545809	886.423442	2000.668176	2.257011808	1.174413966	7.02E-74	5.48E-72	Up	17.2174	19.4243	21.9633	35.3256	36.4715	38.2574	821427	GO:0005515,GO:0008150	protein binding|biological_process
AT3G19240	7622.779841	5053.120056	10192.43963	2.017058671	1.012253049	7.20E-112	1.19E-109	Up	75.205	80.6369	78.9757	139.706	143.656	145.137	821458	GO:0005515	protein binding
AT3G19270	12.65553191	5.23191108	20.07915274	3.837823777	1.940288468	0.000388983	0.001363688	Up	0.113725	0.129955	0.13061	0.444335	0.424612	0.282297	821461	GO:0005506,GO:0010295,GO:0016021,GO:0016705,GO:0020037,GO:0046345,GO:0055114	iron ion binding|(+)-abscisic acid 8'-hydroxylase activity|integral component of membrane|oxidoreductase activity, acting on paired donors, with incorporation or reduction of molecular oxygen|heme binding|abscisic acid catabolic process|oxidation-reduction process	path:ath00906	Carotenoid biosynthesis
AT3G19430	38.20519629	3.284954186	73.12543839	22.26071788	4.476428214	1.22E-28	2.52E-27	Up	0.101347	0.0248021	0.0497902	1.23441	1.21708	1.34639	821477
AT3G19560	5.672895249	2.143014141	9.202776358	4.294314341	2.1024278	0.017933962	0.042980481	Up	0	0.241644	0.0404712	0.116199	0.330162	0.297846	821493	GO:0005515	protein binding
AT3G19580	2107.712055	1393.331088	2822.093021	2.025428877	1.018227426	2.01E-72	1.54E-70	Up	62.934	69.0069	67.343	100.045	103.098	109.064	821495	GO:0003676,GO:0003677,GO:0003700,GO:0005634,GO:0006351,GO:0009414,GO:0009737,GO:0009738,GO:0009793,GO:0010200,GO:0042538,GO:0043565,GO:0044212,GO:0045892,GO:0046872	nucleic acid binding|DNA binding|transcription factor activity, sequence-specific DNA binding|nucleus|transcription, DNA-templated|response to water deprivation|response to abscisic acid|abscisic acid-activated signaling pathway|embryo development ending in seed dormancy|response to chitin|hyperosmotic salinity response|sequence-specific DNA binding|transcription regulatory region DNA binding|neg…
AT3G19700	11.13534451	4.530945962	17.73974305	3.915240482	1.969100923	0.001021957	0.003293868	Up	0.0456339	0	0.0413713	0.147411	0.149292	0.264763	821507	GO:0001653,GO:0004672,GO:0004675,GO:0005515,GO:0005524,GO:0005886,GO:0006468,GO:0007178,GO:0009506,GO:0009755,GO:0009960,GO:0016021,GO:0031625,GO:0046777	peptide receptor activity|protein kinase activity|transmembrane receptor protein serine/threonine kinase activity|protein binding|ATP binding|plasma membrane|protein phosphorylation|transmembrane receptor protein serine/threonine kinase signaling pathway|plasmodesma|hormone-mediated signaling pathway|endosperm development|integral component of membrane|ubiquitin protein ligase binding|protein aut…
AT3G19710	420.4772231	251.4577875	589.4966587	2.344316573	1.229167402	7.64E-37	2.26E-35	Up	7.04545	5.86213	6.81345	14.7155	14.3508	13.7006	821508	GO:0003824,GO:0004084,GO:0005829,GO:0008152,GO:0009081,GO:0009416,GO:0009611,GO:0010326,GO:0019761	catalytic activity|branched-chain-amino-acid transaminase activity|cytosol|metabolic process|branched-chain amino acid metabolic process|response to light stimulus|response to wounding|methionine-oxo-acid transaminase activity|glucosinolate biosynthetic process	path:ath01210,path:ath01230,path:ath00270,path:ath00280,path:ath00290,path:ath00770,path:ath00966	2-Oxocarboxylic acid metabolism|Biosynthesis of amino acids|Cysteine and methionine metabolism|Valine, leucine and isoleucine degradation|Valine, leucine and isoleucine biosynthesis|Pantothenate and CoA biosynthesis|Glucosinolate biosynthesis
AT3G20160	64.05928351	5.395273384	122.7232936	22.74644581	4.507569233	2.24E-47	9.03E-46	Up	0.181606	0.0891459	0	4.308	3.97487	3.68327	821560	GO:0004161,GO:0004311,GO:0004337,GO:0005739,GO:0008299,GO:0016117,GO:0033384,GO:0033386,GO:0045337,GO:0046872	dimethylallyltranstransferase activity|farnesyltranstransferase activity|geranyltranstransferase activity|mitochondrion|isoprenoid biosynthetic process|carotenoid biosynthetic process|geranyl diphosphate biosynthetic process|geranylgeranyl diphosphate biosynthetic process|farnesyl diphosphate biosynthetic process|metal ion binding	path:ath00900	Terpenoid backbone biosynthesis
AT3G20555	5.093635216	0	10.18727043	Inf	Inf	6.56E-06	3.03E-05	Up	0	0	0	0.607311	0	0.536001	821602	GO:0008150	biological_process
AT3G20557	41.28669052	11.0694772	71.50390385	6.459555639	2.691434924	7.38E-17	8.55E-16	Up	0.180673	0.274032	0.712588	2.98578	2.43465	2.57406	3768762
AT3G21070	4645.474589	2898.290162	6392.659016	2.205665637	1.141214105	2.56E-124	5.36E-122	Up	57.0406	58.47	56.7534	109.132	103.27	102.9	821659	GO:0003951,GO:0005524,GO:0006741,GO:0008152,GO:0016301,GO:0016310,GO:0019674,GO:0042736	NAD+ kinase activity|ATP binding|NADP biosynthetic process|metabolic process|kinase activity|phosphorylation|NAD metabolic process|NADH kinase activity	path:ath00760	Nicotinate and nicotinamide metabolism
AT3G21180	325.7330886	121.9627896	529.5033875	4.341515876	2.118198859	5.65E-58	3.04E-56	Up	1.43655	1.3561	1.44494	5.05411	6.06181	5.61042	821671	GO:0000166,GO:0005388,GO:0005516,GO:0005524,GO:0005886,GO:0006812,GO:0007338,GO:0009555,GO:0016020,GO:0016021,GO:0016787,GO:0019829,GO:0046872,GO:0070588	nucleotide binding|calcium-transporting ATPase activity|calmodulin binding|ATP binding|plasma membrane|cation transport|single fertilization|pollen development|membrane|integral component of membrane|hydrolase activity|cation-transporting ATPase activity|metal ion binding|calcium ion transmembrane transport
AT3G21340	131.72695	44.01141526	219.4424848	4.986035635	2.317893194	6.28E-40	2.06E-38	Up	0.781698	0.481324	0.694108	2.93716	2.5482	3.15659	821688	GO:0004672,GO:0004674,GO:0004714,GO:0005515,GO:0005524,GO:0005886,GO:0006468,GO:0016021	protein kinase activity|protein serine/threonine kinase activity|transmembrane receptor protein tyrosine kinase activity|protein binding|ATP binding|plasma membrane|protein phosphorylation|integral component of membrane
AT3G21550	339.6741267	116.7151038	562.6331497	4.820568474	2.269203289	4.78E-88	4.96E-86	Up	9.02778	12.2108	9.42331	39.0079	41.4821	41.6496	821709	GO:0005783,GO:0008150,GO:0009705	endoplasmic reticulum|biological_process|plant-type vacuole membrane
AT3G21760	4.932005397	1.948413836	7.915596959	4.06258507	2.022398023	0.030538306	0.068233262	Up	0.0571052	0.0538158	0.0540543	0.113311	0.208479	0.267863	821730	GO:0008152,GO:0008194,GO:0009813,GO:0016758,GO:0043231,GO:0052696,GO:0080043,GO:0080044	metabolic process|UDP-glycosyltransferase activity|flavonoid biosynthetic process|transferase activity, transferring hexosyl groups|intracellular membrane-bounded organelle|flavonoid glucuronidation|quercetin 3-O-glucosyltransferase activity|quercetin 7-O-glucosyltransferase activity
AT3G22060	900.5390356	326.3970255	1474.681046	4.518059083	2.175703137	8.81E-30	1.93E-28	Up	14.8561	16.3444	14.032	62.7592	59.2784	56.3939	821768	GO:0005576,GO:0005618,GO:0005773,GO:0009737	extracellular region|cell wall|vacuole|response to abscisic acid
AT3G22100	2.377994444	0.307393684	4.448595203	14.47197985	3.855190399	0.026105423	0.059565975	Up	0	0	0.0904761	0.118231	0.380742	0.234975	821772	GO:0003677,GO:0003700,GO:0005634,GO:0006351,GO:0046983	DNA binding|transcription factor activity, sequence-specific DNA binding|nucleus|transcription, DNA-templated|protein dimerization activity
AT3G22370	2447.876405	1510.871361	3384.881449	2.240350526	1.163724475	1.73E-101	2.37E-99	Up	50.2433	52.3461	54.3974	97.9973	106.422	102.777	821806	GO:0005739,GO:0005743,GO:0009409,GO:0009916,GO:0016021,GO:0031930,GO:0045333,GO:0046872,GO:0055114,GO:0070469	mitochondrion|mitochondrial inner membrane|response to cold|alternative oxidase activity|integral component of membrane|mitochondria-nucleus signaling pathway|cellular respiration|metal ion binding|oxidation-reduction process|respiratory chain
AT3G22800	1334.234831	543.1981139	2125.271548	3.912516435	1.968096812	2.41E-191	1.24E-188	Up	20.1201	20.8091	20.2094	55.7006	69.4673	64.0118	821851	GO:0005199,GO:0005515,GO:0005576,GO:0005618,GO:0071555	structural constituent of cell wall|protein binding|extracellular region|cell wall|cell wall organization
AT3G22860	3.177439961	0.668270175	5.686609746	8.509447163	3.089065407	0.045598489	0.096308698	Up	0.0188955	0	0.0169698	0.169073	0.0335668	0.0517332	821858	GO:0001731,GO:0003723,GO:0003743,GO:0005515,GO:0005737,GO:0005852,GO:0006412,GO:0006413,GO:0006446,GO:0016282,GO:0031369,GO:0033290	formation of translation preinitiation complex|RNA binding|translation initiation factor activity|protein binding|cytoplasm|eukaryotic translation initiation factor 3 complex|translation|translational initiation|regulation of translational initiation|eukaryotic 43S preinitiation complex|translation initiation factor binding|eukaryotic 48S preinitiation complex	path:ath03013	RNA transport
AT3G22910	762.3472867	370.472771	1154.221802	3.115537477	1.639481071	2.21E-95	2.73E-93	Up	4.4151	5.0819	5.29531	12.9594	13.8182	14.3669	821863	GO:0000166,GO:0005388,GO:0005524,GO:0016020,GO:0016021,GO:0046872,GO:0070588	nucleotide binding|calcium-transporting ATPase activity|ATP binding|membrane|integral component of membrane|metal ion binding|calcium ion transmembrane transport
AT3G23050	1509.841695	978.7721014	2040.911289	2.085175176	1.06016859	3.44E-67	2.30E-65	Up	23.3286	21.3404	21.4915	44.6843	48.2479	44.9937	821879	GO:0003700,GO:0005515,GO:0005634,GO:0006351,GO:0006355,GO:0009414,GO:0009611,GO:0009630,GO:0009733,GO:0009734,GO:0009753,GO:0046983	transcription factor activity, sequence-specific DNA binding|protein binding|nucleus|transcription, DNA-templated|regulation of transcription, DNA-templated|response to water deprivation|response to wounding|gravitropism|response to auxin|auxin-activated signaling pathway|response to jasmonic acid|protein dimerization activity	path:ath04075	Plant hormone signal transduction
AT3G23410	220.9395284	128.2994359	313.579621	2.444123147	1.289316977	3.34E-23	5.42E-22	Up	1.80415	1.93258	2.17689	3.71464	4.25516	4.71641	821922	GO:0006066,GO:0016021,GO:0016491,GO:0016614,GO:0043231,GO:0046577,GO:0050660,GO:0055114	alcohol metabolic process|integral component of membrane|oxidoreductase activity|oxidoreductase activity, acting on CH-OH group of donors|intracellular membrane-bounded organelle|long-chain-alcohol oxidase activity|flavin adenine dinucleotide binding|oxidation-reduction process
AT3G24310	230.4243939	139.996528	320.8522598	2.291858693	1.196518096	1.89E-21	2.83E-20	Up	4.28317	4.10896	3.58116	8.30952	7.97975	8.48487	822019	GO:0003677,GO:0003682,GO:0003700,GO:0006355	DNA binding|chromatin binding|transcription factor activity, sequence-specific DNA binding|regulation of transcription, DNA-templated
AT3G24500	726.6236274	351.1750478	1102.072207	3.138241779	1.649956506	5.49E-95	6.62E-93	Up	21.105	20.7775	19.7576	59.4834	58.2403	59.8838	822041	GO:0003677,GO:0003700,GO:0003713,GO:0005730,GO:0005737,GO:0006351,GO:0009408,GO:0009414,GO:0009737,GO:0009873,GO:0043565,GO:0045893	DNA binding|transcription factor activity, sequence-specific DNA binding|transcription coactivator activity|nucleolus|cytoplasm|transcription, DNA-templated|response to heat|response to water deprivation|response to abscisic acid|ethylene-activated signaling pathway|sequence-specific DNA binding|positive regulation of transcription, DNA-templated
AT3G24510	7.044434713	3.284954186	10.80391524	3.288908955	1.717609071	0.018911453	0.044972427	Up	0.866508	0.225035	0.675716	2.53174	1.47281	1.9585	822044	GO:0005576,GO:0031640,GO:0050832	extracellular region|killing of cells of other organism|defense response to fungus
AT3G24670	1456.326285	652.9796914	2259.672879	3.460556138	1.791003909	5.82E-173	2.26E-170	Up	16.6989	14.9383	15.0847	43.074	43.1297	45.7872	822063	GO:0030570,GO:0045490,GO:0046872	pectate lyase activity|pectin catabolic process|metal ion binding	path:ath00040	Pentose and glucuronate interconversions
AT3G25610	9223.012143	5421.670446	13024.35384	2.402276931	1.264402472	3.30E-158	1.00E-155	Up	59.1094	62.6393	61.6611	127.716	133.026	134.662	822148	GO:0000166,GO:0000287,GO:0004012,GO:0005524,GO:0005886,GO:0015914,GO:0016021,GO:0045332,GO:0046872	nucleotide binding|magnesium ion binding|phospholipid-translocating ATPase activity|ATP binding|plasma membrane|phospholipid transport|integral component of membrane|phospholipid translocation|metal ion binding
AT3G25950	48.99285413	3.339893934	94.64581433	28.33797007	4.824664512	1.08E-38	3.39E-37	Up	0.266647	0.0520436	0.207575	3.79559	4.90165	3.90209	822192	GO:0008150,GO:0016020,GO:0016021	biological_process|membrane|integral component of membrane
AT3G26125	17.35465403	6.149721309	28.55958674	4.644045691	2.215382166	0.002683614	0.007911928	Up	0.140247	0.181759	0.104335	0.401247	0.471365	1.07116	822212	GO:0004497,GO:0005506,GO:0009055,GO:0016491,GO:0016705,GO:0020037,GO:0046872,GO:0055114	monooxygenase activity|iron ion binding|electron carrier activity|oxidoreductase activity|oxidoreductase activity, acting on paired donors, with incorporation or reduction of molecular oxygen|heme binding|metal ion binding|oxidation-reduction process
AT3G26170	45.40886228	25.61889957	65.19882499	2.544950255	1.347637457	1.46E-06	7.39E-06	Up	0.448731	0.684433	0.789627	1.21614	1.29702	1.67941	822218	GO:0004497,GO:0005506,GO:0009055,GO:0016020,GO:0016021,GO:0016491,GO:0016705,GO:0016709,GO:0020037,GO:0044550,GO:0046872,GO:0055114,GO:0098542	monooxygenase activity|iron ion binding|electron carrier activity|membrane|integral component of membrane|oxidoreductase activity|oxidoreductase activity, acting on paired donors, with incorporation or reduction of molecular oxygen|oxidoreductase activity, acting on paired donors, with incorporation or reduction of molecular oxygen, NAD(P)H as one donor, and incorporation of one atom of oxygen|he…	path:ath00903,path:ath00945	Limonene and pinene degradation|Stilbenoid, diarylheptanoid and gingerol biosynthesis
AT3G26180	19.42384738	10.97747168	27.87022307	2.538856294	1.344178737	0.001582078	0.004908009	Up	0.231591	0.124738	0.351002	0.590796	0.585771	0.553441	822219	GO:0004497,GO:0005506,GO:0009055,GO:0016020,GO:0016021,GO:0016491,GO:0016705,GO:0016709,GO:0020037,GO:0044550,GO:0046872,GO:0055114,GO:0098542	monooxygenase activity|iron ion binding|electron carrier activity|membrane|integral component of membrane|oxidoreductase activity|oxidoreductase activity, acting on paired donors, with incorporation or reduction of molecular oxygen|oxidoreductase activity, acting on paired donors, with incorporation or reduction of molecular oxygen, NAD(P)H as one donor, and incorporation of one atom of oxygen|he…
AT3G26210	219.4186187	105.5444887	333.2927488	3.157841331	1.658938683	1.07E-35	3.03E-34	Up	2.56941	3.45218	2.38573	6.76403	7.63467	8.11217	822222	GO:0005506,GO:0016020,GO:0016021,GO:0016705,GO:0016709,GO:0020037,GO:0044550,GO:0055114,GO:0098542	iron ion binding|membrane|integral component of membrane|oxidoreductase activity, acting on paired donors, with incorporation or reduction of molecular oxygen|oxidoreductase activity, acting on paired donors, with incorporation or reduction of molecular oxygen, NAD(P)H as one donor, and incorporation of one atom of oxygen|heme binding|secondary metabolite biosynthetic process|oxidation-reduction …
AT3G26220	68.60112017	30.66388573	106.5383546	3.474391848	1.796760473	5.86E-15	6.08E-14	Up	0.885473	0.802028	0.57884	2.31774	2.07121	2.27856	822223	GO:0004497,GO:0005506,GO:0009055,GO:0016020,GO:0016021,GO:0016491,GO:0016705,GO:0016709,GO:0020037,GO:0044550,GO:0046872,GO:0055114,GO:0098542	monooxygenase activity|iron ion binding|electron carrier activity|membrane|integral component of membrane|oxidoreductase activity|oxidoreductase activity, acting on paired donors, with incorporation or reduction of molecular oxygen|oxidoreductase activity, acting on paired donors, with incorporation or reduction of molecular oxygen, NAD(P)H as one donor, and incorporation of one atom of oxygen|he…	path:ath00903,path:ath00945	Limonene and pinene degradation|Stilbenoid, diarylheptanoid and gingerol biosynthesis
AT3G26230	10.0200933	3.59234787	16.44783872	4.578576274	2.194899056	0.000546815	0.00186453	Up	0.117393	0.0529744	0.133252	0.294589	0.433	0.470598	822224	GO:0005506,GO:0016020,GO:0016021,GO:0016705,GO:0016709,GO:0020037,GO:0044550,GO:0055114,GO:0098542	iron ion binding|membrane|integral component of membrane|oxidoreductase activity, acting on paired donors, with incorporation or reduction of molecular oxygen|oxidoreductase activity, acting on paired donors, with incorporation or reduction of molecular oxygen, NAD(P)H as one donor, and incorporation of one atom of oxygen|heme binding|secondary metabolite biosynthetic process|oxidation-reduction …	path:ath00903,path:ath00945	Limonene and pinene degradation|Stilbenoid, diarylheptanoid and gingerol biosynthesis
AT3G26500	357.2851441	215.8733645	498.6969237	2.31013643	1.207978056	7.13E-10	5.09E-09	Up	6.1841	5.21262	7.17883	13.2758	9.82082	12.7506	822257	GO:0005515,GO:0005575,GO:0008150	protein binding|cellular_component|biological_process
AT3G27130	17.55731304	11.10984753	24.00477856	2.160675787	1.11148261	0.013571499	0.033576159	Up	0.729601	1.21754	0.802675	1.86116	1.40816	1.11818	822332	GO:0003674,GO:0005575,GO:0008150	molecular_function|cellular_component|biological_process
AT3G27880	4447.233742	2681.36432	6213.103164	2.317142477	1.212346756	3.34E-138	8.24E-136	Up	120.168	124.335	126.554	229.938	239.777	229.902	822408	GO:0008150	biological_process
AT3G27970	13.26163802	8.767862261	17.75541379	2.025056195	1.017961943	0.04832359	0.101134646	Up	0.160231	0.346231	0.30774	0.35494	0.627802	0.304217	822421	GO:0003676,GO:0004527,GO:0046872	nucleic acid binding|exonuclease activity|metal ion binding
AT3G28210	1079.12181	676.8744194	1481.369201	2.188543632	1.129971147	4.54E-62	2.63E-60	Up	34.5344	35.0665	35.5433	67.9079	69.1798	69.5644	822447	GO:0008270,GO:0009737,GO:0010200	zinc ion binding|response to abscisic acid|response to chitin
AT3G28550	8814.398818	3228.450416	14400.34722	4.460451723	2.157189823	2.04E-27	4.01E-26	Up	36.1756	35.2369	33.0675	100.605	107.913	111.868	822485	GO:0005199,GO:0009664	structural constituent of cell wall|plant-type cell wall organization
AT3G28570	7.881593802	3.589433987	12.17375362	3.391552445	1.761945802	0.011097393	0.028074482	Up	0.133877	0.056033	0.0845303	0.4669	0.204991	0.180694	822487	GO:0000166,GO:0005524,GO:0016787,GO:0017111	nucleotide binding|ATP binding|hydrolase activity|nucleoside-triphosphatase activity
AT3G28580	517.6154416	250.954025	784.2768582	3.125181428	1.643939946	4.51E-72	3.42E-70	Up	4.69112	5.56514	4.45259	13.9557	13.8608	14.8416	822488	GO:0000166,GO:0005524,GO:0005783,GO:0009723,GO:0009737,GO:0017111	nucleotide binding|ATP binding|endoplasmic reticulum|response to ethylene|response to abscisic acid|nucleoside-triphosphatase activity
AT3G29410	382.3613251	205.6839295	559.0387207	2.717950411	1.442519134	1.07E-44	3.95E-43	Up	4.08712	4.49103	4.06731	10.9329	10.7681	9.91354	822602	GO:0000287,GO:0005737,GO:0008152,GO:0010333,GO:0016114,GO:0016829,GO:0046872	magnesium ion binding|cytoplasm|metabolic process|terpene synthase activity|terpenoid biosynthetic process|lyase activity|metal ion binding
AT3G29810	372.8207973	143.955441	601.6861537	4.179669414	2.063388838	1.06E-81	9.79E-80	Up	3.76939	4.75088	4.54323	15.1492	16.0263	16.0584	822697	GO:0005794,GO:0009664,GO:0009832,GO:0010214,GO:0010215,GO:0016049,GO:0031225,GO:0046658,GO:0048316,GO:0048354,GO:0052324	Golgi apparatus|plant-type cell wall organization|plant-type cell wall biogenesis|seed coat development|cellulose microfibril organization|cell growth|anchored component of membrane|anchored component of plasma membrane|seed development|mucilage biosynthetic process involved in seed coat development|plant-type cell wall cellulose biosynthetic process
AT3G43670	1120.218355	733.159867	1507.276843	2.055863818	1.039744702	1.67E-54	8.27E-53	Up	13.5526	13.4496	13.9469	23.5647	25.1996	24.6472	823469	GO:0005507,GO:0008131,GO:0009308,GO:0048038,GO:0055114	copper ion binding|primary amine oxidase activity|amine metabolic process|quinone binding|oxidation-reduction process	path:ath00260,path:ath00350,path:ath00360,path:ath00410,path:ath00950,path:ath00960	Glycine, serine and threonine metabolism|Tyrosine metabolism|Phenylalanine metabolism|beta-Alanine metabolism|Isoquinoline alkaloid biosynthesis|Tropane, piperidine and pyridine alkaloid biosynthesis
AT3G43890	14.83951895	9.853405616	19.82563227	2.012058881	1.008672525	0.035213522	0.077098107	Up	0.328057	0.165713	0.238465	0.295299	0.390514	0.452617	823505	GO:0005515,GO:0008270,GO:0047134,GO:0055114	protein binding|zinc ion binding|protein-disulfide reductase activity|oxidation-reduction process
AT3G43930	66.59243448	19.78239971	113.4024693	5.732493071	2.519162706	7.22E-24	1.21E-22	Up	0.150352	0.161235	0.416539	1.45416	1.22523	1.4478	823509	GO:0003674,GO:0008150	molecular_function|biological_process
AT3G44400	476.883455	311.5359844	642.2309256	2.061498375	1.043693324	1.15E-29	2.50E-28	Up	3.2638	2.96761	3.48221	6.39867	6.94305	6.79577	823565	GO:0000166,GO:0005515,GO:0005524,GO:0006952,GO:0007165,GO:0017111,GO:0043531	nucleotide binding|protein binding|ATP binding|defense response|signal transduction|nucleoside-triphosphatase activity|ADP binding
AT3G44450	10.70925068	4.150738549	17.26776282	4.160166346	2.056641216	0.00316202	0.009168734	Up	0.260351	0.343313	0.517724	1.05436	1.66483	0.652809	823570	GO:0080167	response to karrikin
AT3G44560	30.53789109	12.77165555	48.30412662	3.782135092	1.919200895	3.03E-08	1.85E-07	Up	0.31879	0.291681	0.227298	1.19971	1.29057	1.19883	823581	GO:0006629,GO:0010345,GO:0035336,GO:0043231,GO:0080019	lipid metabolic process|suberin biosynthetic process|long-chain fatty-acyl-CoA metabolic process|intracellular membrane-bounded organelle|fatty-acyl-CoA reductase (alcohol-forming) activity	path:ath00073,path:ath04146	Cutin, suberine and wax biosynthesis|Peroxisome
AT3G45130	63.54500401	13.73090237	113.3591056	8.255765181	3.045401937	8.21E-30	1.80E-28	Up	0.12496	0.142692	0.157863	1.20619	0.981135	1.36565	823649	GO:0000250,GO:0016866	lanosterol synthase activity|intramolecular transferase activity	path:ath00100	Steroid biosynthesis
AT3G45290	19.89517368	12.9749975	26.81534987	2.06669403	1.047324816	0.015228624	0.037205261	Up	0.221965	0.25695	0.291341	0.21087	0.579047	0.760372	823667	GO:0006952,GO:0009607,GO:0016021	defense response|response to biotic stimulus|integral component of membrane
AT3G45410	125.7174178	81.04635064	170.3884849	2.102358509	1.072008708	1.82E-10	1.37E-09	Up	1.4412	2.02112	1.78867	3.20427	3.42355	3.20552	823679	GO:0001653,GO:0004672,GO:0004674,GO:0004675,GO:0005524,GO:0005886,GO:0006468,GO:0007178,GO:0009506,GO:0009755,GO:0016021,GO:0030246,GO:0031625,GO:0046777,GO:0071369,GO:0071472	peptide receptor activity|protein kinase activity|protein serine/threonine kinase activity|transmembrane receptor protein serine/threonine kinase activity|ATP binding|plasma membrane|protein phosphorylation|transmembrane receptor protein serine/threonine kinase signaling pathway|plasmodesma|hormone-mediated signaling pathway|integral component of membrane|carbohydrate binding|ubiquitin protein li…
AT3G46080	319.7273508	166.5694098	472.8852918	2.838968406	1.505366794	3.70E-42	1.29E-40	Up	11.2631	10.9746	12.9812	25.8926	34.2719	33.7222	823751	GO:0003700,GO:0005634,GO:0006351,GO:0006355,GO:0010200,GO:0046872	transcription factor activity, sequence-specific DNA binding|nucleus|transcription, DNA-templated|regulation of transcription, DNA-templated|response to chitin|metal ion binding
AT3G46090	93.12229118	49.30143151	136.9431508	2.777670884	1.47387567	5.87E-14	5.72E-13	Up	3.51132	4.44351	3.74386	7.69292	8.78552	8.40598	823752	GO:0003700,GO:0005634,GO:0006351,GO:0006355,GO:0010200,GO:0045926,GO:0046872,GO:0080134	transcription factor activity, sequence-specific DNA binding|nucleus|transcription, DNA-templated|regulation of transcription, DNA-templated|response to chitin|negative regulation of growth|metal ion binding|regulation of response to stress
AT3G46280	1285.976426	741.1521819	1830.80067	2.470208837	1.304633016	4.46E-90	4.86E-88	Up	14.9661	17.0237	16.7039	34.7374	36.3532	35.3161	823773	GO:0002679,GO:0006857,GO:0006865,GO:0006888,GO:0008150,GO:0010200,GO:0016301,GO:0016310,GO:0043090	respiratory burst involved in defense response|oligopeptide transport|amino acid transport|ER to Golgi vesicle-mediated transport|biological_process|response to chitin|kinase activity|phosphorylation|amino acid import
AT3G46370	4.769336083	2.056836391	7.481835775	3.637545411	1.862965259	0.039391363	0.084948649	Up	0	0.018603	0	0.134636	0.0558013	0.0955795	823783	GO:0001653,GO:0004672,GO:0004674,GO:0004675,GO:0005515,GO:0005524,GO:0005886,GO:0006468,GO:0007178,GO:0009506,GO:0009755,GO:0016301,GO:0016310,GO:0016772,GO:0031625,GO:0046777	peptide receptor activity|protein kinase activity|protein serine/threonine kinase activity|transmembrane receptor protein serine/threonine kinase activity|protein binding|ATP binding|plasma membrane|protein phosphorylation|transmembrane receptor protein serine/threonine kinase signaling pathway|plasmodesma|hormone-mediated signaling pathway|kinase activity|phosphorylation|transferase activity, tr…
AT3G46760	32.66515416	12.38707731	52.94323101	4.274069636	2.095610414	5.02E-09	3.30E-08	Up	0.295621	0.631506	0.316757	2.0713	1.28037	1.65449	823829	GO:0001653,GO:0004672,GO:0004675,GO:0005524,GO:0005886,GO:0006468,GO:0007178,GO:0009506,GO:0009755,GO:0031625,GO:0046777	peptide receptor activity|protein kinase activity|transmembrane receptor protein serine/threonine kinase activity|ATP binding|plasma membrane|protein phosphorylation|transmembrane receptor protein serine/threonine kinase signaling pathway|plasmodesma|hormone-mediated signaling pathway|ubiquitin protein ligase binding|protein autophosphorylation
AT3G46810	3.059236936	0.666813234	5.451660639	8.175693527	3.031341117	0.022150103	0.051621039	Up	0.0218879	0.0200691	0	0.106123	0.0802278	0.123674	823834	GO:0005515,GO:0008270,GO:0035556,GO:0047134,GO:0055114	protein binding|zinc ion binding|intracellular signal transduction|protein-disulfide reductase activity|oxidation-reduction process
AT3G46890	17.97637318	10.13126979	25.82147657	2.548691044	1.349756498	0.002770375	0.008138976	Up	0.361632	1.26842	0.35583	1.59771	1.39329	1.56802	823842	GO:0003674,GO:0005575,GO:0008150	molecular_function|cellular_component|biological_process
AT3G46900	159.3336413	24.70585085	293.9614317	11.89845407	3.572702236	7.28E-25	1.28E-23	Up	2.73252	3.02809	2.11119	25.0089	22.3495	22.12	823843	GO:0005375,GO:0016021,GO:0035434,GO:0046658	copper ion transmembrane transporter activity|integral component of membrane|copper ion transmembrane transport|anchored component of plasma membrane
AT3G47180	40.54163296	26.51567038	54.56759554	2.057937618	1.041199251	0.000323187	0.001149368	Up	1.89694	1.26837	2.61612	3.37172	3.29439	3.73908	823871	GO:0005515,GO:0008270,GO:0046872	protein binding|zinc ion binding|metal ion binding
AT3G47380	841.4935216	484.6125684	1198.374475	2.472850589	1.306175074	1.58E-17	1.90E-16	Up	32.6817	27.5611	30.8507	57.063	58.0622	51.4078	823892	GO:0000165,GO:0004857,GO:0006612,GO:0009595,GO:0009697,GO:0009862,GO:0009867,GO:0010200,GO:0010310,GO:0010363,GO:0015824,GO:0030599,GO:0031348,GO:0042742,GO:0043086,GO:0043900,GO:0045088,GO:0050832	MAPK cascade|enzyme inhibitor activity|protein targeting to membrane|detection of biotic stimulus|salicylic acid biosynthetic process|systemic acquired resistance, salicylic acid mediated signaling pathway|jasmonic acid mediated signaling pathway|response to chitin|regulation of hydrogen peroxide metabolic process|regulation of plant-type hypersensitive response|proline transport|pectinesterase a…
AT3G47420	978.1677672	642.7663097	1313.569225	2.04361866	1.031126014	4.01E-22	6.19E-21	Up	16.0397	17.1336	18.0581	28.1763	31.8091	32.9704	823896	GO:0005215,GO:0006810,GO:0006820,GO:0008643,GO:0015315,GO:0016021,GO:0035435,GO:0055062,GO:0055085	transporter activity|transport|anion transport|carbohydrate transport|organophosphate:inorganic phosphate antiporter activity|integral component of membrane|phosphate ion transmembrane transport|phosphate ion homeostasis|transmembrane transport
AT3G47740	132.8083794	63.57444666	202.0423121	3.178042794	1.668138552	1.21E-23	2.00E-22	Up	0.964439	1.00483	0.909719	2.63708	2.74221	2.60569	823928	GO:0005215,GO:0005524,GO:0006810,GO:0016021,GO:0016887	transporter activity|ATP binding|transport|integral component of membrane|ATPase activity
AT3G47760	15.64054728	4.515985864	26.76510869	5.926747668	2.567240636	8.50E-07	4.42E-06	Up	0.0364284	0	0.116938	0.206308	0.328552	0.304102	823930	GO:0005215,GO:0005524,GO:0006810,GO:0016021,GO:0016887	transporter activity|ATP binding|transport|integral component of membrane|ATPase activity
AT3G47770	53.36333025	23.98225024	82.74441026	3.450235463	1.786694823	1.50E-11	1.23E-10	Up	0.176746	0.289218	0.37147	0.855029	0.887549	1.18985	823931	GO:0005215,GO:0005524,GO:0006810,GO:0016021,GO:0016887	transporter activity|ATP binding|transport|integral component of membrane|ATPase activity
AT3G48070	1160.282422	770.4212896	1550.143555	2.012072584	1.008682351	1.35E-51	6.27E-50	Up	22.6589	24.9789	25.916	42.8995	43.8917	46.2885	823962	GO:0005515,GO:0008270	protein binding|zinc ion binding
AT3G48260	56.41639121	35.57635691	77.25642551	2.171566518	1.118736145	5.13E-06	2.41E-05	Up	0.832856	0.886968	1.14639	1.50397	1.38818	1.81822	823984	GO:0004672,GO:0004674,GO:0005524,GO:0006468	protein kinase activity|protein serine/threonine kinase activity|ATP binding|protein phosphorylation
AT3G48346	28.15282242	15.06161495	41.2440299	2.738353758	1.453308835	4.65E-05	0.000189596	Up	0	0	9.20952	0	8.2536	4.68289	6240468	GO:0003674,GO:0005575,GO:0008150	molecular_function|cellular_component|biological_process
AT3G48510	63.63208592	30.20332834	97.06084351	3.213581047	1.684181858	1.68E-12	1.47E-11	Up	0.933864	0.895373	1.02114	2.22493	2.68349	3.2451	824010	GO:0005575,GO:0008150	cellular_component|biological_process
AT3G48580	37.95907945	17.87727009	58.04088881	3.246630415	1.698943163	4.38E-08	2.63E-07	Up	0.513948	0.840281	0.76658	2.16701	2.06942	1.78886	824018	GO:0004553,GO:0005618,GO:0005975,GO:0006073,GO:0010411,GO:0016740,GO:0016762,GO:0016787,GO:0042546,GO:0048046,GO:0071555	hydrolase activity, hydrolyzing O-glycosyl compounds|cell wall|carbohydrate metabolic process|cellular glucan metabolic process|xyloglucan metabolic process|transferase activity|xyloglucan:xyloglucosyl transferase activity|hydrolase activity|cell wall biogenesis|apoplast|cell wall organization
AT3G49070	78.34142709	19.96363599	136.7192182	6.848412695	2.775769643	1.91E-32	4.71E-31	Up	0.871576	0.462775	1.11794	4.88147	4.44571	4.29925	824069	GO:0016021	integral component of membrane
AT3G49120	14119.49933	7856.292302	20382.70635	2.594443482	1.375425108	2.57E-105	3.76E-103	Up	321.73	334.496	334.271	699.212	743.744	725.515	824073	GO:0004601,GO:0005618,GO:0005773,GO:0005774,GO:0005794,GO:0006952,GO:0006979,GO:0009416,GO:0009505,GO:0009735,GO:0009826,GO:0020037,GO:0042742,GO:0042744,GO:0046872,GO:0048046,GO:0050832,GO:0052033,GO:0055114,GO:0072593	peroxidase activity|cell wall|vacuole|vacuolar membrane|Golgi apparatus|defense response|response to oxidative stress|response to light stimulus|plant-type cell wall|response to cytokinin|unidimensional cell growth|heme binding|defense response to bacterium|hydrogen peroxide catabolic process|metal ion binding|apoplast|defense response to fungus|pathogen-associated molecular pattern dependent ind…	path:ath00940	Phenylpropanoid biosynthesis
AT3G49190	143.1864507	15.44473625	270.9281652	17.54177999	4.132723242	2.17E-92	2.52E-90	Up	0.291443	0.315111	0.317074	6.06122	5.61979	5.30138	824080	GO:0004144,GO:0016740,GO:0016746,GO:0045017	diacylglycerol O-acyltransferase activity|transferase activity|transferase activity, transferring acyl groups|glycerolipid biosynthetic process
AT3G49700	102.7052221	18.65104894	186.7593952	10.01334541	3.323852147	3.13E-52	1.46E-50	Up	0.479213	0.735746	0.635312	4.00903	5.00651	5.18233	824132	GO:0003824,GO:0006417,GO:0009058,GO:0009693,GO:0009835,GO:0016847,GO:0030170,GO:0042218,GO:0071281	catalytic activity|regulation of translation|biosynthetic process|ethylene biosynthetic process|fruit ripening|1-aminocyclopropane-1-carboxylate synthase activity|pyridoxal phosphate binding|1-aminocyclopropane-1-carboxylate biosynthetic process|cellular response to iron ion	path:ath00270	Cysteine and methionine metabolism
AT3G49790	638.3757976	402.1426315	874.6089637	2.174872533	1.120930849	2.23E-42	7.86E-41	Up	13.4397	14.072	13.4387	24.1589	26.6188	24.6751	824141	GO:0005524,GO:0008150,GO:0009744,GO:0009750	ATP binding|biological_process|response to sucrose|response to fructose
AT3G49960	1636.485836	441.8775414	2831.09413	6.406965426	2.679641205	0	0	Up	17.4064	18.6668	16.7844	89.3006	92.567	94.1939	824158	GO:0004601,GO:0005576,GO:0006979,GO:0016491,GO:0020037,GO:0042744,GO:0046872,GO:0055114	peroxidase activity|extracellular region|response to oxidative stress|oxidoreductase activity|heme binding|hydrogen peroxide catabolic process|metal ion binding|oxidation-reduction process	path:ath00940	Phenylpropanoid biosynthesis
AT3G50130	186.2488292	112.9131955	259.5844629	2.298973665	1.20098994	1.07E-17	1.30E-16	Up	2.337	3.15879	2.32585	4.80763	5.99711	4.98377	824175
AT3G50140	113.2558988	63.7555438	162.7562539	2.55281728	1.352090279	2.60E-14	2.59E-13	Up	1.34443	1.57145	1.76395	3.03499	2.77931	3.06264	824176
AT3G50150	57.92898063	30.57916493	85.27879634	2.788787612	1.479638066	1.10E-09	7.75E-09	Up	0.820534	0.550215	0.628279	2.00994	1.36175	1.57181	824177
AT3G50310	16.89998769	10.91233334	22.88764204	2.097410455	1.068609219	0.020242883	0.047730927	Up	0.345642	0.479898	0.379226	0.65739	0.783118	0.733846	824193	GO:0000166,GO:0000186,GO:0000302,GO:0004672,GO:0004674,GO:0004709,GO:0005515,GO:0005524,GO:0005737,GO:0006468,GO:0007346,GO:0009409,GO:0009414,GO:0009651,GO:0016301,GO:0016310,GO:0016772,GO:0042981,GO:0048235,GO:0051403	nucleotide binding|activation of MAPKK activity|response to reactive oxygen species|protein kinase activity|protein serine/threonine kinase activity|MAP kinase kinase kinase activity|protein binding|ATP binding|cytoplasm|protein phosphorylation|regulation of mitotic cell cycle|response to cold|response to water deprivation|response to salt stress|kinase activity|phosphorylation|transferase activi…
AT3G50710	15.86416092	6.044212636	25.6841092	4.249372209	2.087249717	3.12E-05	0.000130855	Up	0.0994499	0.133996	0.0900923	0.772911	0.775677	1.12566	824235	GO:0005515	protein binding
AT3G50750	8.627635812	4.565097847	12.69017378	2.779825144	1.474994137	0.025579504	0.058538312	Up	0.191232	0.145754	0.18326	0.253175	0.502777	0.309598	824239	GO:0003677,GO:0005773,GO:0006351,GO:0006355	DNA binding|vacuole|transcription, DNA-templated|regulation of transcription, DNA-templated
AT3G50930	2410.366596	1524.879479	3295.853714	2.161386365	1.111956989	3.44E-93	4.05E-91	Up	27.618	30.286	30.4142	51.6081	55.8546	54.6689	824257	GO:0000166,GO:0005524,GO:0005739,GO:0005740,GO:0005741,GO:0008219,GO:0009411,GO:0009611,GO:0009612,GO:0009627,GO:0009697,GO:0009863,GO:0010200,GO:0017111,GO:0042802,GO:0052542	nucleotide binding|ATP binding|mitochondrion|mitochondrial envelope|mitochondrial outer membrane|cell death|response to UV|response to wounding|response to mechanical stimulus|systemic acquired resistance|salicylic acid biosynthetic process|salicylic acid mediated signaling pathway|response to chitin|nucleoside-triphosphatase activity|identical protein binding|defense response by callose depositi…
AT3G50950	2291.337496	1462.572381	3120.102611	2.133297914	1.093085452	2.14E-75	1.72E-73	Up	20.7307	20.2487	22.4328	37.15	41.3011	39.8625	824259	GO:0005524,GO:0006952,GO:0043531	ATP binding|defense response|ADP binding
AT3G51220	12.43152995	6.477902857	18.38515705	2.838134109	1.504942762	0.003801816	0.010804153	Up	0.687657	0.150105	0.20043	0.88703	0.728502	0.849406	824285
AT3G51380	52.19801486	33.28956294	71.10646678	2.135998808	1.094910842	2.47E-05	0.000105447	Up	1.47486	3.77111	3.13805	4.05318	4.03371	5.08489	824301	GO:0005515,GO:0005516,GO:0008150	protein binding|calmodulin binding|biological_process
AT3G51540	337.6154412	213.6477287	461.5831536	2.160487061	1.111356591	8.22E-26	1.51E-24	Up	6.80286	5.21042	6.63808	12.0409	12.2718	11.6679	824317	GO:0008150	biological_process
AT3G51920	2026.257585	1341.40129	2711.11388	2.021105764	1.01514482	1.03E-71	7.73E-70	Up	66.509	69.9317	66.3693	120.633	119.597	121.653	824355	GO:0005509,GO:0005513,GO:0005634,GO:0005829,GO:0009414,GO:0009651,GO:0009737,GO:0019722	calcium ion binding|detection of calcium ion|nucleus|cytosol|response to water deprivation|response to salt stress|response to abscisic acid|calcium-mediated signaling	path:ath04626	Plant-pathogen interaction
AT3G52561	4.755688242	1.750899648	7.760476835	4.432279625	2.148048901	0.01849806	0.044135722	Up	0.320844	0	0.0804186	0.754808	0.300689	0.462959	6241261	GO:0003674,GO:0008150	molecular_function|biological_process
AT3G52820	100.6080577	64.57672614	136.6393892	2.115923141	1.081287224	3.53E-09	2.36E-08	Up	1.77483	1.27532	1.7937	2.65805	3.20753	2.89452	824448	GO:0003993,GO:0005576,GO:0016311,GO:0016787,GO:0046872	acid phosphatase activity|extracellular region|dephosphorylation|hydrolase activity|metal ion binding
AT3G53230	878.8179108	563.6518167	1193.984005	2.118300641	1.082907359	2.01E-32	4.95E-31	Up	7.68722	8.52503	9.04477	15.0352	16.1353	17.4342	824489	GO:0005524,GO:0005654,GO:0005730,GO:0005794,GO:0005829,GO:0005856,GO:0005886,GO:0007049,GO:0009524,GO:0015031,GO:0016787,GO:0045732,GO:0046686,GO:0051301	ATP binding|nucleoplasm|nucleolus|Golgi apparatus|cytosol|cytoskeleton|plasma membrane|cell cycle|phragmoplast|protein transport|hydrolase activity|positive regulation of protein catabolic process|response to cadmium ion|cell division	path:ath04141	Protein processing in endoplasmic reticulum
AT3G53470	31.51421275	19.34010698	43.68831853	2.258949166	1.175651806	0.000310861	0.001109533	Up	1.52542	1.0604	1.29589	1.49641	2.41783	1.91374	824515	GO:0008150,GO:0009507,GO:0009535	biological_process|chloroplast|chloroplast thylakoid membrane
AT3G53480	9209.147969	5527.118062	12891.17788	2.332350736	1.221784755	5.22E-166	1.74E-163	Up	48.9612	55.1279	55.6773	106.28	110.781	110.975	824516	GO:0005215,GO:0005524,GO:0005886,GO:0006855,GO:0009506,GO:0009926,GO:0016020,GO:0016021,GO:0016887,GO:0048364,GO:0055085,GO:0071366	transporter activity|ATP binding|plasma membrane|drug transmembrane transport|plasmodesma|auxin polar transport|membrane|integral component of membrane|ATPase activity|root development|transmembrane transport|cellular response to indolebutyric acid stimulus
AT3G53600	1144.984463	718.5213263	1571.447599	2.187057699	1.128991282	8.81E-64	5.36E-62	Up	50.5878	52.3189	56.719	85.4159	95.0907	93.7321	824528	GO:0002679,GO:0003700,GO:0006355,GO:0010200,GO:0035556,GO:0046872	respiratory burst involved in defense response|transcription factor activity, sequence-specific DNA binding|regulation of transcription, DNA-templated|response to chitin|intracellular signal transduction|metal ion binding
AT3G53820	7.744173568	2.818569023	12.66977811	4.495110112	2.168356456	0.003547998	0.010150412	Up	0.137418	0	0	0.33728	0.65077	1.47913	824549	GO:0003676,GO:0003700,GO:0006355,GO:0046872	nucleic acid binding|transcription factor activity, sequence-specific DNA binding|regulation of transcription, DNA-templated|metal ion binding
AT3G53960	722.1945159	463.0101304	981.3789013	2.119562482	1.083766496	1.24E-43	4.50E-42	Up	10.8018	11.5026	12.784	21.715	20.3688	20.9538	824563	GO:0005215,GO:0005886,GO:0006810,GO:0006857,GO:0016020,GO:0016021	transporter activity|plasma membrane|transport|oligopeptide transport|membrane|integral component of membrane
AT3G54040	3080.459227	1936.775206	4224.143248	2.181018858	1.125002244	6.05E-53	2.88E-51	Up	102.068	100.65	95.6118	177.534	176.616	179.7	824571	GO:0000041,GO:0008150	transition metal ion transport|biological_process
AT3G54510	39.53755485	24.53918398	54.53592572	2.222401763	1.152119649	0.000116485	0.000446144	Up	0.358611	0.50149	0.658323	0.918474	1.10335	0.940317	824616	GO:0006811,GO:0009686,GO:0009740,GO:0016020,GO:0016021	ion transport|gibberellin biosynthetic process|gibberellic acid mediated signaling pathway|membrane|integral component of membrane
AT3G54520	18.16353924	5.126402408	31.20067607	6.086271343	2.605558655	6.35E-08	3.75E-07	Up	0.108747	0.101858	0.272587	0.862605	0.737378	0.653499	824617	GO:0008150,GO:0042991	biological_process|transcription factor import into nucleus
AT3G54530	30.90880601	6.48398217	55.33362985	8.533896054	3.093204538	2.05E-15	2.20E-14	Up	0	0.380406	0.0637584	1.75706	1.25126	1.02623	824618	GO:0005575,GO:0008150	cellular_component|biological_process
AT3G54580	11889.983	3649.726613	20130.23938	5.515547195	2.463504022	4.57E-75	3.65E-73	Up	40.3854	49.3387	50.7542	134.172	156.657	164.789	824623	GO:0005199,GO:0009664	structural constituent of cell wall|plant-type cell wall organization
AT3G54590	5660.530879	1462.761525	9858.300234	6.739512946	2.752644334	1.21E-41	4.17E-40	Up	14.9821	17.4942	16.6494	83.9904	89.158	94.7252	824624	GO:0005199,GO:0005576,GO:0009530,GO:0009664	structural constituent of cell wall|extracellular region|primary cell wall|plant-type cell wall organization
AT3G54870	345.5190337	139.7351933	551.3028741	3.945340191	1.980149703	2.12E-71	1.58E-69	Up	1.25456	1.46272	1.18732	4.79267	4.74426	5.09482	824652	GO:0003777,GO:0005488,GO:0005515,GO:0005524,GO:0005737,GO:0005871,GO:0005874,GO:0007018,GO:0008017	microtubule motor activity|binding|protein binding|ATP binding|cytoplasm|kinesin complex|microtubule|microtubule-based movement|microtubule binding
AT3G55150	165.747145	59.78881629	271.7054736	4.544419685	2.184096076	4.51E-44	1.65E-42	Up	1.08701	1.47443	1.66231	5.60531	5.05739	5.17669	824681	GO:0000145,GO:0005634,GO:0005829,GO:0006887	exocyst|nucleus|cytosol|exocytosis
AT3G55180	5.577396201	2.560287321	8.594505081	3.356851791	1.747108842	0.043858319	0.093081907	Up	0.0435578	0.0840282	0.0423245	0.149675	0.303909	0.447664	824684	GO:0008150,GO:0016787	biological_process|hydrolase activity
AT3G55646	20.43046102	11.49733965	29.36358239	2.553945806	1.352727912	0.004549901	0.012689318	Up	0.720153	0.289351	0.531793	1.57713	0.995742	0.886383	3769719	GO:0003674,GO:0008150	molecular_function|biological_process
AT3G55790	19.33653367	8.404071887	30.26899545	3.601705918	1.848680389	0.003092578	0.008988302	Up	1.03903	2.18472	0.726851	0.527646	2.02254	1.75542	824745	GO:0031225,GO:0071456	anchored component of membrane|cellular response to hypoxia
AT3G55840	987.0407017	448.2501081	1525.831295	3.403973067	1.767219622	2.21E-132	5.12E-130	Up	10.4962	10.3211	11.7822	29.4361	32.8938	32.8501	824750	GO:0005737,GO:0006952	cytoplasm|defense response
AT3G55970	1722.230416	1017.047784	2427.413047	2.38672468	1.255032155	4.88E-32	1.18E-30	Up	34.3072	30.2393	28.4724	66.3899	60.2009	61.7304	824763	GO:0005506,GO:0016491,GO:0016706,GO:0043090,GO:0051213,GO:0055114	iron ion binding|oxidoreductase activity|oxidoreductase activity, acting on paired donors, with incorporation or reduction of molecular oxygen, 2-oxoglutarate as one donor, and incorporation of one atom each of oxygen into both donors|amino acid import|dioxygenase activity|oxidation-reduction process
AT3G56060	72.48222683	34.31078267	110.653671	3.225040713	1.689317373	4.20E-14	4.13E-13	Up	0.632312	0.445492	0.814142	1.85883	1.7785	2.01562	824772	GO:0006066,GO:0008812,GO:0016491,GO:0016614,GO:0050660,GO:0055114	alcohol metabolic process|choline dehydrogenase activity|oxidoreductase activity|oxidoreductase activity, acting on CH-OH group of donors|flavin adenine dinucleotide binding|oxidation-reduction process
AT3G56400	410.4461242	267.6510048	553.2412436	2.067024722	1.047555644	5.10E-27	9.82E-26	Up	9.64517	9.40798	9.8753	16.8301	17.8126	15.2907	824807	GO:0003700,GO:0005634,GO:0006351,GO:0006355,GO:0009751,GO:0009753,GO:0009862,GO:0009864,GO:0010200,GO:0031347,GO:0042742,GO:0043565,GO:0045892,GO:0050832,GO:1900056	transcription factor activity, sequence-specific DNA binding|nucleus|transcription, DNA-templated|regulation of transcription, DNA-templated|response to salicylic acid|response to jasmonic acid|systemic acquired resistance, salicylic acid mediated signaling pathway|induced systemic resistance, jasmonic acid mediated signaling pathway|response to chitin|regulation of defense response|defense respo…
AT3G56500	19.38960949	11.27029595	27.50892304	2.440834132	1.287374259	0.00248453	0.007391744	Up	1.21279	1.43577	0.358599	0.879301	2.54501	2.26154	824817	GO:0008150	biological_process
AT3G56710	83.02503275	43.90444964	122.1456159	2.782078283	1.476163015	7.04E-13	6.38E-12	Up	3.20672	2.33687	3.30406	6.77179	6.9806	6.80875	824838	GO:0005634,GO:0009507,GO:0009816,GO:0071482	nucleus|chloroplast|defense response to bacterium, incompatible interaction|cellular response to light stimulus
AT3G56891	42.53734767	11.22118397	73.85351137	6.581614879	2.71844161	9.90E-18	1.21E-16	Up	0.598121	0.885981	0.890169	4.24118	4.16983	3.4921	6240272	GO:0030001,GO:0046872	metal ion transport|metal ion binding
AT3G57330	3131.288203	2046.496697	4216.079709	2.060144888	1.042745804	4.07E-91	4.56E-89	Up	24.7463	26.6077	25.7828	44.8165	48.0113	48.0723	824900	GO:0000166,GO:0005388,GO:0005516,GO:0005524,GO:0005773,GO:0005774,GO:0005794,GO:0005886,GO:0009507,GO:0009705,GO:0016020,GO:0016021,GO:0042742,GO:0043069,GO:0046872,GO:0055081,GO:0070588	nucleotide binding|calcium-transporting ATPase activity|calmodulin binding|ATP binding|vacuole|vacuolar membrane|Golgi apparatus|plasma membrane|chloroplast|plant-type vacuole membrane|membrane|integral component of membrane|defense response to bacterium|negative regulation of programmed cell death|metal ion binding|anion homeostasis|calcium ion transmembrane transport
AT3G57640	21.14720177	13.58832793	28.70607562	2.112553934	1.078988174	0.007789563	0.020474533	Up	0.630678	0.404775	0.693212	0.928745	1.3646	0.979316	824933	GO:0001653,GO:0004672,GO:0004675,GO:0005524,GO:0005886,GO:0006468,GO:0007178,GO:0009506,GO:0009755,GO:0016301,GO:0016310,GO:0016772,GO:0031625,GO:0046777	peptide receptor activity|protein kinase activity|transmembrane receptor protein serine/threonine kinase activity|ATP binding|plasma membrane|protein phosphorylation|transmembrane receptor protein serine/threonine kinase signaling pathway|plasmodesma|hormone-mediated signaling pathway|kinase activity|phosphorylation|transferase activity, transferring phosphorus-containing groups|ubiquitin protein…
AT3G58150	7.663896928	3.696399601	11.63139426	3.146682045	1.65383141	0.017137659	0.04130633	Up	0.465061	0.206966	0.0692382	0.369361	0.725597	0.540531	824984	GO:0008150	biological_process
AT3G58270	98.71243552	50.35414079	147.0707302	2.920727629	1.546327827	1.17E-15	1.27E-14	Up	1.27514	1.87048	1.84333	3.88297	4.54305	3.39046	824996	GO:0005515	protein binding
AT3G59130	124.6375457	82.62198091	166.6531105	2.017055373	1.01225069	1.18E-09	8.31E-09	Up	1.84744	2.09235	2.25597	3.97971	3.98022	3.45367	825082	GO:0047134,GO:0055114	protein-disulfide reductase activity|oxidation-reduction process
AT3G59350	14383.77969	9385.359562	19382.19981	2.065152612	1.046248399	7.90E-132	1.82E-129	Up	251.574	275.099	264.446	434.165	457.801	459.754	825104	GO:0001653,GO:0004672,GO:0004675,GO:0004713,GO:0004715,GO:0005524,GO:0005886,GO:0006468,GO:0007178,GO:0009506,GO:0009755,GO:0019901,GO:0031625,GO:0046777	peptide receptor activity|protein kinase activity|transmembrane receptor protein serine/threonine kinase activity|protein tyrosine kinase activity|non-membrane spanning protein tyrosine kinase activity|ATP binding|plasma membrane|protein phosphorylation|transmembrane receptor protein serine/threonine kinase signaling pathway|plasmodesma|hormone-mediated signaling pathway|protein kinase binding|ub…	path:ath04626	Plant-pathogen interaction
AT3G59480	437.7053183	224.7195567	650.69108	2.895569437	1.533847093	8.06E-56	4.14E-54	Up	9.79732	12.0508	11.1419	27.3623	29.5112	25.9857	825117	GO:0004747,GO:0005524,GO:0006014,GO:0008865,GO:0016301,GO:0016310,GO:0016740,GO:0016773,GO:0019252	ribokinase activity|ATP binding|D-ribose metabolic process|fructokinase activity|kinase activity|phosphorylation|transferase activity|phosphotransferase activity, alcohol group as acceptor|starch biosynthetic process	path:ath00051,path:ath00500,path:ath00520	Fructose and mannose metabolism|Starch and sucrose metabolism|Amino sugar and nucleotide sugar metabolism
AT3G59830	42.40893071	23.62467832	61.19318311	2.590222914	1.373076261	1.54E-06	7.74E-06	Up	0.499388	0.505546	0.358956	1.39387	0.675001	1.17537	825152	GO:0004672,GO:0004674,GO:0004712,GO:0005515,GO:0005524,GO:0006468,GO:0007229,GO:0009827,GO:0009860,GO:0009966,GO:0016301,GO:0016310,GO:0016772,GO:0048610,GO:0048868	protein kinase activity|protein serine/threonine kinase activity|protein serine/threonine/tyrosine kinase activity|protein binding|ATP binding|protein phosphorylation|integrin-mediated signaling pathway|plant-type cell wall modification|pollen tube growth|regulation of signal transduction|kinase activity|phosphorylation|transferase activity, transferring phosphorus-containing groups|obsolete cell…
AT3G59850	131.6831439	72.87554091	190.4907468	2.613918805	1.386214328	2.58E-16	2.90E-15	Up	1.84965	2.32007	2.08755	5.056	4.49637	4.38184	825155	GO:0004650,GO:0005576,GO:0005975,GO:0008152,GO:0016787,GO:0016798,GO:0016829,GO:0071555	polygalacturonase activity|extracellular region|carbohydrate metabolic process|metabolic process|hydrolase activity|hydrolase activity, acting on glycosyl bonds|lyase activity|cell wall organization	path:ath00040,path:ath00500	Pentose and glucuronate interconversions|Starch and sucrose metabolism
AT3G59940	1274.955333	655.5534552	1894.357211	2.889706699	1.530923069	5.80E-120	1.13E-117	Up	16.3936	18.9157	18.7303	41.1118	48.8834	45.5124	825164	GO:0005515,GO:0005634,GO:0005829,GO:0016567,GO:0080037,GO:2000762	protein binding|nucleus|cytosol|protein ubiquitination|negative regulation of cytokinin-activated signaling pathway|regulation of phenylpropanoid metabolic process
AT3G60120	105.4408131	57.1452651	153.7363612	2.690272954	1.427752556	1.06E-14	1.08E-13	Up	1.05194	1.0306	1.50881	3.06381	2.83615	2.70825	825182	GO:0004553,GO:0005975,GO:0008422	hydrolase activity, hydrolyzing O-glycosyl compounds|carbohydrate metabolic process|beta-glucosidase activity	path:ath00500,path:ath00460,path:ath00940	Starch and sucrose metabolism|Cyanoamino acid metabolism|Phenylpropanoid biosynthesis
AT3G60270	20.33452542	7.492089424	33.17696142	4.42826554	2.146741736	7.29E-07	3.81E-06	Up	0.504073	0.364322	1.22257	3.68704	2.14073	1.71081	825198	GO:0005507,GO:0009055,GO:0031225	copper ion binding|electron carrier activity|anchored component of membrane
AT3G60280	142.9874994	68.39040236	217.5845965	3.18150777	1.669710645	1.17E-24	2.04E-23	Up	3.55516	5.83516	5.70803	9.93415	14.566	12.3513	825199	GO:0005507,GO:0005886,GO:0009055,GO:0031225,GO:0046872,GO:0055114	copper ion binding|plasma membrane|electron carrier activity|anchored component of membrane|metal ion binding|oxidation-reduction process
AT3G60330	1680.28762	821.3836221	2539.191618	3.091358958	1.628241185	1.31E-158	4.08E-156	Up	10.6061	10.232	9.49951	27.5999	29.2698	28.3582	825204	GO:0000166,GO:0005524,GO:0005886,GO:0006754,GO:0008553,GO:0016021,GO:0016887,GO:0046872	nucleotide binding|ATP binding|plasma membrane|ATP biosynthetic process|hydrogen-exporting ATPase activity, phosphorylative mechanism|integral component of membrane|ATPase activity|metal ion binding	path:ath00190	Oxidative phosphorylation
AT3G61150	95.63541083	62.47248626	128.7983354	2.061680959	1.043821096	4.64E-08	2.78E-07	Up	0.826789	1.04221	1.03176	1.61605	1.83746	2.104	825287	GO:0003677,GO:0003700,GO:0005634,GO:0006351,GO:0006355,GO:0008289,GO:0043565,GO:0048497	DNA binding|transcription factor activity, sequence-specific DNA binding|nucleus|transcription, DNA-templated|regulation of transcription, DNA-templated|lipid binding|sequence-specific DNA binding|maintenance of floral organ identity
AT3G61160	62.07663987	33.33550949	90.81777025	2.724355249	1.445914839	9.83E-10	6.96E-09	Up	0.915863	0.772706	0.606259	1.66159	1.76859	1.81635	825288	GO:0000166,GO:0004672,GO:0004674,GO:0005524,GO:0005829,GO:0006468,GO:0016301,GO:0016310,GO:0016772,GO:0046777	nucleotide binding|protein kinase activity|protein serine/threonine kinase activity|ATP binding|cytosol|protein phosphorylation|kinase activity|phosphorylation|transferase activity, transferring phosphorus-containing groups|protein autophosphorylation
AT3G61190	827.3439951	531.3153879	1123.372602	2.114323484	1.080196121	2.36E-47	9.50E-46	Up	20.253	23.394	22.7429	38.2324	42.5649	42.1525	825291	GO:0005515,GO:0005543,GO:0006952,GO:0009266,GO:0009408,GO:0009409,GO:0009611,GO:0009751,GO:0016020,GO:0019725,GO:0031348	protein binding|phospholipid binding|defense response|response to temperature stimulus|response to heat|response to cold|response to wounding|response to salicylic acid|membrane|cellular homeostasis|negative regulation of defense response
AT3G61300	44.34771091	19.26437936	69.43104245	3.604115198	1.849645125	1.99E-10	1.49E-09	Up	0.229919	0.298027	0.272165	0.677258	0.86408	0.967088	825302	GO:0003674,GO:0005509,GO:0005515,GO:0005544,GO:0005886,GO:0016740,GO:0016757	molecular_function|calcium ion binding|protein binding|calcium-dependent phospholipid binding|plasma membrane|transferase activity|transferase activity, transferring glycosyl groups
AT3G61930	156.5298327	94.78481599	218.2748494	2.302846159	1.203418035	6.52E-16	7.18E-15	Up	8.00079	6.59049	6.32606	13.9063	14.0928	14.6893	825366
AT3G62150	1775.469885	1106.414366	2444.525404	2.209412205	1.143662604	2.01E-60	1.13E-58	Up	8.9743	9.99006	10.3274	19.4242	21.4529	19.4554	825388	GO:0005524,GO:0006810,GO:0016021,GO:0016887,GO:0042626,GO:0055085	ATP binding|transport|integral component of membrane|ATPase activity|ATPase activity, coupled to transmembrane movement of substances|transmembrane transport	path:ath02010	ABC transporters
AT3G62160	90.30177667	48.40256152	132.2009918	2.7312809	1.449577697	3.00E-13	2.79E-12	Up	1.54053	1.18576	2.05117	3.64486	3.64559	3.7288	825389	GO:0016740,GO:0016747	transferase activity|transferase activity, transferring acyl groups other than amino-acyl groups
AT3G62260	2017.1109	1297.607932	2736.613867	2.108968201	1.076537343	9.40E-80	8.43E-78	Up	31.1175	35.0073	35.4775	56.9382	58.2083	59.3945	825399	GO:0003824,GO:0004722,GO:0006470,GO:0043169,GO:0046872	catalytic activity|protein serine/threonine phosphatase activity|protein dephosphorylation|cation binding|metal ion binding
AT3G62680	3635.85437	1182.974228	6088.734511	5.146971393	2.363723764	1.35E-76	1.11E-74	Up	45.1493	46.871	49.7726	171.476	181.163	192.569	825442	GO:0005576,GO:0005618,GO:0009506,GO:0010054,GO:0071365,GO:0071369,GO:0072732	extracellular region|cell wall|plasmodesma|trichoblast differentiation|cellular response to auxin stimulus|cellular response to ethylene stimulus|cellular response to calcium ion starvation
AT3G62990	143.6094611	81.98906801	205.2298542	2.50313681	1.323737144	4.63E-17	5.41E-16	Up	5.84615	5.21916	6.25153	12.1843	12.9767	12.6888	825474	GO:0008150	biological_process
AT4G00080	505.9084644	318.7909706	693.0259583	2.173919659	1.120298624	9.28E-36	2.63E-34	Up	13.8784	16.5095	17.4143	28.7725	30.6678	31.9885	828192	GO:0000041,GO:0004857,GO:0009567,GO:0009733,GO:0009741,GO:0030599,GO:0043086	transition metal ion transport|enzyme inhibitor activity|double fertilization forming a zygote and endosperm|response to auxin|response to brassinosteroid|pectinesterase activity|negative regulation of catalytic activity
AT4G00210	15.65977005	8.60741384	22.71212625	2.638670183	1.399811034	0.003629601	0.010360781	Up	0.193203	0.589521	0.395253	1.632	1.29527	1.42834	828114
AT4G00220	30.61889195	15.58148292	45.65630099	2.930164043	1.550981435	6.25E-05	0.000249687	Up	0.764446	1.01646	0.622189	2.01779	1.61816	1.50676	828084	GO:0010089,GO:0010199	xylem development|organ boundary specification between lateral organs and the meristem
AT4G00230	355.52869	206.7116459	504.3457341	2.439851571	1.286793384	2.27E-20	3.20E-19	Up	3.43943	3.2226	3.37147	6.97923	6.82026	6.78981	827949	GO:0004252,GO:0005618,GO:0006508,GO:0009505	serine-type endopeptidase activity|cell wall|proteolysis|plant-type cell wall
AT4G00460	280.737092	181.9064781	379.5677059	2.086609063	1.06116033	3.45E-19	4.58E-18	Up	3.52499	3.47198	3.70479	5.58874	6.6029	6.41825	827967	GO:0005089,GO:0043547	Rho guanyl-nucleotide exchange factor activity|positive regulation of GTPase activity
AT4G00680	711.6996187	305.5015463	1117.897691	3.659221057	1.871536573	4.42E-69	3.09E-67	Up	19.5436	23.7387	21.9329	58.4406	70.6556	68.571	828037	GO:0003779,GO:0005622,GO:0015629,GO:0030042	actin binding|intracellular|actin cytoskeleton|actin filament depolymerization
AT4G00730	357.8422415	216.7963269	498.8881561	2.301183618	1.202376105	4.33E-31	1.00E-29	Up	2.6874	2.36057	2.5831	4.81666	4.83727	5.11398	828022	GO:0003677,GO:0003700,GO:0005634,GO:0006351,GO:0006355,GO:0008289,GO:0042335,GO:0043481,GO:0043565,GO:0048364,GO:0048765	DNA binding|transcription factor activity, sequence-specific DNA binding|nucleus|transcription, DNA-templated|regulation of transcription, DNA-templated|lipid binding|cuticle development|anthocyanin accumulation in tissues in response to UV light|sequence-specific DNA binding|root development|root hair cell differentiation
AT4G01110	170.6489674	97.87794462	243.4199901	2.486974886	1.314391939	1.35E-19	1.82E-18	Up	3.54355	3.49077	3.85924	7.92427	8.98019	8.05969	827897	GO:0008150	biological_process
AT4G01350	243.006815	159.2529804	326.7606495	2.051833809	1.036913883	1.76E-17	2.10E-16	Up	3.8246	3.49404	3.71886	6.49536	7.11628	6.83734	828015	GO:0005515,GO:0008270,GO:0010200,GO:0035556,GO:0046872,GO:0047134,GO:0055114	protein binding|zinc ion binding|response to chitin|intracellular signal transduction|metal ion binding|protein-disulfide reductase activity|oxidation-reduction process
AT4G01430	29.9263501	10.37181665	49.48088355	4.77070558	2.254202654	2.68E-10	1.98E-09	Up	0.441825	0.221231	0.0954817	1.27014	1.63155	1.44651	826685	GO:0016020,GO:0016021,GO:0022857	membrane|integral component of membrane|transmembrane transporter activity
AT4G01670	88.32633604	54.45007873	122.2025934	2.244305173	1.166268862	3.81E-08	2.30E-07	Up	1.57252	1.60326	1.79781	2.56507	3.34698	4.07857	828109	GO:0008150	biological_process
AT4G01830	108.8941604	52.40091773	165.3874031	3.156192874	1.65818537	1.01E-19	1.37E-18	Up	0.453915	0.429836	0.339612	1.53932	1.30674	1.4176	826974	GO:0005524,GO:0006810,GO:0010315,GO:0010329,GO:0010540,GO:0010541,GO:0016021,GO:0016887,GO:0042626,GO:0055085	ATP binding|transport|auxin efflux|auxin efflux transmembrane transporter activity|basipetal auxin transport|acropetal auxin transport|integral component of membrane|ATPase activity|ATPase activity, coupled to transmembrane movement of substances|transmembrane transport	path:ath02010	ABC transporters
AT4G01890	201.3596679	120.1427715	282.5765642	2.352006372	1.233891969	3.84E-20	5.37E-19	Up	2.75584	3.06282	2.1021	5.31026	5.48807	6.39616	828220	GO:0004650,GO:0005576,GO:0005975,GO:0008152,GO:0016787,GO:0016798,GO:0071555	polygalacturonase activity|extracellular region|carbohydrate metabolic process|metabolic process|hydrolase activity|hydrolase activity, acting on glycosyl bonds|cell wall organization
AT4G01950	271.2797746	97.43391667	445.1256325	4.568487522	2.191716615	2.92E-68	2.01E-66	Up	1.97496	2.94135	2.85612	9.76709	9.33802	10.1356	827165	GO:0004366,GO:0008152,GO:0016021,GO:0016024,GO:0016746	glycerol-3-phosphate O-acyltransferase activity|metabolic process|integral component of membrane|CDP-diacylglycerol biosynthetic process|transferase activity, transferring acyl groups	path:ath00561,path:ath00564	Glycerolipid metabolism|Glycerophospholipid metabolism
AT4G02075	323.222977	214.2599929	432.185961	2.017109938	1.012289717	6.48E-19	8.45E-18	Up	10.5906	9.06782	9.92128	16.8938	18.2096	18.4513	828146	GO:0005886,GO:0008270	plasma membrane|zinc ion binding
AT4G02170	21.24858153	11.90110967	30.59605339	2.570857191	1.362249472	0.000841006	0.00276142	Up	0.943255	0.198268	2.09576	2.59213	2.62833	2.14412	828119	GO:0005575,GO:0008150	cellular_component|biological_process
AT4G02270	2362.249475	733.6480462	3990.850904	5.439734931	2.443536353	0	0	Up	57.9857	64.2877	59.2005	271.833	280.108	271.931	828083	GO:0006826,GO:0008150,GO:0010054,GO:0010106,GO:0010167,GO:0015706	iron ion transport|biological_process|trichoblast differentiation|cellular response to iron ion starvation|response to nitrate|nitrate transport
AT4G02330	79.02658241	47.50287683	110.550288	2.327233536	1.218615991	6.90E-09	4.48E-08	Up	0.972063	1.15716	1.35779	2.15977	2.57652	2.04943	828064	GO:0004857,GO:0005576,GO:0005618,GO:0009409,GO:0009620,GO:0009741,GO:0030599,GO:0042545,GO:0045330,GO:0045490	enzyme inhibitor activity|extracellular region|cell wall|response to cold|response to fungus|response to brassinosteroid|pectinesterase activity|cell wall modification|aspartyl esterase activity|pectin catabolic process	path:ath00040,path:ath00500	Pentose and glucuronate interconversions|Starch and sucrose metabolism
AT4G02650	16.89618185	8.212385465	25.57997824	3.11480487	1.639141787	0.000367727	0.001295503	Up	0.181817	0.051512	0.120588	0.312474	0.422721	0.330186	828212	GO:0005543,GO:0005545,GO:0005794,GO:0005905,GO:0006897,GO:0030136,GO:0030276,GO:0048268	phospholipid binding|1-phosphatidylinositol binding|Golgi apparatus|coated pit|endocytosis|clathrin-coated vesicle|clathrin binding|clathrin coat assembly
AT4G03330	115.5843801	48.37779352	182.7909667	3.778406442	1.9177779	4.64E-26	8.60E-25	Up	1.57339	1.95429	1.58942	5.7593	4.92811	5.76044	827970	GO:0000149,GO:0005484,GO:0005515,GO:0005886,GO:0006886,GO:0006887,GO:0006906,GO:0012505,GO:0016020,GO:0016021,GO:0016192,GO:0031201,GO:0048278	SNARE binding|SNAP receptor activity|protein binding|plasma membrane|intracellular protein transport|exocytosis|vesicle fusion|endomembrane system|membrane|integral component of membrane|vesicle-mediated transport|SNARE complex|vesicle docking	path:ath04130	SNARE interactions in vesicular transport
AT4G03460	58.9718584	26.94961215	90.99410465	3.376453217	1.755508568	2.29E-12	1.99E-11	Up	0.408022	0.436934	0.440123	1.36469	1.65431	1.32092	827916	GO:0005515,GO:0005575,GO:0008150,GO:0016021,GO:0031347,GO:0071446,GO:2000031	protein binding|cellular_component|biological_process|integral component of membrane|regulation of defense response|cellular response to salicylic acid stimulus|regulation of salicylic acid mediated signaling pathway
AT4G03490	57.73735423	34.09749367	81.37721479	2.386604	1.254959206	4.14E-07	2.22E-06	Up	0.28997	0.861901	0.363426	1.17047	1.03036	1.0565	827426	GO:0005515,GO:0016021,GO:0031347,GO:0071446,GO:2000031	protein binding|integral component of membrane|regulation of defense response|cellular response to salicylic acid stimulus|regulation of salicylic acid mediated signaling pathway
AT4G04460	488.4249969	201.7924265	775.0575673	3.840865491	1.941431441	2.71E-92	3.14E-90	Up	4.58262	4.93301	5.51883	16.5716	18.7259	17.9972	825776	GO:0004190,GO:0005576,GO:0005773,GO:0006508,GO:0006629,GO:0008233,GO:0016787,GO:0030163,GO:0046686	aspartic-type endopeptidase activity|extracellular region|vacuole|proteolysis|lipid metabolic process|peptidase activity|hydrolase activity|protein catabolic process|response to cadmium ion
AT4G05380	3.544022593	0.666813234	6.421231953	9.629730828	3.267495472	0.008264597	0.021619878	Up	0.0731127	0	0	0.235744	0.127025	0.260744	825886	GO:0000166,GO:0005524,GO:0017111	nucleotide binding|ATP binding|nucleoside-triphosphatase activity
AT4G06534	63.79217862	22.45878498	105.1255723	4.680821886	2.226761869	1.84E-19	2.48E-18	Up	0.72992	0.885786	0.658112	2.65279	3.15792	2.38505	826005	GO:0009506	plasmodesma
AT4G07820	38.2583626	11.79453475	64.72219046	5.487472958	2.456141925	7.71E-13	6.96E-12	Up	1.42394	1.34125	0.769576	6.22345	5.19471	4.68182	826263	GO:0003674	molecular_function
AT4G07960	411.9419394	232.1690374	591.7148414	2.548638044	1.349726497	2.36E-27	4.61E-26	Up	3.83191	4.42258	5.39999	9.91138	8.75506	10.3237	826301	GO:0000139,GO:0009506,GO:0016021,GO:0016757,GO:0071555	Golgi membrane|plasmodesma|integral component of membrane|transferase activity, transferring glycosyl groups|cell wall organization
AT4G08040	1013.71332	562.6019946	1464.824645	2.603660596	1.380541396	3.78E-45	1.42E-43	Up	13.3506	15.8194	16.2812	33.1614	36.7097	39.0768	826317	GO:0003824,GO:0009058,GO:0009693,GO:0009835,GO:0016847,GO:0030170,GO:0042218	catalytic activity|biosynthetic process|ethylene biosynthetic process|fruit ripening|1-aminocyclopropane-1-carboxylate synthase activity|pyridoxal phosphate binding|1-aminocyclopropane-1-carboxylate biosynthetic process	path:ath00270	Cysteine and methionine metabolism
AT4G08160	440.6484899	170.8771197	710.4198601	4.15748967	2.055712679	2.49E-93	2.94E-91	Up	2.14816	2.3719	1.96594	8.41811	8.79576	8.4134	826365	GO:0003824,GO:0004553,GO:0005975,GO:0008152,GO:0009832,GO:0010413,GO:0016787,GO:0016798,GO:0031176,GO:0045492,GO:0045493	catalytic activity|hydrolase activity, hydrolyzing O-glycosyl compounds|carbohydrate metabolic process|metabolic process|plant-type cell wall biogenesis|glucuronoxylan metabolic process|hydrolase activity|hydrolase activity, acting on glycosyl bonds|endo-1,4-beta-xylanase activity|xylan biosynthetic process|xylan catabolic process
AT4G08400	441.600683	275.4871831	607.7141829	2.20596173	1.141407762	4.22E-06	2.00E-05	Up	4.08376	2.98636	3.41445	7.08336	7.8485	7.61785	826398	GO:0005199,GO:0005575,GO:0009664	structural constituent of cell wall|cellular_component|plant-type cell wall organization
AT4G08410	547.2254431	312.4270599	782.0238263	2.503060479	1.32369315	5.39E-15	5.61E-14	Up	2.69473	3.27589	2.84123	6.48224	7.99678	7.74124	826400	GO:0005199,GO:0009664	structural constituent of cell wall|plant-type cell wall organization
AT4G08450	38.29258283	21.07021876	55.51494689	2.634758923	1.397670963	3.51E-06	1.68E-05	Up	0.24608	0.22434	0.252739	0.547563	0.569792	0.72396	826403	GO:0000166,GO:0005515,GO:0005524,GO:0006952,GO:0007165,GO:0017111,GO:0043531	nucleotide binding|protein binding|ATP binding|defense response|signal transduction|nucleoside-triphosphatase activity|ADP binding
AT4G08620	175.8674618	93.78029819	257.9546254	2.750627055	1.459760544	5.34E-24	8.99E-23	Up	1.86782	1.67595	2.29009	4.39547	4.75223	4.4018	826426	GO:0005886,GO:0008271,GO:0008272,GO:0015116,GO:0015293,GO:0016020,GO:0016021,GO:0055085	plasma membrane|secondary active sulfate transmembrane transporter activity|sulfate transport|sulfate transmembrane transporter activity|symporter activity|membrane|integral component of membrane|transmembrane transport
AT4G08950	2519.220082	1111.596285	3926.843879	3.532616951	1.820737323	1.04E-79	9.32E-78	Up	50.3576	50.4263	48.0158	133.82	140.537	140.495	826473	GO:0005615,GO:0005618,GO:0005794,GO:0009505,GO:0009741,GO:0016126,GO:0048046	extracellular space|cell wall|Golgi apparatus|plant-type cell wall|response to brassinosteroid|sterol biosynthetic process|apoplast
AT4G08990	10.99608266	3.485382256	18.50678305	5.309828792	2.408665344	0.000110906	0.000426746	Up	0.0177723	0.00800019	0.0321488	0.0811411	0.152973	0.132441	826477	GO:0003677,GO:0003682,GO:0003886,GO:0005634,GO:0006306,GO:0008168,GO:0016568,GO:0016740,GO:0032259,GO:0090116	DNA binding|chromatin binding|DNA (cytosine-5-)-methyltransferase activity|nucleus|DNA methylation|methyltransferase activity|chromatin modification|transferase activity|methylation|C-5 methylation of cytosine	path:ath00270	Cysteine and methionine metabolism
AT4G09100	50.1401813	24.69671851	75.58364409	3.060473157	1.613754715	1.81E-09	1.25E-08	Up	2.19802	3.89517	3.54906	9.05006	9.4356	7.29327	826488	GO:0005515,GO:0008270,GO:0016021,GO:0016567	protein binding|zinc ion binding|integral component of membrane|protein ubiquitination
AT4G09120	4.826895935	1.694502958	7.959288911	4.697123054	2.231777389	0.040976806	0.087769293	Up	0.0476506	0	0	0.117725	0.268645	0.552061	826490	GO:0005515,GO:0008270,GO:0016021,GO:0016567	protein binding|zinc ion binding|integral component of membrane|protein ubiquitination
AT4G09130	8.618477037	2.812741257	14.42421282	5.128169106	2.358443837	0.00347628	0.009968818	Up	0.0464603	0.172695	0.0432934	0.270491	0.0860968	0.663572	826491	GO:0005515,GO:0008270,GO:0016021,GO:0016567	protein binding|zinc ion binding|integral component of membrane|protein ubiquitination
AT4G09990	737.3843644	337.4654364	1137.303292	3.37013267	1.752805386	3.78E-106	5.59E-104	Up	12.4379	13.5342	10.9405	28.6641	34.5423	32.7188	826590	GO:0000139,GO:0005794,GO:0016021,GO:0030775,GO:0045491,GO:0045492	Golgi membrane|Golgi apparatus|integral component of membrane|glucuronoxylan 4-O-methyltransferase activity|xylan metabolic process|xylan biosynthetic process
AT4G10010	34.93475106	9.436132436	60.43336968	6.404463915	2.679077815	1.24E-14	1.26E-13	Up	0.18433	0.151747	0.152454	0.737897	0.913581	0.802714	826592	GO:0000166,GO:0004672,GO:0004674,GO:0005524,GO:0006468,GO:0009860,GO:0016301,GO:0016310,GO:0016772,GO:0046777,GO:0048610,GO:0048868	nucleotide binding|protein kinase activity|protein serine/threonine kinase activity|ATP binding|protein phosphorylation|pollen tube growth|kinase activity|phosphorylation|transferase activity, transferring phosphorus-containing groups|protein autophosphorylation|obsolete cellular process involved in reproduction|pollen tube development
AT4G10350	33.2329042	7.321442414	59.14436598	8.078239592	3.014040935	4.36E-16	4.86E-15	Up	0.15174	0.355915	0.142586	1.33721	1.92735	1.66	826627	GO:0003677,GO:0003700,GO:0005634,GO:0006351,GO:0006355,GO:0009834,GO:0010628,GO:0045893,GO:0048829	DNA binding|transcription factor activity, sequence-specific DNA binding|nucleus|transcription, DNA-templated|regulation of transcription, DNA-templated|plant-type secondary cell wall biogenesis|positive regulation of gene expression|positive regulation of transcription, DNA-templated|root cap development
AT4G10370	89.38349794	46.10265508	132.6643408	2.877585696	1.524858893	3.75E-14	3.70E-13	Up	0.754658	1.14352	0.962997	2.91659	2.58247	2.31978	826629	GO:0005515,GO:0008270,GO:0035556,GO:0047134,GO:0055114	protein binding|zinc ion binding|intracellular signal transduction|protein-disulfide reductase activity|oxidation-reduction process
AT4G11230	143.4323192	74.34420556	212.5204328	2.858601167	1.515309349	1.89E-21	2.83E-20	Up	0.937132	0.912278	0.804951	2.23531	2.3339	2.22933	826725	GO:0004601,GO:0016020,GO:0016021,GO:0016491,GO:0046872,GO:0050664,GO:0055114	peroxidase activity|membrane|integral component of membrane|oxidoreductase activity|metal ion binding|oxidoreductase activity, acting on NAD(P)H, oxygen as acceptor|oxidation-reduction process	path:ath04626	Plant-pathogen interaction
AT4G11470	42.25314515	24.37013304	60.13615726	2.467617109	1.303118554	3.90E-06	1.86E-05	Up	0.48355	0.338199	0.319412	0.767997	1.18433	1.08882	826752	GO:0001653,GO:0004672,GO:0004675,GO:0005524,GO:0005886,GO:0006468,GO:0007178,GO:0009506,GO:0009755,GO:0016021,GO:0031625,GO:0046777	peptide receptor activity|protein kinase activity|transmembrane receptor protein serine/threonine kinase activity|ATP binding|plasma membrane|protein phosphorylation|transmembrane receptor protein serine/threonine kinase signaling pathway|plasmodesma|hormone-mediated signaling pathway|integral component of membrane|ubiquitin protein ligase binding|protein autophosphorylation
AT4G11610	184.6479878	92.46042643	276.8355492	2.994097691	1.582121294	1.33E-28	2.75E-27	Up	1.08368	1.19844	1.20487	3.05364	3.0259	2.68742	826766	GO:0003674,GO:0005509,GO:0005515,GO:0005544,GO:0005575,GO:0005886,GO:0008150,GO:0016740,GO:0016757	molecular_function|calcium ion binding|protein binding|calcium-dependent phospholipid binding|cellular_component|plasma membrane|biological_process|transferase activity|transferase activity, transferring glycosyl groups
AT4G11650	8657.807341	5554.672047	11760.94263	2.117306393	1.082230055	8.86E-109	1.40E-106	Up	226.309	229.068	235.93	412.611	440.954	438.933	826770	GO:0009651,GO:0009816,GO:0009817	response to salt stress|defense response to bacterium, incompatible interaction|defense response to fungus, incompatible interaction
AT4G12330	187.1071639	109.6793734	264.5349544	2.411893379	1.270166132	6.37E-20	8.78E-19	Up	2.44953	2.06927	2.86525	5.17344	4.90602	5.14621	826842	GO:0004497,GO:0005506,GO:0005575,GO:0006826,GO:0009055,GO:0010043,GO:0010106,GO:0010167,GO:0015706,GO:0016020,GO:0016491,GO:0016705,GO:0016709,GO:0020037,GO:0044550,GO:0046872,GO:0055114	monooxygenase activity|iron ion binding|cellular_component|iron ion transport|electron carrier activity|response to zinc ion|cellular response to iron ion starvation|response to nitrate|nitrate transport|membrane|oxidoreductase activity|oxidoreductase activity, acting on paired donors, with incorporation or reduction of molecular oxygen|oxidoreductase activity, acting on paired donors, with incor…
AT4G12470	172.0814834	85.60245529	258.5605115	3.020480086	1.594777875	3.23E-27	6.28E-26	Up	9.33067	10.4889	10.5983	20.6523	24.4662	26.0994	826859	GO:0005576,GO:0005618,GO:0005783,GO:0006612,GO:0006865,GO:0009409,GO:0009506,GO:0009626,GO:0009627,GO:0009631,GO:0009682,GO:0009697,GO:0009814,GO:0009863,GO:0010167,GO:0010363,GO:0015706,GO:0019684,GO:0042742,GO:0043069,GO:0043621,GO:0050832,GO:0070417	extracellular region|cell wall|endoplasmic reticulum|protein targeting to membrane|amino acid transport|response to cold|plasmodesma|plant-type hypersensitive response|systemic acquired resistance|cold acclimation|induced systemic resistance|salicylic acid biosynthetic process|defense response, incompatible interaction|salicylic acid mediated signaling pathway|response to nitrate|regulation of pl…
AT4G12735	38.99428047	22.20341716	55.78514379	2.512457582	1.32909924	7.77E-06	3.55E-05	Up	3.58346	3.42297	2.48068	5.10146	7.67369	7.48884	2745703	GO:0003674,GO:0005886,GO:0008150	molecular_function|plasma membrane|biological_process
AT4G12910	248.35166	159.4830504	337.2202695	2.114458361	1.080288151	1.02E-18	1.32E-17	Up	3.52595	3.67522	3.67458	6.52994	6.74052	6.83146	826903	GO:0004185,GO:0005576,GO:0005773,GO:0005777,GO:0006508	serine-type carboxypeptidase activity|extracellular region|vacuole|peroxisome|proteolysis
AT4G13130	192.3229621	115.3502393	269.2956848	2.334591471	1.223170116	5.86E-19	7.67E-18	Up	1.83374	2.49177	1.96163	4.41164	3.99232	4.57751	826927	GO:0005515,GO:0008270,GO:0009941,GO:0046872,GO:0047134,GO:0055114	protein binding|zinc ion binding|chloroplast envelope|metal ion binding|protein-disulfide reductase activity|oxidation-reduction process
AT4G13250	354.1593485	224.2386021	484.0800949	2.158772354	1.110211117	2.90E-26	5.42E-25	Up	4.58314	5.33118	4.59556	9.49164	9.57064	9.04289	826942	GO:0008152,GO:0009507,GO:0009535,GO:0010304,GO:0015996,GO:0016021,GO:0016491,GO:0034256,GO:0055114	metabolic process|chloroplast|chloroplast thylakoid membrane|PSII associated light-harvesting complex II catabolic process|chlorophyll catabolic process|integral component of membrane|oxidoreductase activity|chlorophyll(ide) b reductase activity|oxidation-reduction process	path:ath00860	Porphyrin and chlorophyll metabolism
AT4G13340	5257.225825	3459.045537	7055.406113	2.039697378	1.028355121	2.65E-83	2.53E-81	Up	64.1087	75.748	74.3422	86.8622	108.768	112.117	826964	GO:0005199,GO:0005576,GO:0005618,GO:0009505,GO:0009506,GO:0071555	structural constituent of cell wall|extracellular region|cell wall|plant-type cell wall|plasmodesma|cell wall organization
AT4G13390	2793.770678	818.2901028	4769.251253	5.828313501	2.543078481	1.92E-73	1.50E-71	Up	23.1409	27.4385	25.2786	84.7422	100.998	93.3812	826970	GO:0005199,GO:0009664	structural constituent of cell wall|plant-type cell wall organization
AT4G13395	843.1427142	460.7072178	1225.578211	2.66021057	1.411540448	8.28E-08	4.81E-07	Up	110.545	92.12	85.5124	241.625	210.896	188.656	5008138	GO:0003674,GO:0048367	molecular_function|shoot system development
AT4G13500	27.35856459	17.94134217	36.77578701	2.049779033	1.035468395	0.003003624	0.008755576	Up	2.17111	1.54041	1.03676	2.59862	3.19086	2.76535	826982	GO:0008150,GO:0009507,GO:0009534	biological_process|chloroplast|chloroplast thylakoid
AT4G13890	88.69236967	37.57057817	139.8141612	3.721373692	1.89583527	6.01E-16	6.64E-15	Up	0.724266	0.788692	1.27803	2.7473	2.87682	3.77431	827024	GO:0003824,GO:0004372,GO:0005737,GO:0006544,GO:0006563,GO:0009555,GO:0010197,GO:0016740,GO:0030170,GO:0035999	catalytic activity|glycine hydroxymethyltransferase activity|cytoplasm|glycine metabolic process|L-serine metabolic process|pollen development|polar nucleus fusion|transferase activity|pyridoxal phosphate binding|tetrahydrofolate interconversion	path:ath01200,path:ath01230,path:ath00630,path:ath00260,path:ath00460,path:ath00670	Carbon metabolism|Biosynthesis of amino acids|Glyoxylate and dicarboxylate metabolism|Glycine, serine and threonine metabolism|Cyanoamino acid metabolism|One carbon pool by folate
AT4G13920	134.1668652	72.47297628	195.8607542	2.702534989	1.434313296	9.82E-19	1.27E-17	Up	1.65179	1.30145	1.35099	3.39721	3.17467	3.19243	827026	GO:0004672,GO:0005515,GO:0005886,GO:0009506,GO:0009755,GO:0046777	protein kinase activity|protein binding|plasma membrane|plasmodesma|hormone-mediated signaling pathway|protein autophosphorylation
AT4G14250	14.29627862	6.871474291	21.72108295	3.161051331	1.660404463	0.000936043	0.003040983	Up	0.11447	0.115378	0.0725598	0.266778	0.226973	0.21879	827066	GO:0003735,GO:0005515,GO:0005840,GO:0006412	structural constituent of ribosome|protein binding|ribosome|translation
AT4G14280	66.8027639	15.7891957	117.8163321	7.461832405	2.899529957	1.21E-13	1.15E-12	Up	0.248078	0.242912	0.325634	1.53595	1.34783	2.0377	827069	GO:0005488,GO:0005515,GO:0008150	binding|protein binding|biological_process
AT4G14560	329.3478576	189.7417092	468.954006	2.471538851	1.305409585	2.55E-33	6.58E-32	Up	9.43581	10.6177	10.079	19.4906	21.8344	21.5947	827103	GO:0003700,GO:0005515,GO:0005634,GO:0006351,GO:0006355,GO:0009733,GO:0009734,GO:0042802,GO:0044212,GO:0046983	transcription factor activity, sequence-specific DNA binding|protein binding|nucleus|transcription, DNA-templated|regulation of transcription, DNA-templated|response to auxin|auxin-activated signaling pathway|identical protein binding|transcription regulatory region DNA binding|protein dimerization activity	path:ath04075	Plant hormone signal transduction
AT4G14780	16.21987078	9.881729735	22.55801182	2.282799917	1.190804416	0.012188182	0.030530449	Up	0.164774	0.353765	0.26637	0.604442	0.471954	0.786779	827133	GO:0004672,GO:0004674,GO:0004712,GO:0005524,GO:0006468,GO:0009966,GO:0016301,GO:0016310,GO:0016772	protein kinase activity|protein serine/threonine kinase activity|protein serine/threonine/tyrosine kinase activity|ATP binding|protein phosphorylation|regulation of signal transduction|kinase activity|phosphorylation|transferase activity, transferring phosphorus-containing groups
AT4G14860	23.53361455	14.45119841	32.6160307	2.256977572	1.174392083	0.002266169	0.006805408	Up	1.02127	1.48861	1.14518	1.70489	2.09175	2.45957	827143	GO:0005634,GO:0006351,GO:0045892	nucleus|transcription, DNA-templated|negative regulation of transcription, DNA-templated
AT4G15075	1.838415136	0	3.676830272	Inf	Inf	0.017193425	0.041415432	Up	0	0	0	0.320053	0.255438	0.130783	827171	GO:0008150	biological_process
AT4G15215	283.8554718	175.3985427	392.312401	2.236691338	1.161366179	6.60E-24	1.10E-22	Up	1.64688	1.75744	1.8682	3.20944	3.50793	3.43153	827186	GO:0005524,GO:0006810,GO:0016020,GO:0016021,GO:0016887	ATP binding|transport|membrane|integral component of membrane|ATPase activity
AT4G15236	29.36410963	19.4855953	39.24262396	2.01392995	1.010013503	0.002905176	0.00849568	Up	0.176331	0.225133	0.179131	0.383498	0.379446	0.426392	827189	GO:0005524,GO:0006810,GO:0016020,GO:0016021,GO:0016887	ATP binding|transport|membrane|integral component of membrane|ATPase activity
AT4G15280	477.6008119	247.6513693	707.5502545	2.85704156	1.514522023	1.05E-58	5.73E-57	Up	6.71167	6.89276	7.67055	16.2988	18.3068	17.8394	827194	GO:0008152,GO:0009813,GO:0016758,GO:0043231,GO:0052696,GO:0080043,GO:0080044	metabolic process|flavonoid biosynthetic process|transferase activity, transferring hexosyl groups|intracellular membrane-bounded organelle|flavonoid glucuronidation|quercetin 3-O-glucosyltransferase activity|quercetin 7-O-glucosyltransferase activity
AT4G15300	14.99784134	2.812741257	27.18294142	9.664216839	3.272652825	1.06E-08	6.77E-08	Up	0	0.0773754	0	0.437509	0.567282	0.238704	827196	GO:0004497,GO:0005506,GO:0006569,GO:0009055,GO:0009684,GO:0016491,GO:0016705,GO:0020037,GO:0046872,GO:0055114	monooxygenase activity|iron ion binding|tryptophan catabolic process|electron carrier activity|indoleacetic acid biosynthetic process|oxidoreductase activity|oxidoreductase activity, acting on paired donors, with incorporation or reduction of molecular oxygen|heme binding|metal ion binding|oxidation-reduction process
AT4G15350	42.80151123	21.5809544	64.02206807	2.966600406	1.568810612	5.75E-08	3.41E-07	Up	0.523231	0.50406	0.532614	1.5015	1.33052	1.55602	827201	GO:0004497,GO:0005506,GO:0009055,GO:0016020,GO:0016491,GO:0016705,GO:0016709,GO:0020037,GO:0044550,GO:0046872,GO:0055114	monooxygenase activity|iron ion binding|electron carrier activity|membrane|oxidoreductase activity|oxidoreductase activity, acting on paired donors, with incorporation or reduction of molecular oxygen|oxidoreductase activity, acting on paired donors, with incorporation or reduction of molecular oxygen, NAD(P)H as one donor, and incorporation of one atom of oxygen|heme binding|secondary metabolite…
AT4G16220	21.06121089	7.645253138	34.47716864	4.50961767	2.173005126	3.36E-07	1.82E-06	Up	0.116728	0.209115	0	0.09382	0.624116	0.644317	827316
AT4G16620	67.32391064	31.64974818	102.9980731	3.254309402	1.702351421	1.77E-13	1.67E-12	Up	1.04339	0.635626	0.489308	2.7282	2.29974	2.79165	827363	GO:0016020,GO:0016021,GO:0022857	membrane|integral component of membrane|transmembrane transporter activity
AT4G16820	15.79067614	9.901060658	21.68029162	2.189693849	1.130729174	0.013362217	0.033141548	Up	0.268036	0.215022	0.143616	0.438586	0.303279	0.355958	827388	GO:0004806,GO:0006629,GO:0008970,GO:0009507,GO:0016042,GO:0047714	triglyceride lipase activity|lipid metabolic process|phosphatidylcholine 1-acylhydrolase activity|chloroplast|lipid catabolic process|galactolipase activity
AT4G17100	1366.434948	839.0670865	1893.802809	2.257033841	1.17442805	2.00E-76	1.63E-74	Up	13.3818	15.448	15.9546	24.6333	26.6009	26.7694	3770328	GO:0006508,GO:0008233,GO:0016788	proteolysis|peptidase activity|hydrolase activity, acting on ester bonds
AT4G17250	57.80209388	34.02734228	81.57684548	2.39739104	1.261465247	2.75E-07	1.51E-06	Up	0.549899	0.661505	0.758695	1.52597	1.32907	1.32911	827439	GO:0003674,GO:0005575,GO:0006914,GO:0010286	molecular_function|cellular_component|autophagy|heat acclimation
AT4G17470	18.14861857	11.06073555	25.23650159	2.281629597	1.190064601	0.014639129	0.03592454	Up	0.295902	0.600504	0.697909	0.759223	0.434271	1.15874	827458	GO:0002084,GO:0006464,GO:0008474,GO:0016790,GO:0098599	protein depalmitoylation|cellular protein modification process|palmitoyl-(protein) hydrolase activity|thiolester hydrolase activity|palmitoyl hydrolase activity	path:ath01212,path:ath00062	Fatty acid metabolism|Fatty acid elongation
AT4G18350	67.97642177	41.99349226	93.95935129	2.2374741	1.161870982	1.07E-05	4.80E-05	Up	1.01814	1.04126	0.877349	1.8082	2.00081	1.43116	827562	GO:0009535,GO:0009570,GO:0009688,GO:0045549,GO:0046872	chloroplast thylakoid membrane|chloroplast stroma|abscisic acid biosynthetic process|9-cis-epoxycarotenoid dioxygenase activity|metal ion binding	path:ath00906	Carotenoid biosynthesis
AT4G18422	73.08833742	44.81788905	101.3587858	2.261569832	1.177324544	4.61E-08	2.76E-07	Up	6.70261	6.14222	6.02627	9.34928	10.5167	11.12	7922355	GO:0003674,GO:0008150	molecular_function|biological_process
AT4G18425	370.6099432	231.9773177	509.2425688	2.195225696	1.134369274	2.82E-28	5.76E-27	Up	16.8466	20.6724	18.3224	32.6511	34.1545	36.7717	827573	GO:0003674,GO:0008150,GO:0009705	molecular_function|biological_process|plant-type vacuole membrane
AT4G18550	276.6669741	131.5017684	421.8321799	3.207806138	1.681586956	7.18E-45	2.68E-43	Up	2.60927	3.63799	3.0835	8.80539	8.5013	9.56948	827587	GO:0005737,GO:0006629,GO:0008970,GO:0010187,GO:0019915,GO:0046340,GO:0047372,GO:0052651	cytoplasm|lipid metabolic process|phosphatidylcholine 1-acylhydrolase activity|negative regulation of seed germination|lipid storage|diacylglycerol catabolic process|acylglycerol lipase activity|monoacylglycerol catabolic process
AT4G18640	963.3876984	611.2602022	1315.515195	2.152136177	1.105769368	3.30E-40	1.09E-38	Up	9.10469	10.1995	10.7757	17.2859	20.5296	18.8735	827598	GO:0001653,GO:0004672,GO:0004675,GO:0005524,GO:0005886,GO:0006468,GO:0007178,GO:0009506,GO:0009755,GO:0016021,GO:0031625,GO:0046777,GO:0048765	peptide receptor activity|protein kinase activity|transmembrane receptor protein serine/threonine kinase activity|ATP binding|plasma membrane|protein phosphorylation|transmembrane receptor protein serine/threonine kinase signaling pathway|plasmodesma|hormone-mediated signaling pathway|integral component of membrane|ubiquitin protein ligase binding|protein autophosphorylation|root hair cell differ…
AT4G18940	42.12544608	14.75859209	69.49230007	4.70859955	2.235298032	2.64E-13	2.47E-12	Up	0.364539	0.863337	0.94765	3.17996	3.40353	3.25713	827629	GO:0003824,GO:0004112,GO:0016070,GO:0016874	catalytic activity|cyclic-nucleotide phosphodiesterase activity|RNA metabolic process|ligase activity
AT4G18950	6598.587617	4178.444481	9018.730753	2.1583943	1.109958444	2.54E-129	5.67E-127	Up	84.4006	89.5954	89.2931	169.682	186.86	184.684	827630	GO:0004672,GO:0004674,GO:0004712,GO:0005515,GO:0005524,GO:0005634,GO:0005737,GO:0005829,GO:0006468,GO:0006612,GO:0007165,GO:0007229,GO:0009414,GO:0009611,GO:0009695,GO:0009723,GO:0009733,GO:0009738,GO:0009753,GO:0009863,GO:0009867,GO:0009966,GO:0010200,GO:0010363,GO:0016301,GO:0016310,GO:0016772,GO:0042538	protein kinase activity|protein serine/threonine kinase activity|protein serine/threonine/tyrosine kinase activity|protein binding|ATP binding|nucleus|cytoplasm|cytosol|protein phosphorylation|protein targeting to membrane|signal transduction|integrin-mediated signaling pathway|response to water deprivation|response to wounding|jasmonic acid biosynthetic process|response to ethylene|response to a…
AT4G18980	13.57424262	5.282480004	21.86600524	4.139344631	2.049402368	0.000111706	0.000429475	Up	0.464891	0.521981	0.0745471	1.11963	1.58996	1.37369	827634	GO:0005634,GO:0010150,GO:0010468	nucleus|leaf senescence|regulation of gene expression
AT4G19030	3242.982865	1642.618186	4843.347544	2.948553465	1.560007354	5.65E-198	3.11E-195	Up	71.0278	70.7106	72.7966	182.073	185.297	176.982	827641	GO:0005215,GO:0005886,GO:0005887,GO:0006810,GO:0006833,GO:0009992,GO:0015105,GO:0015250,GO:0015254,GO:0015700,GO:0015793,GO:0016020,GO:0031347,GO:0034220,GO:0046685	transporter activity|plasma membrane|integral component of plasma membrane|transport|water transport|cellular water homeostasis|arsenite transmembrane transporter activity|water channel activity|glycerol channel activity|arsenite transport|glycerol transport|membrane|regulation of defense response|ion transmembrane transport|response to arsenic-containing substance
AT4G19520	262.4047702	110.1074874	414.702053	3.766338356	1.913162613	9.14E-50	4.04E-48	Up	0.812929	0.828373	0.932629	2.72927	3.31145	3.11245	827694	GO:0005515,GO:0006952,GO:0007165,GO:0043531	protein binding|defense response|signal transduction|ADP binding
AT4G19680	709.1103903	254.0558952	1164.164885	4.582317936	2.196077561	5.51E-106	8.10E-104	Up	10.4661	12.0265	10.1749	46.0069	39.0249	41.412	827712	GO:0005385,GO:0005886,GO:0016020,GO:0016021,GO:0030001,GO:0046873,GO:0055072,GO:0055085,GO:0071577	zinc ion transmembrane transporter activity|plasma membrane|membrane|integral component of membrane|metal ion transport|metal ion transmembrane transporter activity|iron ion homeostasis|transmembrane transport|zinc II ion transmembrane transport
AT4G19950	24.42480747	15.82494366	33.02467129	2.086874494	1.061343838	0.005340145	0.014644709	Up	1.81238	0.579482	0.780955	1.71885	2.09779	1.72751	827739	GO:0008150	biological_process
AT4G20050	49.24618142	28.47162047	70.02074236	2.459317074	1.29825775	1.76E-06	8.79E-06	Up	0.350171	0.665733	0.843316	1.11981	1.34944	1.43142	827750	GO:0004650,GO:0005576,GO:0005618,GO:0009556,GO:0010584,GO:0071555	polygalacturonase activity|extracellular region|cell wall|microsporogenesis|pollen exine formation|cell wall organization
AT4G20160	39.17448741	13.07322146	65.27575335	4.993088622	2.319932513	2.13E-13	2.00E-12	Up	0.0842161	0.0837329	0.0670882	0.498454	0.426903	0.439539	827762	GO:0009507,GO:0048610,GO:0048868	chloroplast|obsolete cellular process involved in reproduction|pollen tube development
AT4G20190	53.55015195	25.4334316	81.6668723	3.211004854	1.683024846	1.10E-08	6.99E-08	Up	0.646793	1.07642	0.517475	3.11376	2.5424	2.08595	827765	GO:0008150	biological_process
AT4G20450	54.92837815	30.94612073	78.91063556	2.549936267	1.350461189	9.67E-08	5.57E-07	Up	0.437716	0.487445	0.275681	0.777989	0.749986	0.863013	827793	GO:0001653,GO:0004672,GO:0004675,GO:0005515,GO:0005524,GO:0005886,GO:0006468,GO:0007178,GO:0009506,GO:0009755,GO:0016021,GO:0031625,GO:0046777	peptide receptor activity|protein kinase activity|transmembrane receptor protein serine/threonine kinase activity|protein binding|ATP binding|plasma membrane|protein phosphorylation|transmembrane receptor protein serine/threonine kinase signaling pathway|plasmodesma|hormone-mediated signaling pathway|integral component of membrane|ubiquitin protein ligase binding|protein autophosphorylation
AT4G20830	30808.70194	18538.3316	43079.07229	2.323783672	1.21647577	9.47E-189	4.57E-186	Up	357.46	387.442	394.979	773.859	805.132	817.609	827831	GO:0003824,GO:0005739,GO:0005773,GO:0005829,GO:0005886,GO:0006979,GO:0008762,GO:0009505,GO:0009506,GO:0016491,GO:0016614,GO:0031225,GO:0048046,GO:0050660,GO:0055114	catalytic activity|mitochondrion|vacuole|cytosol|plasma membrane|response to oxidative stress|UDP-N-acetylmuramate dehydrogenase activity|plant-type cell wall|plasmodesma|oxidoreductase activity|oxidoreductase activity, acting on CH-OH group of donors|anchored component of membrane|apoplast|flavin adenine dinucleotide binding|oxidation-reduction process
AT4G20860	26085.72898	15724.6739	36446.78406	2.317808578	1.212761423	1.23E-91	1.40E-89	Up	350.21	396.295	405.94	687.919	804.476	785.973	827834	GO:0002679,GO:0003824,GO:0005829,GO:0006865,GO:0008762,GO:0009407,GO:0010167,GO:0010200,GO:0010583,GO:0015706,GO:0015824,GO:0016491,GO:0016614,GO:0050660,GO:0055114	respiratory burst involved in defense response|catalytic activity|cytosol|amino acid transport|UDP-N-acetylmuramate dehydrogenase activity|toxin catabolic process|response to nitrate|response to chitin|response to cyclopentenone|nitrate transport|proline transport|oxidoreductase activity|oxidoreductase activity, acting on CH-OH group of donors|flavin adenine dinucleotide binding|oxidation-reducti…
AT4G21120	449.713224	198.4469563	700.9794917	3.532326747	1.820618801	7.38E-77	6.10E-75	Up	4.8406	5.43385	5.50688	14.4348	17.1126	16.2583	827860	GO:0003333,GO:0005886,GO:0005887,GO:0015171,GO:0015297,GO:0016020	amino acid transmembrane transport|plasma membrane|integral component of plasma membrane|amino acid transmembrane transporter activity|antiporter activity|membrane
AT4G21250	10.40114171	3.479554491	17.32272893	4.978433008	2.315691717	0.000257041	0.000930491	Up	0.0693721	0.19241	0.03235	0.59202	0.321979	0.629566	827874	GO:0003674,GO:0008150,GO:0016021	molecular_function|biological_process|integral component of membrane
AT4G21390	727.7392282	477.0920746	978.3863818	2.050728641	1.036136602	3.63E-28	7.41E-27	Up	5.85361	7.02593	7.07202	12.2142	13.1906	14.0454	827891	GO:0001653,GO:0004672,GO:0004674,GO:0004675,GO:0005516,GO:0005524,GO:0005886,GO:0006468,GO:0007178,GO:0009506,GO:0009755,GO:0016021,GO:0030246,GO:0031625,GO:0046777,GO:0048544	peptide receptor activity|protein kinase activity|protein serine/threonine kinase activity|transmembrane receptor protein serine/threonine kinase activity|calmodulin binding|ATP binding|plasma membrane|protein phosphorylation|transmembrane receptor protein serine/threonine kinase signaling pathway|plasmodesma|hormone-mediated signaling pathway|integral component of membrane|carbohydrate binding|u…
AT4G21440	45.2150595	27.16023881	63.26988019	2.329503825	1.220022699	1.36E-05	6.02E-05	Up	0.839821	0.901695	1.53862	1.8039	2.04838	2.52257	826916	GO:0003677,GO:0003682,GO:0003700,GO:0006355,GO:0006970,GO:0007165,GO:0009414,GO:0009611,GO:0009651,GO:0009723,GO:0009733,GO:0009737,GO:0009738,GO:0009753,GO:0015824,GO:0042538	DNA binding|chromatin binding|transcription factor activity, sequence-specific DNA binding|regulation of transcription, DNA-templated|response to osmotic stress|signal transduction|response to water deprivation|response to wounding|response to salt stress|response to ethylene|response to auxin|response to abscisic acid|abscisic acid-activated signaling pathway|response to jasmonic acid|proline tr…
AT4G21745	18.7329349	11.22555479	26.240315	2.337551728	1.224998291	0.004966579	0.013734851	Up	0.420017	0.543986	0.822775	1.09743	1.45064	1.06452	5008153
AT4G21750	26.38096099	14.41558958	38.3463324	2.660059943	1.411458756	8.57E-05	0.000335886	Up	0.217972	0.163606	0.164604	0.443195	0.363876	0.411248	828263	GO:0003677,GO:0003700,GO:0005634,GO:0006351,GO:0006355,GO:0008289,GO:0009845,GO:0030154,GO:0043565,GO:0048825	DNA binding|transcription factor activity, sequence-specific DNA binding|nucleus|transcription, DNA-templated|regulation of transcription, DNA-templated|lipid binding|seed germination|cell differentiation|sequence-specific DNA binding|cotyledon development
AT4G22080	554.287881	175.5383424	933.0374197	5.315291276	2.410148753	2.51E-39	7.96E-38	Up	4.73191	4.39001	4.43789	24.6514	21.6625	19.6918	828297	GO:0030570,GO:0045490,GO:0046872	pectate lyase activity|pectin catabolic process|metal ion binding	path:ath00040	Pentose and glucuronate interconversions
AT4G22090	12.68106287	4.565097847	20.79702789	4.555658737	2.187659679	8.93E-05	0.000348506	Up	0.168307	0.0990656	0.132432	0.505331	0.49306	0.372291	828298	GO:0030570,GO:0045490,GO:0046872	pectate lyase activity|pectin catabolic process|metal ion binding	path:ath00040	Pentose and glucuronate interconversions
AT4G22640	58.79007381	16.51094868	101.0691989	6.121344139	2.613848478	1.02E-22	1.63E-21	Up	0.832631	1.13503	1.46825	6.20007	5.84745	7.2558	828360	GO:0008150,GO:0031225	biological_process|anchored component of membrane
AT4G22660	6.012487124	2.252893637	9.77208061	4.337568561	2.116886561	0.010689213	0.027207651	Up	0.109635	0.19844	0.0500332	0.556522	0.337981	0.347174	828362	GO:0005515	protein binding
AT4G22666	1853.313208	1157.099563	2549.526853	2.203377249	1.139716526	1.55E-51	7.18E-50	Up	75.2127	69.9382	71.3312	133.792	143.506	144.253	3770028	GO:0003674,GO:0008150	molecular_function|biological_process
AT4G22690	589.2159026	326.5280901	851.903715	2.608975279	1.383483274	2.43E-58	1.31E-56	Up	6.64273	7.75545	8.14963	14.5548	16.962	16.5163	828365	GO:0004497,GO:0005506,GO:0005618,GO:0005739,GO:0005774,GO:0005794,GO:0005886,GO:0009055,GO:0016491,GO:0016705,GO:0016709,GO:0020037,GO:0044550,GO:0046872,GO:0055114	monooxygenase activity|iron ion binding|cell wall|mitochondrion|vacuolar membrane|Golgi apparatus|plasma membrane|electron carrier activity|oxidoreductase activity|oxidoreductase activity, acting on paired donors, with incorporation or reduction of molecular oxygen|oxidoreductase activity, acting on paired donors, with incorporation or reduction of molecular oxygen, NAD(P)H as one donor, and inco…
AT4G22710	772.2415916	329.3442418	1215.138942	3.689570933	1.883453053	3.05E-124	6.32E-122	Up	8.49256	10.345	7.54147	25.2876	27.0397	28.4794	828367	GO:0004497,GO:0005506,GO:0005794,GO:0005886,GO:0009055,GO:0009506,GO:0016491,GO:0016705,GO:0016709,GO:0020037,GO:0044550,GO:0046872,GO:0055114	monooxygenase activity|iron ion binding|Golgi apparatus|plasma membrane|electron carrier activity|plasmodesma|oxidoreductase activity|oxidoreductase activity, acting on paired donors, with incorporation or reduction of molecular oxygen|oxidoreductase activity, acting on paired donors, with incorporation or reduction of molecular oxygen, NAD(P)H as one donor, and incorporation of one atom of oxyge…
AT4G22753	18.87892877	9.850491734	27.9073658	2.833093672	1.502378303	0.000473615	0.001632576	Up	2.86829	5.0571	3.93091	5.50121	5.38195	4.91572	828373	GO:0000254,GO:0005506,GO:0005789,GO:0006633,GO:0008270,GO:0016021,GO:0016126,GO:0016491,GO:0055114,GO:0080064	C-4 methylsterol oxidase activity|iron ion binding|endoplasmic reticulum membrane|fatty acid biosynthetic process|zinc ion binding|integral component of membrane|sterol biosynthetic process|oxidoreductase activity|oxidation-reduction process|4,4-dimethyl-9beta,19-cyclopropylsterol oxidation	path:ath00100	Steroid biosynthesis
AT4G22880	1.839327287	0	3.678654573	Inf	Inf	0.031095754	0.069304282	Up	0	0	0	0.184585	0.159906	0	828387	GO:0007033,GO:0009611,GO:0009718,GO:0009753,GO:0010023,GO:0016491,GO:0016706,GO:0031418,GO:0046872,GO:0050589,GO:0051213,GO:0055114	vacuole organization|response to wounding|anthocyanin-containing compound biosynthetic process|response to jasmonic acid|proanthocyanidin biosynthetic process|oxidoreductase activity|oxidoreductase activity, acting on paired donors, with incorporation or reduction of molecular oxygen, 2-oxoglutarate as one donor, and incorporation of one atom each of oxygen into both donors|L-ascorbic acid bindin…	path:ath00941	Flavonoid biosynthesis
AT4G23030	13.86473719	9.161433695	18.56804068	2.026761454	1.019176296	0.04666198	0.098117034	Up	0.138646	0.566316	0.366952	0.633747	0.307545	0.43463	828402	GO:0006855,GO:0015238,GO:0015297,GO:0016020,GO:0016021,GO:0055085	drug transmembrane transport|drug transmembrane transporter activity|antiporter activity|membrane|integral component of membrane|transmembrane transport
AT4G23140	5.205416356	1.841448222	8.56938449	4.653611428	2.218350752	0.01843549	0.044018658	Up	0	0.0412563	0.0828513	0.104853	0.199689	0.123117	828413	GO:0000302,GO:0004672,GO:0004674,GO:0005524,GO:0005886,GO:0006468,GO:0016021	response to reactive oxygen species|protein kinase activity|protein serine/threonine kinase activity|ATP binding|plasma membrane|protein phosphorylation|integral component of membrane
AT4G23160	5.723659757	2.508261456	8.939058057	3.5638462	1.833435078	0.034832944	0.076400666	Up	0.0145993	0.0390776	0.0524447	0.0573503	0.0889507	0.130703	828415	GO:0004672,GO:0004674,GO:0005524,GO:0006468,GO:0016021	protein kinase activity|protein serine/threonine kinase activity|ATP binding|protein phosphorylation|integral component of membrane
AT4G23170	17.28047294	10.1920373	24.36890859	2.390975216	1.257599175	0.022543775	0.052404312	Up	0.37658	0.623778	0.574502	0.509262	1.59944	1.09406	828416	GO:0009627,GO:0009751,GO:0012501,GO:0048046	systemic acquired resistance|response to salicylic acid|programmed cell death|apoplast
AT4G23180	522.0075405	279.9604735	764.0546074	2.729151719	1.448452599	6.52E-58	3.50E-56	Up	5.2883	6.65136	5.27917	12.6364	13.8137	14.5726	828417	GO:0001653,GO:0004672,GO:0004675,GO:0005524,GO:0005886,GO:0006468,GO:0007178,GO:0009506,GO:0009755,GO:0016021,GO:0031625,GO:0046777	peptide receptor activity|protein kinase activity|transmembrane receptor protein serine/threonine kinase activity|ATP binding|plasma membrane|protein phosphorylation|transmembrane receptor protein serine/threonine kinase signaling pathway|plasmodesma|hormone-mediated signaling pathway|integral component of membrane|ubiquitin protein ligase binding|protein autophosphorylation
AT4G24170	28.69847131	14.75713515	42.63980748	2.889436672	1.530788251	1.41E-05	6.22E-05	Up	0.102175	0.151632	0.175431	0.547719	0.355118	0.364854	828517	GO:0000166,GO:0003777,GO:0005524,GO:0005871,GO:0005874,GO:0007018,GO:0008017,GO:0008152,GO:0016887	nucleotide binding|microtubule motor activity|ATP binding|kinesin complex|microtubule|microtubule-based movement|microtubule binding|metabolic process|ATPase activity
AT4G24430	32.59485362	1.280143661	63.90956357	49.92374336	5.641654209	5.14E-29	1.09E-27	Up	0.0192288	0.0367584	0.0184788	1.06349	1.08944	0.948223	828545	GO:0003824,GO:0005774,GO:0005975,GO:0008150,GO:0016829,GO:0030246	catalytic activity|vacuolar membrane|carbohydrate metabolic process|biological_process|lyase activity|carbohydrate binding
AT4G24580	502.9239639	199.1642261	806.6837017	4.050344369	2.018044574	1.84E-101	2.50E-99	Up	1.32295	1.24848	1.33899	6.12464	6.24229	5.94213	828560	GO:0005096,GO:0005622,GO:0007165,GO:0009860,GO:0016324,GO:0017048,GO:0040008,GO:0043547	GTPase activator activity|intracellular|signal transduction|pollen tube growth|apical plasma membrane|Rho GTPase binding|regulation of growth|positive regulation of GTPase activity
AT4G24975	3.969446624	0	7.938893248	Inf	Inf	0.013300471	0.033012409	Up	0	0	0	0.786188	0.165613	2.40045	828600	GO:0008150	biological_process
AT4G25100	12642.84534	8400.082002	16885.60868	2.010171886	1.007318869	6.64E-120	1.27E-117	Up	208.865	243.493	248.688	294.227	341.748	340.803	828613	GO:0004784,GO:0005507,GO:0005737,GO:0005739,GO:0005886,GO:0006801,GO:0006979,GO:0007623,GO:0009507,GO:0009570,GO:0009579,GO:0009642,GO:0009941,GO:0010193,GO:0016491,GO:0019430,GO:0031969,GO:0046686,GO:0046688,GO:0046872,GO:0055114	superoxide dismutase activity|copper ion binding|cytoplasm|mitochondrion|plasma membrane|superoxide metabolic process|response to oxidative stress|circadian rhythm|chloroplast|chloroplast stroma|thylakoid|response to light intensity|chloroplast envelope|response to ozone|oxidoreductase activity|removal of superoxide radicals|chloroplast membrane|response to cadmium ion|response to copper ion|meta…	path:ath04146	Peroxisome
AT4G25190	136.445806	35.18012315	237.7114888	6.75698285	2.756379193	1.20E-52	5.62E-51	Up	0.648469	1.05913	0.697775	4.68204	4.55066	5.18574	828622	GO:0008150	biological_process
AT4G25200	59.93618002	27.33856121	92.53379882	3.384735506	1.759043101	2.26E-09	1.54E-08	Up	1.47124	1.07863	1.30759	4.49785	3.97565	3.0334	828623	GO:0005739,GO:0046686	mitochondrion|response to cadmium ion	path:ath04141	Protein processing in endoplasmic reticulum
AT4G25220	427.4033173	218.6363182	636.1703164	2.909719307	1.540879987	1.17E-55	5.97E-54	Up	6.94706	6.03755	6.69942	15.7435	16.6889	17.5814	828625	GO:0005215,GO:0006810,GO:0006820,GO:0008643,GO:0015315,GO:0016021,GO:0035435,GO:0055062,GO:0055085	transporter activity|transport|anion transport|carbohydrate transport|organophosphate:inorganic phosphate antiporter activity|integral component of membrane|phosphate ion transmembrane transport|phosphate ion homeostasis|transmembrane transport
AT4G25310	31.69758112	11.48383649	51.91132574	4.520381823	2.176444638	6.80E-10	4.87E-09	Up	0.323102	0.260249	0.786137	1.38522	2.09202	1.6314	828634	GO:0016491,GO:0016706,GO:0046872,GO:0055114	oxidoreductase activity|oxidoreductase activity, acting on paired donors, with incorporation or reduction of molecular oxygen, 2-oxoglutarate as one donor, and incorporation of one atom each of oxygen into both donors|metal ion binding|oxidation-reduction process
AT4G25350	178.9236598	104.3363774	253.5109422	2.429746446	1.280805771	4.32E-19	5.71E-18	Up	1.37042	1.46284	1.65425	3.78914	3.59699	3.62881	828638	GO:0005634,GO:0005802,GO:0005829,GO:0005886,GO:0006817,GO:0009960,GO:0010017,GO:0010468,GO:0015114,GO:0016021,GO:0016036,GO:0035435,GO:0045793,GO:0080050,GO:0080113	nucleus|trans-Golgi network|cytosol|plasma membrane|phosphate ion transport|endosperm development|red or far-red light signaling pathway|regulation of gene expression|phosphate ion transmembrane transporter activity|integral component of membrane|cellular response to phosphate starvation|phosphate ion transmembrane transport|positive regulation of cell size|regulation of seed development|regulati…
AT4G25470	123.8096924	52.99928806	194.6200967	3.672126624	1.876615807	9.37E-27	1.79E-25	Up	2.40668	2.81264	2.34905	7.35492	8.018	8.21565	828651	GO:0003677,GO:0003700,GO:0005634,GO:0006351,GO:0006355,GO:0009409,GO:0009631	DNA binding|transcription factor activity, sequence-specific DNA binding|nucleus|transcription, DNA-templated|regulation of transcription, DNA-templated|response to cold|cold acclimation
AT4G25790	318.6370143	172.9421679	464.3318606	2.684896727	1.424866597	8.09E-26	1.49E-24	Up	7.3163	10.174	9.30876	20.706	19.9623	22.3121	828684	GO:0003674,GO:0005576,GO:0008150,GO:0010054	molecular_function|extracellular region|biological_process|trichoblast differentiation
AT4G25810	4991.069924	1399.767554	8582.372293	6.131283916	2.616189212	0	0	Up	55.2743	60.3056	59.2558	278.631	307.182	306.591	828686	GO:0004553,GO:0005618,GO:0005794,GO:0005975,GO:0006073,GO:0010411,GO:0016762,GO:0042546,GO:0048046,GO:0071555	hydrolase activity, hydrolyzing O-glycosyl compounds|cell wall|Golgi apparatus|carbohydrate metabolic process|cellular glucan metabolic process|xyloglucan metabolic process|xyloglucan:xyloglucosyl transferase activity|cell wall biogenesis|apoplast|cell wall organization
AT4G25820	3077.413696	937.5739305	5217.253461	5.564631536	2.476286162	0	0	Up	35.4042	42.7573	39.2621	176.045	189.118	186.139	828687	GO:0004553,GO:0005618,GO:0005975,GO:0006073,GO:0010411,GO:0016762,GO:0042546,GO:0048046,GO:0071555	hydrolase activity, hydrolyzing O-glycosyl compounds|cell wall|carbohydrate metabolic process|cellular glucan metabolic process|xyloglucan metabolic process|xyloglucan:xyloglucosyl transferase activity|cell wall biogenesis|apoplast|cell wall organization
AT4G26010	2590.279605	866.3848799	4314.17433	4.97951249	2.316004505	4.40E-69	3.08E-67	Up	34.6172	31.9638	31.8991	155.047	139.118	137.145	828707	GO:0004601,GO:0005576,GO:0006979,GO:0020037,GO:0042744,GO:0046872,GO:0055114	peroxidase activity|extracellular region|response to oxidative stress|heme binding|hydrogen peroxide catabolic process|metal ion binding|oxidation-reduction process	path:ath00940	Phenylpropanoid biosynthesis
AT4G26200	713.4946335	462.7881265	964.2011405	2.083461276	1.058982286	1.05E-41	3.65E-40	Up	11.1351	12.4543	12.1284	17.467	21.1995	20.642	828726	GO:0003824,GO:0009058,GO:0009693,GO:0009835,GO:0016847,GO:0030170,GO:0042218,GO:0042802	catalytic activity|biosynthetic process|ethylene biosynthetic process|fruit ripening|1-aminocyclopropane-1-carboxylate synthase activity|pyridoxal phosphate binding|1-aminocyclopropane-1-carboxylate biosynthetic process|identical protein binding	path:ath00270	Cysteine and methionine metabolism
AT4G26690	7218.299144	4725.000642	9711.597646	2.055364302	1.039394126	8.42E-107	1.26E-104	Up	96.6912	93.1424	97.1812	160.733	160.909	163.317	828776	GO:0005886,GO:0006071,GO:0006629,GO:0008081,GO:0008889,GO:0009505,GO:0009932,GO:0010026,GO:0010053,GO:0010442,GO:0031225,GO:0046658,GO:0048765,GO:0052541	plasma membrane|glycerol metabolic process|lipid metabolic process|phosphoric diester hydrolase activity|glycerophosphodiester phosphodiesterase activity|plant-type cell wall|cell tip growth|trichome differentiation|root epidermal cell differentiation|guard cell morphogenesis|anchored component of membrane|anchored component of plasma membrane|root hair cell differentiation|plant-type cell wall c…
AT4G26770	165.050458	72.08402721	258.0168887	3.57939059	1.839713982	1.06E-33	2.78E-32	Up	2.21683	2.19869	2.04732	7.14242	7.427	6.36067	828784	GO:0004605,GO:0005789,GO:0006655,GO:0016020,GO:0016021,GO:0016024,GO:0016740,GO:0016772,GO:0016779,GO:0019408	phosphatidate cytidylyltransferase activity|endoplasmic reticulum membrane|phosphatidylglycerol biosynthetic process|membrane|integral component of membrane|CDP-diacylglycerol biosynthetic process|transferase activity|transferase activity, transferring phosphorus-containing groups|nucleotidyltransferase activity|dolichol biosynthetic process	path:ath00564,path:ath04070	Glycerophospholipid metabolism|Phosphatidylinositol signaling system
AT4G26830	19.96278168	3.950310478	35.97525289	9.106943133	3.186966875	3.85E-11	3.06E-10	Up	0.0851301	0.116159	0.0873683	0.741213	0.796525	0.736775	828790	GO:0003824,GO:0004553,GO:0005975,GO:0008152,GO:0016787,GO:0016798	catalytic activity|hydrolase activity, hydrolyzing O-glycosyl compounds|carbohydrate metabolic process|metabolic process|hydrolase activity|hydrolase activity, acting on glycosyl bonds
AT4G26880	19.610014	4.871034589	34.34899341	7.05168333	2.817967689	2.19E-09	1.50E-08	Up	0.319307	0.226546	0	0.699427	1.10001	1.13684	828795	GO:0008150	biological_process
AT4G27030	28.59067599	17.19126507	39.9900869	2.326186394	1.217966703	0.000304797	0.001088875	Up	0.704312	0.64653	0.477084	1.64144	1.57115	1.22203	828811	GO:0006636,GO:0009507,GO:0016021,GO:0016567,GO:0019787,GO:0031625,GO:0031969,GO:0046471,GO:0052637,GO:0061630,GO:0080167	unsaturated fatty acid biosynthetic process|chloroplast|integral component of membrane|protein ubiquitination|ubiquitin-like protein transferase activity|ubiquitin protein ligase binding|chloroplast membrane|phosphatidylglycerol metabolic process|delta 3-trans-hexadecenoic acid phosphatidylglycerol desaturase activity|ubiquitin protein ligase activity|response to karrikin
AT4G27260	365.8202217	201.7006725	529.939771	2.627357482	1.393612509	5.26E-31	1.21E-29	Up	4.05863	4.42475	4.57444	9.06508	8.88493	10.7927	828834	GO:0009733,GO:0010120,GO:0010252,GO:0010279,GO:1901183	response to auxin|camalexin biosynthetic process|auxin homeostasis|indole-3-acetic acid amido synthetase activity|positive regulation of camalexin biosynthetic process	path:ath04075	Plant hormone signal transduction
AT4G27400	209.0326927	33.95321074	384.1121747	11.31298532	3.499907779	2.45E-108	3.79E-106	Up	1.45647	1.09172	1.31923	12.9426	14.2998	11.7713	828848
AT4G27410	2387.949309	1556.966414	3218.932204	2.067438433	1.047844368	6.20E-57	3.25E-55	Up	37.7449	32.5788	32.2703	63.0468	60.7535	58.8744	828849	GO:0003677,GO:0003700,GO:0005634,GO:0006351,GO:0006355,GO:0007165,GO:0009409,GO:0009414,GO:0009611,GO:0009723,GO:0009733,GO:0009737,GO:0009738,GO:0009753,GO:0042538,GO:0045893	DNA binding|transcription factor activity, sequence-specific DNA binding|nucleus|transcription, DNA-templated|regulation of transcription, DNA-templated|signal transduction|response to cold|response to water deprivation|response to wounding|response to ethylene|response to auxin|response to abscisic acid|abscisic acid-activated signaling pathway|response to jasmonic acid|hyperosmotic salinity res…
AT4G28110	610.588908	368.2843668	852.8934491	2.315855697	1.211545361	5.66E-33	1.43E-31	Up	16.0606	14.7345	15.2918	27.7424	24.7749	26.1454	828927	GO:0003677,GO:0003682,GO:0003700,GO:0009737,GO:0010200,GO:0016049,GO:0042335,GO:0045892,GO:0080090,GO:0080091	DNA binding|chromatin binding|transcription factor activity, sequence-specific DNA binding|response to abscisic acid|response to chitin|cell growth|cuticle development|negative regulation of transcription, DNA-templated|regulation of primary metabolic process|regulation of raffinose metabolic process
AT4G28140	75.86291868	50.27709537	101.448742	2.017792421	1.012777766	1.82E-06	9.04E-06	Up	1.64851	1.95292	1.85737	3.04966	3.64467	2.86454	828929	GO:0003677,GO:0003700,GO:0005634,GO:0006351,GO:0006355,GO:0009873,GO:0010200	DNA binding|transcription factor activity, sequence-specific DNA binding|nucleus|transcription, DNA-templated|regulation of transcription, DNA-templated|ethylene-activated signaling pathway|response to chitin
AT4G28340	5.139660026	2.19941083	8.079909221	3.673669835	1.877221972	0.038170009	0.082723244	Up	0.0612165	0.221789	0.111768	0.574218	0.431587	0.221824	828949	GO:0005575,GO:0008150	cellular_component|biological_process
AT4G28420	40.39525474	19.51391942	61.27659006	3.140147745	1.65083244	3.90E-08	2.35E-07	Up	0.373568	0.538482	0.378684	0.968393	1.39595	0.964339	828959	GO:0003824,GO:0006520,GO:0008483,GO:0009058,GO:0030170	catalytic activity|cellular amino acid metabolic process|transaminase activity|biosynthetic process|pyridoxal phosphate binding	path:ath01230,path:ath00270,path:ath00350,path:ath00360,path:ath00400,path:ath00130,path:ath00950,path:ath00960	Biosynthesis of amino acids|Cysteine and methionine metabolism|Tyrosine metabolism|Phenylalanine metabolism|Phenylalanine, tyrosine and tryptophan biosynthesis|Ubiquinone and other terpenoid-quinone biosynthesis|Isoquinoline alkaloid biosynthesis|Tropane, piperidine and pyridine alkaloid biosynthesis
AT4G28530	67.54067224	32.21542357	102.8659209	3.193064362	1.674941633	2.63E-10	1.95E-09	Up	1.17152	0.686969	1.12838	2.69077	3.45822	2.36118	828971	GO:0003677,GO:0003700,GO:0005634,GO:0006351,GO:0006355	DNA binding|transcription factor activity, sequence-specific DNA binding|nucleus|transcription, DNA-templated|regulation of transcription, DNA-templated
AT4G28850	573.4481832	238.6110466	908.2853198	3.806551846	1.928484728	1.49E-103	2.10E-101	Up	8.86067	9.724	8.84992	29.8482	29.8533	31.3916	829006	GO:0004553,GO:0005618,GO:0005975,GO:0006073,GO:0010411,GO:0016762,GO:0042546,GO:0048046,GO:0071555	hydrolase activity, hydrolyzing O-glycosyl compounds|cell wall|carbohydrate metabolic process|cellular glucan metabolic process|xyloglucan metabolic process|xyloglucan:xyloglucosyl transferase activity|cell wall biogenesis|apoplast|cell wall organization
AT4G28930	302.8024948	200.2779544	405.3270353	2.023822524	1.017082781	1.16E-19	1.58E-18	Up	12.4881	13.5437	14.0537	20.4829	23.7131	20.0734	829014	GO:0008150	biological_process
AT4G29180	427.3324201	151.8456118	702.8192283	4.628511946	2.210548446	8.38E-103	1.16E-100	Up	2.29422	2.35756	2.29262	7.84361	9.26519	8.86963	829039	GO:0004672,GO:0004674,GO:0005515,GO:0005524,GO:0006468,GO:0016021,GO:0016772	protein kinase activity|protein serine/threonine kinase activity|protein binding|ATP binding|protein phosphorylation|integral component of membrane|transferase activity, transferring phosphorus-containing groups
AT4G29285	61.92332324	22.70978197	101.1368645	4.453449384	2.154923197	7.14E-18	8.77E-17	Up	3.8572	5.17367	3.81501	12.9758	18.829	16.8271	829050	GO:0005576,GO:0031640,GO:0050832	extracellular region|killing of cells of other organism|defense response to fungus
AT4G29640	2.236849612	0.307393684	4.166305541	13.55364718	3.760609217	0.036692034	0.079922707	Up	0	0	0.0431497	0.0329693	0.159751	0.164278	829085	GO:0003824,GO:0004126,GO:0005575,GO:0008270,GO:0009972,GO:0016787,GO:0046872	catalytic activity|cytidine deaminase activity|cellular_component|zinc ion binding|cytidine deamination|hydrolase activity|metal ion binding
AT4G29740	45.42716486	25.84594327	65.00838644	2.51522592	1.33068799	1.46E-06	7.37E-06	Up	0.607792	0.343101	0.567621	1.24409	1.05487	1.30113	829096	GO:0003824,GO:0005615,GO:0008131,GO:0008762,GO:0009690,GO:0009823,GO:0016491,GO:0016614,GO:0019139,GO:0050660,GO:0055114	catalytic activity|extracellular space|primary amine oxidase activity|UDP-N-acetylmuramate dehydrogenase activity|cytokinin metabolic process|cytokinin catabolic process|oxidoreductase activity|oxidoreductase activity, acting on CH-OH group of donors|cytokinin dehydrogenase activity|flavin adenine dinucleotide binding|oxidation-reduction process	path:ath00908	Zeatin biosynthesis
AT4G29780	5431.349527	3297.292321	7565.406732	2.294430095	1.198135852	3.43E-100	4.59E-98	Up	64.1438	74.1024	73.7562	129.625	140.769	135.057	829100	GO:0009611,GO:0009612,GO:0009873,GO:0010200	response to wounding|response to mechanical stimulus|ethylene-activated signaling pathway|response to chitin
AT4G30064	9.235418485	3.843344865	14.6274921	3.80592755	1.928248099	0.003201278	0.009268939	Up	0.772453	0	2.65516	5.74892	0.863313	2.75925	3770558	GO:0005576,GO:0031640,GO:0050832	extracellular region|killing of cells of other organism|defense response to fungus
AT4G30280	14076.69711	7964.123479	20189.27074	2.535027338	1.342001305	5.79E-214	3.43E-211	Up	331.09	341.782	343.704	714.288	734.364	747.334	829151	GO:0004553,GO:0005618,GO:0005794,GO:0005975,GO:0006073,GO:0010411,GO:0016762,GO:0042546,GO:0048046,GO:0071555,GO:0080039	hydrolase activity, hydrolyzing O-glycosyl compounds|cell wall|Golgi apparatus|carbohydrate metabolic process|cellular glucan metabolic process|xyloglucan metabolic process|xyloglucan:xyloglucosyl transferase activity|cell wall biogenesis|apoplast|cell wall organization|xyloglucan endotransglucosylase activity
AT4G30290	2364.143696	1269.153424	3459.133968	2.725544368	1.446544405	4.28E-151	1.18E-148	Up	53.6118	51.5136	52.2569	120.596	118.993	121.324	829152	GO:0004553,GO:0005618,GO:0005975,GO:0006073,GO:0008283,GO:0010411,GO:0016762,GO:0042546,GO:0048046,GO:0071365,GO:0071555,GO:0080039	hydrolase activity, hydrolyzing O-glycosyl compounds|cell wall|carbohydrate metabolic process|cellular glucan metabolic process|cell proliferation|xyloglucan metabolic process|xyloglucan:xyloglucosyl transferase activity|cell wall biogenesis|apoplast|cellular response to auxin stimulus|cell wall organization|xyloglucan endotransglucosylase activity
AT4G30320	127.2222993	45.5352712	208.9093274	4.587857321	2.197820525	1.25E-35	3.53E-34	Up	5.40978	4.54318	4.43008	20.7976	21.0563	20.3876	829155	GO:0003674,GO:0005576,GO:0008150,GO:0010054,GO:0048765	molecular_function|extracellular region|biological_process|trichoblast differentiation|root hair cell differentiation
AT4G30560	446.6571486	250.757577	642.5567201	2.562461832	1.357530516	1.40E-45	5.32E-44	Up	4.61459	5.34202	4.91907	10.2972	10.8347	10.0265	829179	GO:0005216,GO:0005249,GO:0005515,GO:0005886,GO:0006810,GO:0006811,GO:0006813,GO:0016020,GO:0016021,GO:0030552,GO:0030553,GO:0055085	ion channel activity|voltage-gated potassium channel activity|protein binding|plasma membrane|transport|ion transport|potassium ion transport|membrane|integral component of membrane|cAMP binding|cGMP binding|transmembrane transport	path:ath04626	Plant-pathogen interaction
AT4G30610	208.5512003	125.8330017	291.269399	2.314729801	1.210843797	6.58E-20	9.05E-19	Up	2.84751	3.22369	3.16458	5.47759	6.42516	6.58518	829184	GO:0004185,GO:0005615,GO:0006508,GO:0009742	serine-type carboxypeptidase activity|extracellular space|proteolysis|brassinosteroid mediated signaling pathway
AT4G30670	2407.190436	1577.922356	3236.458516	2.051088575	1.036389795	1.10E-53	5.36E-52	Up	187.938	172.58	173.213	319.962	315.828	297.539	829190	GO:0006826,GO:0008150,GO:0010054,GO:0010106,GO:0010167,GO:0015706	iron ion transport|biological_process|trichoblast differentiation|cellular response to iron ion starvation|response to nitrate|nitrate transport
AT4G31250	363.7679947	200.7635314	526.7724581	2.62384535	1.391682689	1.74E-40	5.78E-39	Up	3.95773	4.23002	4.45679	8.88287	9.54502	8.33387	829252	GO:0001653,GO:0004672,GO:0004675,GO:0005524,GO:0005886,GO:0006468,GO:0007178,GO:0009506,GO:0009755,GO:0016021,GO:0031625,GO:0046777	peptide receptor activity|protein kinase activity|transmembrane receptor protein serine/threonine kinase activity|ATP binding|plasma membrane|protein phosphorylation|transmembrane receptor protein serine/threonine kinase signaling pathway|plasmodesma|hormone-mediated signaling pathway|integral component of membrane|ubiquitin protein ligase binding|protein autophosphorylation
AT4G31710	3.091097064	0.668270175	5.513923953	8.251040011	3.044575977	0.021814172	0.050953566	Up	0	0	0	0.0570063	0.031401	0.145272	829299	GO:0004970,GO:0005262,GO:0005886,GO:0006816,GO:0008066,GO:0016020,GO:0016021,GO:0019722,GO:0070588,GO:0071230	ionotropic glutamate receptor activity|calcium channel activity|plasma membrane|calcium ion transport|glutamate receptor activity|membrane|integral component of membrane|calcium-mediated signaling|calcium ion transmembrane transport|cellular response to amino acid stimulus
AT4G31950	16.40197061	4.820465665	27.98347554	5.80513948	2.537330731	2.53E-06	1.23E-05	Up	0.114273	0.0511936	0.205838	0.50278	0.822569	0.538486	829325	GO:0005506,GO:0016020,GO:0016021,GO:0016705,GO:0016709,GO:0020037,GO:0042343,GO:0044550,GO:0055114,GO:0098542	iron ion binding|membrane|integral component of membrane|oxidoreductase activity, acting on paired donors, with incorporation or reduction of molecular oxygen|oxidoreductase activity, acting on paired donors, with incorporation or reduction of molecular oxygen, NAD(P)H as one donor, and incorporation of one atom of oxygen|heme binding|indole glucosinolate metabolic process|secondary metabolite bi…
AT4G31970	263.5121129	68.95489908	458.0693267	6.643028021	2.731841	1.02E-95	1.28E-93	Up	2.09816	1.32586	1.51818	9.98814	10.1079	10.3257	829327	GO:0004497,GO:0005506,GO:0016020,GO:0016021,GO:0016705,GO:0016709,GO:0020037,GO:0042343,GO:0044550,GO:0055114,GO:0071456,GO:0098542	monooxygenase activity|iron ion binding|membrane|integral component of membrane|oxidoreductase activity, acting on paired donors, with incorporation or reduction of molecular oxygen|oxidoreductase activity, acting on paired donors, with incorporation or reduction of molecular oxygen, NAD(P)H as one donor, and incorporation of one atom of oxygen|heme binding|indole glucosinolate metabolic process|…
AT4G32080	4.379188614	0.668270175	8.090107053	12.10604237	3.5976554	0.001495498	0.004660801	Up	0	0	0.072517	0.338091	0.659723	0.203373	829339	GO:0008150	biological_process
AT4G33020	19.44241159	6.782382658	32.10244053	4.733209869	2.242818892	3.80E-07	2.05E-06	Up	0.530276	0.0981766	0	0.838662	1.44278	0.814142	829439	GO:0005385,GO:0005886,GO:0010043,GO:0016020,GO:0016021,GO:0030001,GO:0046873,GO:0055085,GO:0071577	zinc ion transmembrane transporter activity|plasma membrane|response to zinc ion|membrane|integral component of membrane|metal ion transport|metal ion transmembrane transporter activity|transmembrane transport|zinc II ion transmembrane transport
AT4G33110	535.1511359	349.4618295	720.8404424	2.062715815	1.044545072	2.30E-32	5.64E-31	Up	8.85032	10.9663	8.82313	16.5312	19.3542	18.1133	829448	GO:0005774,GO:0005886,GO:0008168,GO:0008610,GO:0008757,GO:0016740,GO:0032259	vacuolar membrane|plasma membrane|methyltransferase activity|lipid biosynthetic process|S-adenosylmethionine-dependent methyltransferase activity|transferase activity|methylation
AT4G33420	1549.897913	1017.15655	2082.639275	2.047511048	1.033871237	7.93E-65	4.98E-63	Up	45.8073	49.8609	48.8315	82.536	86.0368	85.5433	829479	GO:0004601,GO:0005576,GO:0006979,GO:0016491,GO:0020037,GO:0046872,GO:0055114	peroxidase activity|extracellular region|response to oxidative stress|oxidoreductase activity|heme binding|metal ion binding|oxidation-reduction process	path:ath00940	Phenylpropanoid biosynthesis
AT4G33666	101.6191214	65.89393557	137.3443072	2.084323936	1.059579512	1.47E-05	6.44E-05	Up	12.0363	12.3237	14.8454	22.4367	19.459	21.7625	829508	GO:0008150	biological_process
AT4G33730	409.4717881	150.9278016	668.0157745	4.426061782	2.14602359	1.58E-94	1.90E-92	Up	14.8472	13.4667	14.1884	42.3968	46.0911	47.1029	829515	GO:0003674,GO:0005576,GO:0008150,GO:0010054	molecular_function|extracellular region|biological_process|trichoblast differentiation
AT4G33810	29.99554134	1.893474087	58.09760859	30.68307561	4.939371198	2.30E-24	3.94E-23	Up	0.024342	0.0651227	0.0436713	0.957355	1.22206	1.00405	829523	GO:0003824,GO:0004553,GO:0005975,GO:0016787	catalytic activity|hydrolase activity, hydrolyzing O-glycosyl compounds|carbohydrate metabolic process|hydrolase activity
AT4G33880	152.1375864	58.00099001	246.2741828	4.246034123	2.086115966	6.94E-38	2.11E-36	Up	1.46911	1.24372	1.11405	4.50706	5.72925	5.45078	829531	GO:0003677,GO:0003700,GO:0005634,GO:0006351,GO:0006355,GO:0009733,GO:0016049,GO:0046983,GO:0048766	DNA binding|transcription factor activity, sequence-specific DNA binding|nucleus|transcription, DNA-templated|regulation of transcription, DNA-templated|response to auxin|cell growth|protein dimerization activity|root hair initiation
AT4G33930	26.56729388	15.48762978	37.64695798	2.430775949	1.281416923	0.000889976	0.002900882	Up	0.553633	0.37821	0.903395	0.827187	1.82475	1.38436	829538	GO:0005507,GO:0009055	copper ion binding|electron carrier activity
AT4G34320	62.84602907	17.71404692	107.9780112	6.095615061	2.607771799	1.70E-24	2.93E-23	Up	0.831205	0.472632	0.252314	2.66896	3.08023	3.42596	829582	GO:0016021	integral component of membrane
AT4G34380	210.5289514	122.4830483	298.5748546	2.437683081	1.285510576	3.04E-09	2.05E-08	Up	2.16509	2.26471	1.93642	4.85695	3.8237	4.62329	829588	GO:0005515,GO:0008150	protein binding|biological_process
AT4G34410	8277.985225	5465.678504	11090.29195	2.02907872	1.020824837	1.30E-116	2.26E-114	Up	144.946	158.536	153.209	264.384	276.918	276.74	829591	GO:0001944,GO:0003677,GO:0003700,GO:0005634,GO:0006351,GO:0006355,GO:0009873,GO:0010200,GO:0050832,GO:0051301	vasculature development|DNA binding|transcription factor activity, sequence-specific DNA binding|nucleus|transcription, DNA-templated|regulation of transcription, DNA-templated|ethylene-activated signaling pathway|response to chitin|defense response to fungus|cell division
AT4G34580	1141.233098	450.4933063	1831.972889	4.066592918	2.023820579	1.83E-183	8.50E-181	Up	7.11527	7.42152	7.40629	24.4744	26.8147	26.7447	829610	GO:0000139,GO:0005215,GO:0005622,GO:0005886,GO:0006810,GO:0009932,GO:0010053,GO:0015031,GO:0035619,GO:0048767,GO:0048768	Golgi membrane|transporter activity|intracellular|plasma membrane|transport|cell tip growth|root epidermal cell differentiation|protein transport|root hair tip|root hair elongation|root hair cell tip growth
AT4G34930	79.76428193	29.90929867	129.6192652	4.33374472	2.115614174	2.19E-21	3.27E-20	Up	0.528471	1.10604	1.05095	2.79175	3.92192	4.03014	829645	GO:0006629,GO:0008081	lipid metabolic process|phosphoric diester hydrolase activity
AT4G35350	2406.521702	1441.102982	3371.940423	2.339833076	1.226405612	1.50E-66	9.86E-65	Up	29.5202	30.291	31.2652	62.5938	71.1594	71.6408	829688	GO:0000325,GO:0004197,GO:0005615,GO:0005634,GO:0005764,GO:0005886,GO:0006508,GO:0008234,GO:0010623,GO:0051603	plant-type vacuole|cysteine-type endopeptidase activity|extracellular space|nucleus|lysosome|plasma membrane|proteolysis|cysteine-type peptidase activity|developmental programmed cell death|proteolysis involved in cellular protein catabolic process
AT4G35660	19.8326565	12.79997966	26.86533334	2.098857501	1.06960422	0.011203497	0.028318687	Up	0.509782	1.09526	0.472818	1.24482	1.31233	1.10075	829718	GO:0003674,GO:0008150	molecular_function|biological_process
AT4G35690	37.64476208	22.05462427	53.23489989	2.413774964	1.27129118	2.65E-05	0.000112428	Up	0.923654	0.608126	1.03925	1.81101	1.64065	2.01099	829721
AT4G35985	2186.992784	1413.680369	2960.305199	2.094041387	1.066289956	1.67E-82	1.58E-80	Up	36.8581	34.8818	34.0805	70.8919	66.7627	68.8469	829753
AT4G36030	451.9973075	261.7082083	642.2864068	2.454208109	1.29525759	2.61E-32	6.40E-31	Up	4.80658	4.31408	4.4559	9.20699	9.4576	9.44464	829759	GO:0005488,GO:0005515,GO:0006612,GO:0008150,GO:0009723,GO:0009738,GO:0009863,GO:0009867,GO:0010200,GO:0010363,GO:0030968,GO:0035556,GO:0052542	binding|protein binding|protein targeting to membrane|biological_process|response to ethylene|abscisic acid-activated signaling pathway|salicylic acid mediated signaling pathway|jasmonic acid mediated signaling pathway|response to chitin|regulation of plant-type hypersensitive response|endoplasmic reticulum unfolded protein response|intracellular signal transduction|defense response by callose de…
AT4G36110	18.04365145	7.637577746	28.44972516	3.724967012	1.897227649	3.52E-05	0.000146605	Up	0.232809	0.351731	0.991355	2.08692	1.78647	1.42498	829768	GO:0003674,GO:0009733	molecular_function|response to auxin	path:ath04075	Plant hormone signal transduction
AT4G36880	458.8955183	287.8244527	629.9665839	2.188718081	1.13008614	1.02E-33	2.66E-32	Up	7.50152	7.94338	8.16069	14.622	14.9672	13.8695	829841	GO:0006508,GO:0008233,GO:0008234,GO:0016787	proteolysis|peptidase activity|cysteine-type peptidase activity|hydrolase activity
AT4G37022	13.89383887	7.985341765	19.80233598	2.47983575	1.310244568	0.010935537	0.02774525	Up	0	0	0	0	0	0	7922335	GO:0003674,GO:0008150	molecular_function|biological_process
AT4G37160	94.81254652	40.35961768	149.2654754	3.698386753	1.8868961	7.13E-21	1.03E-19	Up	0.594151	1.09636	1.1017	2.71911	2.86026	2.86674	829870	GO:0005507,GO:0016491,GO:0016787,GO:0030599,GO:0055114	copper ion binding|oxidoreductase activity|hydrolase activity|pectinesterase activity|oxidation-reduction process
AT4G37220	106.2477268	58.91112484	153.5843287	2.60705137	1.38241901	4.14E-14	4.07E-13	Up	3.82414	4.47357	4.98932	9.20873	10.2364	12.3977	829876	GO:0005886,GO:0009744,GO:0009749,GO:0009750,GO:0016021	plasma membrane|response to sucrose|response to glucose|response to fructose|integral component of membrane
AT4G37290	19.47761139	10.8796384	28.07558438	2.580562271	1.367685444	0.001160073	0.003694748	Up	1.30945	0.900918	1.00707	1.67831	2.38133	3.01463	829883	GO:0009693,GO:0009723,GO:0080167	ethylene biosynthetic process|response to ethylene|response to karrikin
AT4G37370	750.4894315	383.6876398	1117.291223	2.911981277	1.54200108	2.34E-85	2.34E-83	Up	9.58688	11.1746	10.5178	26.1216	25.8616	27.2018	829891	GO:0004497,GO:0005506,GO:0005783,GO:0005886,GO:0009055,GO:0009723,GO:0010286,GO:0016491,GO:0016705,GO:0016709,GO:0020037,GO:0042343,GO:0044550,GO:0046872,GO:0055114,GO:0080167,GO:0098542	monooxygenase activity|iron ion binding|endoplasmic reticulum|plasma membrane|electron carrier activity|response to ethylene|heat acclimation|oxidoreductase activity|oxidoreductase activity, acting on paired donors, with incorporation or reduction of molecular oxygen|oxidoreductase activity, acting on paired donors, with incorporation or reduction of molecular oxygen, NAD(P)H as one donor, and in…	path:ath00903,path:ath00945	Limonene and pinene degradation|Stilbenoid, diarylheptanoid and gingerol biosynthesis
AT4G37390	1741.380773	842.3661003	2640.395446	3.134498699	1.648234731	4.48E-165	1.45E-162	Up	18.158	17.4442	18.2463	46.7187	49.9985	47.0692	829893	GO:0008152,GO:0009733,GO:0010252,GO:0010279,GO:0016874	metabolic process|response to auxin|auxin homeostasis|indole-3-acetic acid amido synthetase activity|ligase activity	path:ath04075	Plant hormone signal transduction
AT4G37710	2685.140462	1551.528591	3818.752333	2.461283894	1.299411074	2.32E-81	2.14E-79	Up	140.452	156.592	162.082	289.816	311.514	303.728	829927	GO:0005634,GO:0009908,GO:0071456	nucleus|flower development|cellular response to hypoxia
AT4G37770	113.44931	69.22800174	157.6706182	2.27755553	1.18748623	9.66E-12	8.06E-11	Up	2.03766	1.82534	2.0077	3.61789	3.55709	3.96725	829933	GO:0003824,GO:0009058,GO:0009693,GO:0009835,GO:0016847,GO:0030170,GO:0042218,GO:0042802	catalytic activity|biosynthetic process|ethylene biosynthetic process|fruit ripening|1-aminocyclopropane-1-carboxylate synthase activity|pyridoxal phosphate binding|1-aminocyclopropane-1-carboxylate biosynthetic process|identical protein binding	path:ath00270	Cysteine and methionine metabolism
AT4G37870	7699.954759	4947.15591	10452.75361	2.11288138	1.079211775	6.49E-127	1.38E-124	Up	75.8821	79.0207	77.5197	143.326	146.803	143.616	829943	GO:0004611,GO:0004612,GO:0005524,GO:0005634,GO:0005730,GO:0005829,GO:0006094,GO:0009817,GO:0016020,GO:0016036,GO:0016301,GO:0016310,GO:0017076,GO:0046686	phosphoenolpyruvate carboxykinase activity|phosphoenolpyruvate carboxykinase (ATP) activity|ATP binding|nucleus|nucleolus|cytosol|gluconeogenesis|defense response to fungus, incompatible interaction|membrane|cellular response to phosphate starvation|kinase activity|phosphorylation|purine nucleotide binding|response to cadmium ion	path:ath01200,path:ath00010,path:ath00020,path:ath00620,path:ath00710	Carbon metabolism|Glycolysis / Gluconeogenesis|Citrate cycle (TCA cycle)|Pyruvate metabolism|Carbon fixation in photosynthetic organisms
AT4G38390	148.257672	82.69042381	213.8249201	2.585848642	1.370637832	9.88E-19	1.28E-17	Up	1.31389	1.68253	1.17858	3.58523	4.00572	3.34036	829996	GO:0008152,GO:0016757	metabolic process|transferase activity, transferring glycosyl groups
AT4G38950	532.2868844	350.0352926	714.5384761	2.041332663	1.029511308	2.24E-20	3.16E-19	Up	2.98775	4.29728	3.33661	6.0836	5.74672	6.31873	830050	GO:0000166,GO:0003777,GO:0005524,GO:0005871,GO:0005874,GO:0007018,GO:0008017,GO:0008152,GO:0009506,GO:0016887	nucleotide binding|microtubule motor activity|ATP binding|kinesin complex|microtubule|microtubule-based movement|microtubule binding|metabolic process|plasmodesma|ATPase activity
AT4G39360	98.26317312	46.24206409	150.2842822	3.249947534	1.700416428	1.21E-18	1.56E-17	Up	2.09936	2.28741	2.43017	6.77853	5.92375	6.33929	830091	GO:0008150	biological_process
AT4G39670	1200.765084	687.7944614	1713.735707	2.491639295	1.31709523	7.57E-88	7.82E-86	Up	34.9891	35.4006	40.5214	70.0772	80.6306	79.7751	830121	GO:0002679,GO:0005634,GO:0005737,GO:0006612,GO:0006984,GO:0009697,GO:0009723,GO:0009738,GO:0009863,GO:0009867,GO:0010200,GO:0010286,GO:0010363,GO:0017089,GO:0030968,GO:0031348,GO:0034976,GO:0035556,GO:0045087,GO:0046836,GO:0050832,GO:0051861,GO:0052542	respiratory burst involved in defense response|nucleus|cytoplasm|protein targeting to membrane|ER-nucleus signaling pathway|salicylic acid biosynthetic process|response to ethylene|abscisic acid-activated signaling pathway|salicylic acid mediated signaling pathway|jasmonic acid mediated signaling pathway|response to chitin|heat acclimation|regulation of plant-type hypersensitive response|glycolip…
AT4G39950	14408.86754	9300.874024	19516.86106	2.098390001	1.069282838	5.04E-139	1.26E-136	Up	179.1	196.666	195.639	307.344	336.157	342.279	830154	GO:0002229,GO:0005506,GO:0006569,GO:0006952,GO:0009414,GO:0009617,GO:0009625,GO:0009682,GO:0009684,GO:0010120,GO:0016020,GO:0016021,GO:0016705,GO:0016709,GO:0019761,GO:0020037,GO:0042742,GO:0052544,GO:0055114	defense response to oomycetes|iron ion binding|tryptophan catabolic process|defense response|response to water deprivation|response to bacterium|response to insect|induced systemic resistance|indoleacetic acid biosynthetic process|camalexin biosynthetic process|membrane|integral component of membrane|oxidoreductase activity, acting on paired donors, with incorporation or reduction of molecular ox…	path:ath01210,path:ath00380,path:ath00966	2-Oxocarboxylic acid metabolism|Tryptophan metabolism|Glucosinolate biosynthesis
AT4G40090	2057.486805	987.8265695	3127.14704	3.165684278	1.662517379	7.49E-115	1.29E-112	Up	92.4824	110.174	107.884	218.99	252.067	250.253	830172	GO:0005886,GO:0007275,GO:0031225	plasma membrane|multicellular organismal development|anchored component of membrane
AT5G01040	17487.43508	9650.803332	25324.06683	2.624037188	1.391788166	7.70E-72	5.82E-70	Up	198.706	211.146	217.432	437.627	444.552	444.849	831877	GO:0005507,GO:0010228,GO:0016491,GO:0046274,GO:0046688,GO:0048046,GO:0052716,GO:0055114	copper ion binding|vegetative to reproductive phase transition of meristem|oxidoreductase activity|lignin catabolic process|response to copper ion|apoplast|hydroquinone:oxygen oxidoreductase activity|oxidation-reduction process
AT5G01060	46.98087244	26.48759781	67.47414707	2.547386424	1.349017825	9.71E-07	5.00E-06	Up	0.366166	0.734085	0.825433	1.64968	1.44594	1.45786	831916	GO:0001653,GO:0004672,GO:0004675,GO:0005515,GO:0005524,GO:0005886,GO:0006468,GO:0007178,GO:0009506,GO:0009755,GO:0016301,GO:0016310,GO:0016772,GO:0031625,GO:0046777	peptide receptor activity|protein kinase activity|transmembrane receptor protein serine/threonine kinase activity|protein binding|ATP binding|plasma membrane|protein phosphorylation|transmembrane receptor protein serine/threonine kinase signaling pathway|plasmodesma|hormone-mediated signaling pathway|kinase activity|phosphorylation|transferase activity, transferring phosphorus-containing groups|u…
AT5G01220	923.1912548	552.6777887	1293.704721	2.340793763	1.226997831	1.28E-64	8.02E-63	Up	12.0635	12.583	12.6722	25.4723	24.2462	27.2328	831888	GO:0006636,GO:0008194,GO:0009058,GO:0009247,GO:0009507,GO:0009536,GO:0009941,GO:0015995,GO:0016021,GO:0016036,GO:0016117,GO:0019288,GO:0019375,GO:0019761,GO:0031969,GO:0046506	unsaturated fatty acid biosynthetic process|UDP-glycosyltransferase activity|biosynthetic process|glycolipid biosynthetic process|chloroplast|plastid|chloroplast envelope|chlorophyll biosynthetic process|integral component of membrane|cellular response to phosphate starvation|carotenoid biosynthetic process|isopentenyl diphosphate biosynthetic process, methylerythritol 4-phosphate pathway|galacto…	path:ath00561	Glycerolipid metabolism
AT5G01280	121.0269625	70.55459505	171.4993299	2.430732254	1.281390989	8.20E-14	7.90E-13	Up	1.45405	2.15257	1.55981	3.12257	3.48127	3.57619	831711	GO:0003674,GO:0005875,GO:0008150,GO:0009506,GO:0010048,GO:0043481,GO:0048440	molecular_function|microtubule associated complex|biological_process|plasmodesma|vernalization response|anthocyanin accumulation in tissues in response to UV light|carpel development
AT5G01490	537.3219611	276.1706448	798.4732775	2.891231536	1.531684147	8.89E-64	5.38E-62	Up	7.76923	8.24552	9.02488	20.8464	22.2899	20.2049	831754	GO:0005774,GO:0006812,GO:0006816,GO:0008324,GO:0009705,GO:0009733,GO:0015368,GO:0015369,GO:0016021,GO:0048364,GO:0055085,GO:0070588	vacuolar membrane|cation transport|calcium ion transport|cation transmembrane transporter activity|plant-type vacuole membrane|response to auxin|calcium:cation antiporter activity|calcium:proton antiporter activity|integral component of membrane|root development|transmembrane transport|calcium ion transmembrane transport
AT5G01930	95.36544585	53.08546581	137.6454259	2.592902291	1.374567842	4.85E-08	2.90E-07	Up	1.20303	1.50419	1.36843	3.06638	2.29345	3.20043	831699	GO:0004553,GO:0005576,GO:0005975,GO:0009845,GO:0016985	hydrolase activity, hydrolyzing O-glycosyl compounds|extracellular region|carbohydrate metabolic process|seed germination|mannan endo-1,4-beta-mannosidase activity	path:ath00051	Fructose and mannose metabolism
AT5G02170	1239.986076	721.6168657	1758.355287	2.436688179	1.284921643	2.37E-85	2.35E-83	Up	19.0522	20.476	22.9073	38.5882	42.2613	44.6474	831896	GO:0003333,GO:0005774,GO:0015171,GO:0016020,GO:0016021	amino acid transmembrane transport|vacuolar membrane|amino acid transmembrane transporter activity|membrane|integral component of membrane
AT5G02390	37.05324617	18.12826708	55.97822525	3.087897204	1.626624726	2.53E-07	1.39E-06	Up	0.187544	0.36553	0.275257	0.648602	0.814897	0.745814	830266	GO:0003674,GO:0048235	molecular_function|pollen sperm cell differentiation
AT5G02400	116.2769171	64.43255563	168.1212786	2.609259822	1.38364061	3.05E-15	3.23E-14	Up	1.09111	1.11064	1.36562	2.53393	2.89339	2.41388	830937	GO:0003824,GO:0004721,GO:0004722,GO:0005634,GO:0006470,GO:0046872	catalytic activity|phosphoprotein phosphatase activity|protein serine/threonine phosphatase activity|nucleus|protein dephosphorylation|metal ion binding
AT5G03210	1168.303527	665.5186146	1671.08844	2.510956723	1.328237164	3.93E-28	8.01E-27	Up	93.0221	81.3454	80.4552	207.885	178.894	176.385	831903	GO:0005634,GO:0005829,GO:0051607	nucleus|cytosol|defense response to virus
AT5G03260	585.0949282	259.1657949	911.0240615	3.515217206	1.813613837	2.82E-60	1.58E-58	Up	5.86194	4.84054	5.11326	14.8601	14.5125	15.4081	831887	GO:0005507,GO:0016491,GO:0046274,GO:0048046,GO:0052716,GO:0055114	copper ion binding|oxidoreductase activity|lignin catabolic process|apoplast|hydroquinone:oxygen oxidoreductase activity|oxidation-reduction process
AT5G03360	267.5364216	151.0630913	384.0097519	2.542048812	1.345991733	4.34E-29	9.23E-28	Up	1.41497	1.51007	1.3364	2.65071	3.38237	3.46543	831864	GO:0005575,GO:0047134,GO:0055114	cellular_component|protein-disulfide reductase activity|oxidation-reduction process
AT5G03640	109.1199331	47.31449497	170.9253713	3.612537161	1.853012428	1.57E-23	2.58E-22	Up	0.506099	0.603311	0.520264	1.93918	1.96426	1.85531	831770	GO:0004672,GO:0004674,GO:0005524,GO:0005634,GO:0005737,GO:0005886,GO:0006468,GO:0016301,GO:0016310,GO:0016772,GO:0035556	protein kinase activity|protein serine/threonine kinase activity|ATP binding|nucleus|cytoplasm|plasma membrane|protein phosphorylation|kinase activity|phosphorylation|transferase activity, transferring phosphorus-containing groups|intracellular signal transduction
AT5G04200	479.0536795	61.26991784	896.8374411	14.63748398	3.871595687	3.76E-251	3.17E-248	Up	2.49869	2.5179	1.71114	25.6711	27.7741	30.6304	830299	GO:0004197,GO:0008234,GO:0048046	cysteine-type endopeptidase activity|cysteine-type peptidase activity|apoplast
AT5G04390	6.899490285	3.230014438	10.56896613	3.272111112	1.710221739	0.02368463	0.054723012	Up	0.0877671	0.0855851	0.085994	0.19975	0.212985	0.301016	830318	GO:0003676,GO:0008150,GO:0009827,GO:0009860,GO:0046872	nucleic acid binding|biological_process|plant-type cell wall modification|pollen tube growth|metal ion binding
AT5G04890	288.6496196	179.8955883	397.4036509	2.20907947	1.14344532	1.11E-23	1.85E-22	Up	3.88741	4.61853	4.33701	8.62132	8.09065	8.54229	830370	GO:0003674,GO:0005886,GO:0006950,GO:0006952,GO:0009408,GO:0009615,GO:0009644,GO:0016021,GO:0042542,GO:0046741	molecular_function|plasma membrane|response to stress|defense response|response to heat|response to virus|response to high light intensity|integral component of membrane|response to hydrogen peroxide|transport of virus in host, tissue to tissue
AT5G04960	1234.562938	391.5541088	2077.571766	5.305963389	2.407614721	3.90E-258	3.55E-255	Up	6.7576	7.8427	7.36986	30.9025	34.7659	35.2387	830378	GO:0004857,GO:0005618,GO:0016021,GO:0030599,GO:0042545,GO:0045330,GO:0045490	enzyme inhibitor activity|cell wall|integral component of membrane|pectinesterase activity|cell wall modification|aspartyl esterase activity|pectin catabolic process
AT5G04970	53.38152986	24.58367359	82.17938614	3.342844016	1.741076037	1.80E-05	7.83E-05	Up	0.555563	0.268076	0.600035	1.44638	1.27375	0.98582	830379	GO:0004857,GO:0005576,GO:0005618,GO:0030599,GO:0042545,GO:0045330,GO:0045490	enzyme inhibitor activity|extracellular region|cell wall|pectinesterase activity|cell wall modification|aspartyl esterase activity|pectin catabolic process	path:ath00040,path:ath00500	Pentose and glucuronate interconversions|Starch and sucrose metabolism
AT5G05220	66.1678548	42.19974809	90.1359615	2.135936009	1.094868425	1.36E-06	6.88E-06	Up	2.31355	1.95459	2.05379	3.86042	5.18883	4.08211	830404	GO:0008150,GO:0009507	biological_process|chloroplast
AT5G05400	170.8053499	66.71536946	274.8953303	4.120419815	2.042791336	4.55E-34	1.20E-32	Up	0.855412	0.749375	0.784215	3.88854	4.12693	3.31418	830422	GO:0005515,GO:0005524,GO:0006952,GO:0043531	protein binding|ATP binding|defense response|ADP binding
AT5G05410	1891.14096	1091.988293	2690.293626	2.463665264	1.300806252	3.70E-110	5.88E-108	Up	25.0896	29.469	27.2819	56.1231	61.4429	63.1121	830424	GO:0003677,GO:0003700,GO:0005634,GO:0006351,GO:0006355,GO:0009408,GO:0009414,GO:0010224,GO:0010286,GO:0042542,GO:0044212	DNA binding|transcription factor activity, sequence-specific DNA binding|nucleus|transcription, DNA-templated|regulation of transcription, DNA-templated|response to heat|response to water deprivation|response to UV-B|heat acclimation|response to hydrogen peroxide|transcription regulatory region DNA binding
AT5G05500	1673.00744	550.3956772	2795.619203	5.079289898	2.344626817	7.06E-297	7.60E-294	Up	38.0216	38.104	42.7718	166.947	191.432	190.715	830433	GO:0008150,GO:0009826,GO:0010054,GO:0031982,GO:0048767	biological_process|unidimensional cell growth|trichoblast differentiation|vesicle|root hair elongation
AT5G05840	63.37134409	28.36042317	98.38226501	3.468998484	1.79451921	7.83E-14	7.56E-13	Up	0.68226	0.670592	0.623272	1.75764	2.37717	2.13615	830469
AT5G06320	5592.056002	3567.082408	7617.029597	2.13536687	1.094483956	1.26E-37	3.80E-36	Up	190.614	180.166	185.445	329.11	328.863	323.367	830520	GO:0003674,GO:0005774,GO:0005794,GO:0005886,GO:0009506,GO:0009617,GO:0042742,GO:0051607	molecular_function|vacuolar membrane|Golgi apparatus|plasma membrane|plasmodesma|response to bacterium|defense response to bacterium|defense response to virus
AT5G06630	1089.083176	504.4179942	1673.748358	3.318177339	1.730390993	3.11E-16	3.48E-15	Up	11.395	12.8477	13.3767	24.3578	31.4797	29.312	830551	GO:0005199,GO:0009664	structural constituent of cell wall|plant-type cell wall organization
AT5G06640	2930.154593	1167.370348	4692.938838	4.020094262	2.00722933	2.20E-23	3.60E-22	Up	18.2425	21.4476	19.4207	50.8525	61.3716	62.669	830552	GO:0005199,GO:0009664,GO:0010054	structural constituent of cell wall|plant-type cell wall organization|trichoblast differentiation
AT5G06730	1037.906546	683.9789043	1391.834188	2.034908064	1.024963616	1.04E-40	3.50E-39	Up	23.194	21.367	22.7395	39.4429	38.667	37.0457	830562	GO:0004601,GO:0005576,GO:0005774,GO:0006979,GO:0016491,GO:0020037,GO:0042744,GO:0046872,GO:0055114	peroxidase activity|extracellular region|vacuolar membrane|response to oxidative stress|oxidoreductase activity|heme binding|hydrogen peroxide catabolic process|metal ion binding|oxidation-reduction process	path:ath00940	Phenylpropanoid biosynthesis
AT5G06860	11452.8475	7458.291825	15447.40318	2.07117173	1.050447179	3.01E-71	2.23E-69	Up	342.38	396.726	400.13	570.885	631.109	641.255	830577	GO:0004672,GO:0005515,GO:0005576,GO:0005618,GO:0005794,GO:0005886,GO:0009505,GO:0009506,GO:0009755,GO:0043086,GO:0046777,GO:0090353	protein kinase activity|protein binding|extracellular region|cell wall|Golgi apparatus|plasma membrane|plant-type cell wall|plasmodesma|hormone-mediated signaling pathway|negative regulation of catalytic activity|protein autophosphorylation|polygalacturonase inhibitor activity
AT5G06930	626.7271285	413.2325058	840.2217512	2.033290555	1.02381639	2.32E-35	6.46E-34	Up	6.79779	7.14782	7.51172	12.5866	14.2958	12.7895	830584
AT5G06990	169.4312529	75.77275142	263.0897543	3.472089232	1.795804025	4.96E-33	1.26E-31	Up	2.68578	2.66582	2.74266	8.1525	7.69499	8.46338	830590
AT5G07080	644.5607116	218.0246963	1071.096727	4.912731196	2.296525303	1.40E-151	3.95E-149	Up	5.54688	5.94312	6.1147	23.4757	25.1936	27.2457	830599	GO:0010167,GO:0010413,GO:0015706,GO:0016740,GO:0016747,GO:0045492	response to nitrate|glucuronoxylan metabolic process|nitrate transport|transferase activity|transferase activity, transferring acyl groups other than amino-acyl groups|xylan biosynthetic process
AT5G07570	21.58641326	11.90441424	31.26841229	2.626623339	1.393209331	0.000425448	0.00147947	Up	0.213409	0.118592	0.0838157	0.392773	0.401707	0.250347	830650
AT5G07572	4.191441187	1.225203912	7.157678462	5.842030367	2.546469857	0.018817029	0.044779383	Up	0	0.210763	0	0.333996	0.728589	0.225151	6240961	GO:0003674,GO:0005575,GO:0008150	molecular_function|cellular_component|biological_process
AT5G07610	20.3854055	11.92811599	28.84269501	2.418042803	1.273839782	0.019206229	0.045558961	Up	1.09096	0.245703	0.247432	1.35165	0.860293	1.11579	830654	GO:0005515	protein binding
AT5G07650	94.6837514	59.16237339	130.2051294	2.200809771	1.13803445	3.52E-09	2.36E-08	Up	0.499102	0.454438	0.49126	1.36251	0.978721	1.13313	830658	GO:0005884,GO:0045010	actin filament|actin nucleation
AT5G07780	35.01925679	22.40384523	47.63466836	2.12618271	1.088265578	0.000441527	0.001529987	Up	0.503847	0.533115	0.46226	1.01619	0.792393	1.14899	830671	GO:0003779,GO:0005884,GO:0045010,GO:0051016	actin binding|actin filament|actin nucleation|barbed-end actin filament capping
AT5G08480	15.09790737	8.659439706	21.53637502	2.487040242	1.314429852	0.007496463	0.019805326	Up	0.352383	0.416762	0.261773	0.688421	0.848167	0.924588	830747	GO:0005634,GO:0008150	nucleus|biological_process
AT5G09570	19.4080087	11.52712071	27.28889669	2.367364529	1.24328187	0.003802336	0.010804332	Up	0.740187	0.758936	0.955455	1.70191	2.25526	2.51715	830816	GO:0016036,GO:0019375,GO:0045892	cellular response to phosphate starvation|galactolipid biosynthetic process|negative regulation of transcription, DNA-templated
AT5G09730	15.64162215	9.938126425	21.34511787	2.147801	1.102860329	0.030374006	0.067936719	Up	0.131007	0.198167	0.149063	0.179112	0.279204	0.445899	830833	GO:0004553,GO:0005578,GO:0005975,GO:0031222,GO:0046556	hydrolase activity, hydrolyzing O-glycosyl compounds|proteinaceous extracellular matrix|carbohydrate metabolic process|arabinan catabolic process|alpha-L-arabinofuranosidase activity	path:ath00500,path:ath00520	Starch and sucrose metabolism|Amino sugar and nucleotide sugar metabolism
AT5G10130	192.7030309	125.1513675	260.2546943	2.079519381	1.056250131	1.01E-11	8.43E-11	Up	6.76307	7.14563	7.15745	8.84814	11.8228	13.4119	830877	GO:0005615,GO:0008150	extracellular space|biological_process
AT5G10695	2710.631721	1702.597497	3718.665945	2.184113363	1.127047739	2.51E-74	1.98E-72	Up	187.507	208.45	193.212	323.229	364.394	371.443	830934	GO:0006612,GO:0008150,GO:0010286,GO:0010363,GO:0030968,GO:0043069	protein targeting to membrane|biological_process|heat acclimation|regulation of plant-type hypersensitive response|endoplasmic reticulum unfolded protein response|negative regulation of programmed cell death
AT5G11110	1096.467933	658.5785048	1534.357362	2.329801764	1.220207205	4.25E-71	3.10E-69	Up	6.66149	8.25323	7.95927	14.7823	16.2547	16.3792	830979	GO:0005886,GO:0005985,GO:0005986,GO:0010208,GO:0016157,GO:0046524,GO:0071836	plasma membrane|sucrose metabolic process|sucrose biosynthetic process|pollen wall assembly|sucrose synthase activity|sucrose-phosphate synthase activity|nectar secretion	path:ath00500	Starch and sucrose metabolism
AT5G11180	7.949439153	1.588994286	14.30988402	9.005623334	3.170826137	5.95E-05	0.000238448	Up	0.0164283	0	0.0449865	0.175601	0.118669	0.183099	830988	GO:0004970,GO:0016020	ionotropic glutamate receptor activity|membrane
AT5G11440	125.5569126	51.43875703	199.6750683	3.881801968	1.95672652	2.28E-29	4.91E-28	Up	3.80522	2.94051	1.97587	9.99188	12.0326	10.7178	831015	GO:0005515,GO:0008150	protein binding|biological_process
AT5G11620	38.14573244	24.26316743	52.02829745	2.144332458	1.100528599	0.000174279	0.000648448	Up	1.28684	1.11184	0.962693	2.0477	2.21321	1.69241	831034	GO:0008270,GO:0016301	zinc ion binding|kinase activity
AT5G12020	110.002144	71.74646179	148.2578263	2.066413069	1.047128673	9.22E-06	4.17E-05	Up	4.61113	3.67455	4.93382	9.12865	6.85222	7.66985	831075	GO:0005737,GO:0009408	cytoplasm|response to heat	path:ath04141	Protein processing in endoplasmic reticulum
AT5G12030	152.0168331	95.3014918	208.7321743	2.190229874	1.131082295	1.98E-13	1.87E-12	Up	4.93034	6.96591	6.32002	10.8896	12.3705	12.5672	831076	GO:0005829,GO:0006457,GO:0006972,GO:0009408,GO:0009644,GO:0042542,GO:0051082	cytosol|protein folding|hyperosmotic response|response to heat|response to high light intensity|response to hydrogen peroxide|unfolded protein binding	path:ath04141	Protein processing in endoplasmic reticulum
AT5G13150	222.6602525	115.9406827	329.3798224	2.840933957	1.506365294	1.09E-13	1.04E-12	Up	1.83398	1.92817	2.34677	3.93742	5.39972	5.16941	831154	GO:0000145,GO:0006887,GO:0009827,GO:0009860,GO:0090406	exocyst|exocytosis|plant-type cell wall modification|pollen tube growth|pollen tube
AT5G13200	4595.365739	2870.937681	6319.793797	2.20129954	1.138355472	2.88E-79	2.53E-77	Up	94.3795	103.102	106.693	193.867	198.287	209.668	831159	GO:0009793,GO:0009845,GO:0010029,GO:0098755	embryo development ending in seed dormancy|seed germination|regulation of seed germination|maintenance of seed dormancy by absisic acid
AT5G13250	50.34101084	27.90303121	72.77899048	2.608282589	1.383100184	2.70E-07	1.49E-06	Up	0.423247	0.645324	0.555875	0.843434	1.84071	1.62831	831165
AT5G13990	375.0825733	184.6599355	565.5052111	3.062414213	1.614669431	7.70E-55	3.86E-53	Up	2.52361	2.26265	2.17182	6.50578	7.09089	6.37143	831247	GO:0000145,GO:0005634,GO:0005829,GO:0006887,GO:0009827,GO:0009860	exocyst|nucleus|cytosol|exocytosis|plant-type cell wall modification|pollen tube growth
AT5G14160	14.59169656	8.914807524	20.2685856	2.273586451	1.184969862	0.016646379	0.040245189	Up	0.211397	0.353857	0.354314	1.01612	0.698065	0.512616	831266	GO:0005515	protein binding
AT5G14330	2392.535053	1283.290692	3501.779414	2.728749951	1.448240199	6.72E-103	9.36E-101	Up	117.501	151.678	134.763	241.901	289.619	299.962	831283	GO:0005575,GO:0008150	cellular_component|biological_process
AT5G14650	6.566820423	2.257264461	10.87637639	4.818388174	2.268550623	0.004733576	0.013153515	Up	0.0576895	0.0273872	0.0275251	0.293477	0.209846	0.242579	831317	GO:0004650,GO:0005576,GO:0005975,GO:0008152,GO:0016787,GO:0016798,GO:0016829,GO:0071555	polygalacturonase activity|extracellular region|carbohydrate metabolic process|metabolic process|hydrolase activity|hydrolase activity, acting on glycosyl bonds|lyase activity|cell wall organization	path:ath00040,path:ath00500	Pentose and glucuronate interconversions|Starch and sucrose metabolism
AT5G14700	390.4028648	231.0801829	549.7255466	2.378938513	1.250317984	1.49E-15	1.61E-14	Up	8.30785	6.97105	6.91901	18.9823	14.8095	14.6994	831322	GO:0003824,GO:0005575,GO:0044237,GO:0050662	catalytic activity|cellular_component|cellular metabolic process|coenzyme binding
AT5G15160	8.781666437	2.506804514	15.05652836	6.006263462	2.586467759	0.000297363	0.00106457	Up	0.114823	0.31062	0.313431	0.866539	2.05516	1.0039	831368	GO:0003700,GO:0005515,GO:0005634,GO:0005773,GO:0006351,GO:0006355,GO:0009640,GO:0009740,GO:0040008,GO:0046983,GO:0048510	transcription factor activity, sequence-specific DNA binding|protein binding|nucleus|vacuole|transcription, DNA-templated|regulation of transcription, DNA-templated|photomorphogenesis|gibberellic acid mediated signaling pathway|regulation of growth|protein dimerization activity|regulation of timing of transition from vegetative to reproductive phase
AT5G15600	288.5692895	130.6490965	446.4894825	3.417470877	1.772929044	3.59E-51	1.65E-49	Up	5.88919	7.43129	7.04374	18.7551	19.8026	19.2358	831412	GO:0005874	microtubule
AT5G15870	1546.583124	697.2941028	2395.872145	3.435956414	1.780711736	2.21E-176	9.03E-174	Up	14.8612	15.6084	15.9671	42.1734	46.1924	47.8921	831444	GO:0006499,GO:0006888,GO:0016787,GO:0016998,GO:0030968,GO:0043090,GO:0052861,GO:0052862	N-terminal protein myristoylation|ER to Golgi vesicle-mediated transport|hydrolase activity|cell wall macromolecule catabolic process|endoplasmic reticulum unfolded protein response|amino acid import|glucan endo-1,3-beta-glucanase activity, C-3 substituted reducing group|glucan endo-1,4-beta-glucanase activity, C-3 substituted reducing group
AT5G15890	138.470568	41.8239115	235.1172246	5.621598174	2.490980335	3.36E-46	1.31E-44	Up	0.6394	0.819829	0.895636	4.73786	4.84089	4.65687	831446	GO:0016021	integral component of membrane
AT5G15940	36.58546088	23.49230247	49.6786193	2.114676472	1.08043696	0.009641398	0.024801478	Up	1.18441	0.985592	0.785164	1.4017	2.87702	1.62913	831451	GO:0008152,GO:0016491,GO:0055114	metabolic process|oxidoreductase activity|oxidation-reduction process
AT5G16080	236.7730072	125.8369818	347.7090325	2.763170472	1.466324571	2.32E-25	4.19E-24	Up	4.49602	4.9355	6.15224	11.9442	11.3996	11.2662	831465	GO:0008152,GO:0016787,GO:0052689	metabolic process|hydrolase activity|carboxylic ester hydrolase activity
AT5G16900	102.9298698	53.51915603	152.3405836	2.846468347	1.509173057	5.76E-16	6.37E-15	Up	0.74657	0.675779	0.647333	2.09513	2.1848	2.24335	831553	GO:0001653,GO:0004672,GO:0004675,GO:0005515,GO:0005524,GO:0005886,GO:0006468,GO:0007178,GO:0009506,GO:0009755,GO:0016021,GO:0031625,GO:0046777	peptide receptor activity|protein kinase activity|transmembrane receptor protein serine/threonine kinase activity|protein binding|ATP binding|plasma membrane|protein phosphorylation|transmembrane receptor protein serine/threonine kinase signaling pathway|plasmodesma|hormone-mediated signaling pathway|integral component of membrane|ubiquitin protein ligase binding|protein autophosphorylation
AT5G16910	8247.683966	5139.621613	11355.74632	2.209451818	1.143688471	2.94E-143	7.83E-141	Up	56.8714	66.1985	65.1522	112.327	122.541	121.694	831554	GO:0005768,GO:0005794,GO:0005802,GO:0005886,GO:0009409,GO:0016020,GO:0016760,GO:0030173,GO:0030244,GO:0048767,GO:0051753,GO:0071555,GO:0097502	endosome|Golgi apparatus|trans-Golgi network|plasma membrane|response to cold|membrane|cellulose synthase (UDP-forming) activity|integral component of Golgi membrane|cellulose biosynthetic process|root hair elongation|mannan synthase activity|cell wall organization|mannosylation
AT5G17350	656.4757666	415.6977346	897.2537985	2.158428406	1.10998124	3.76E-42	1.31E-40	Up	29.3041	35.5555	36.4274	50.6391	62.7961	62.1982	831601
AT5G17590	46.30591763	22.96806367	69.64377159	3.032200389	1.6003651	8.88E-09	5.71E-08	Up	1.33306	1.15397	0.946361	2.84673	3.39398	3.92131	831625	GO:0008150	biological_process
AT5G17820	4046.961139	958.6223486	7135.299929	7.443285606	2.895939595	0	0	Up	34.7843	35.8657	32.221	207.514	217.234	218.076	831650	GO:0004601,GO:0005576,GO:0005618,GO:0006979,GO:0009505,GO:0009506,GO:0016020,GO:0016491,GO:0020037,GO:0042744,GO:0046872,GO:0055114	peroxidase activity|extracellular region|cell wall|response to oxidative stress|plant-type cell wall|plasmodesma|membrane|oxidoreductase activity|heme binding|hydrogen peroxide catabolic process|metal ion binding|oxidation-reduction process	path:ath00940	Phenylpropanoid biosynthesis
AT5G17847	5.455986421	0.972749976	9.939222866	10.21765418	3.352992109	0.003542124	0.010137981	Up	15.2708	20.3747	0	0	16.2179	0	6240239
AT5G18150	2905.586347	1902.795512	3908.377182	2.054018499	1.038449175	4.68E-88	4.87E-86	Up	311.216	311.518	286.043	481.839	448.673	464.361	831933	GO:0005634,GO:0008150,GO:0008168,GO:0010200,GO:0016740,GO:0030488,GO:0031515,GO:0032259	nucleus|biological_process|methyltransferase activity|response to chitin|transferase activity|tRNA methylation|tRNA (m1A) methyltransferase complex|methylation
AT5G18270	812.6710085	451.2968061	1174.045211	2.6014924	1.379339492	6.47E-55	3.26E-53	Up	10.0372	12.6782	10.1226	22.3402	23.8573	21.6723	831945	GO:0003677,GO:0003700,GO:0005634,GO:0005737,GO:0006351,GO:0006355	DNA binding|transcription factor activity, sequence-specific DNA binding|nucleus|cytoplasm|transcription, DNA-templated|regulation of transcription, DNA-templated
AT5G18340	10.91103687	6.816534542	15.0055392	2.201344262	1.138384782	0.047173639	0.099043296	Up	0.202915	0.219694	0.12608	0.404735	0.304164	0.468417	831952	GO:0004842,GO:0005488,GO:0016567,GO:0016874	ubiquitin-protein transferase activity|binding|protein ubiquitination|ligase activity
[truncated: 753 more rows]
